# Supplementary material for: Deep Sequencing of MYC DNA-Binding Sites in Burkitt Lymphoma
Source: PLoS One. 2011 Nov 10;6(11):e26837. doi: 10.1371/journal.pone.0026837 (PMC3213110; doi:10.1371/journal.pone.0026837)
Supplement: Table S1 — Primer sequences for real-time DNA-PCRs. (XLS) [file pone.0026837.s010.xls]

## Sheet: Tabelle1
Table S1
ChIP Real-time DNA-PCR Primer
Gene	forward	reverse
NPM1	GGACTCACCGGCGTGTTG	GCCTCTTAACATTTCCCACTTCA
mir-17-92 cluster	GTGGCGGGCACTTTGC	TTCCCTTTGCTGCAGTTTAGG
NME1	GAATGACTGCCTACTCCCAAGAG	CACGCACGGAACGCTTCT
BYSL	GCATCCTGGCCTTTCTTCAGT	GAATTTGGGCATTTTTCTCGAA
PAX5	GAGGCCTGTGCGCATACAG	GCACAGTGGGTGGATGCAT
MS4A1 (CD20)	TGCTAACGGCCCATCTTT	ATGGTAGGTCCCTGAGGACAAG
POU2AF1 (BOB1)	GCTGTGTGTGGGTGTGAAGGT	AGAGGAGCTTTTGGGCTCATC
CD79b	CTGTCCCCGACCCCAAA	CGGTGCAGTTACACGTTTTCC
CD79a	TTCCAAAGGCTCAGCAGTGA	GGCCACAATTCCCCTGAGA
NOP56 (intron; negative control)	TTTCCAGGTCAGCGACATTG	CAATGCATGCCAACCCATAG
CCR7 (negative control)	AAAGCCATTTGGGACTATATTCCA	GTGAGAGAAGTGTCCCCATCCT
SEMA4C (negative control)	TTTGCCCAAAGCGTGAGAA	CAGGAAGACCCTTCAATCAACAG
ACTB (endogenous control)	GCCACGGCTGCTTCCA	GAACCGCTCATTGCCAATG
PRAME (endogenous control)	TCTCCATATCTGCCTTGCAGAGT	GCACGTGGGTCAGATTGCT
