# Supplementary material for: Deep Sequencing of MYC DNA-Binding Sites in Burkitt Lymphoma
Source: PLoS One. 2011 Nov 10;6(11):e26837. doi: 10.1371/journal.pone.0026837 (PMC3213110; doi:10.1371/journal.pone.0026837)
Supplement: Table S3 — Differential gene expression after siRNA mediated knock-down of MYC. Three BL cell lines (Raji, BL41 and Blue1) were analyzed employing U133A Affymetrix GeneChip hybridization. (XLS) [file pone.0026837.s012.xls]

## Sheet: SiRna_differential_all
Table S3: Differential gene expression after siRNA mediated knock-down of MYC.
Three BL cell lines (Raji, BL41 and Blue1) were analyzed employing U133A Affymetrix GeneChip hybridization.
Column	Column name	Description
A	Affymetrix Id	Affymetrix U133A probe set identification number (Id).
B	log2_FC	log2 gene expression fold-change in MYC siRNA versus control siRNA treated cell lines.
C	log2_AveExpr	Average expression (log2).
D	t	Moderated T-statistic for being differentially expressed.
E	P-value	Raw p-value.
F	Adjusted p-value	Benjamini-Hochberg corrected p-value.
G	logOdds_diffExpressed	log2-odds that the gene is differentially expressed.
H	FC	Fold change.
I	Symbol	Gene symbol as reported by R package "hgu133a.db".
J	Name	Gene name as reported by R package "hgu133a.db".
Affymetrix ID	log2_FC	log2_AveExpr	t	P-value	Adjusted p-value	logOdds_diffExpressed	FC	Symbol	Name
219117_s_at	-0.862418	10.8562	-10.8714	1.2701e-07	0.000224222	7.98185	-1.81808	FKBP11	FK506 binding protein 11, 19 kDa
201516_at	-0.764426	11.1986	-14.7186	4.07089e-09	3.02372e-05	10.9635	-1.69869	SRM	spermidine synthase
202431_s_at	-0.756094	11.1141	-10.3003	2.30645e-07	0.000256974	7.4354	-1.68891	MYC	v-myc myelocytomatosis viral oncogene homolog (avian)
201195_s_at	-0.755242	11.2323	-12.1937	3.5069e-08	0.00013024	9.13356	-1.68791	SLC7A5	solute carrier family 7 (cationic amino acid transporter, y+ system), member 5
219118_at	-0.724005	9.66907	-9.10566	8.80028e-07	0.000431494	6.18398	-1.65176	FKBP11	FK506 binding protein 11, 19 kDa
201160_s_at	-0.677338	11.0367	-6.00388	5.83818e-05	0.0031705	2.10413	-1.59919	CSDA	cold shock domain protein A
213129_s_at	-0.664986	10.4612	-6.72932	1.96654e-05	0.0017499	3.17922	-1.58555	GCSH	glycine cleavage system protein H (aminomethyl carrier)
201323_at	-0.640525	9.12583	-9.65785	4.66285e-07	0.000325221	6.78159	-1.5589	EBNA1BP2	EBNA1 binding protein 2
200691_s_at	-0.63706	10.9948	-5.84241	7.51162e-05	0.00369495	1.85409	-1.55516	HSPA9	heat shock 70kDa protein 9 (mortalin)
218982_s_at	-0.635756	10.0381	-9.4828	5.68514e-07	0.000361948	6.59582	-1.55375	NA	NA
202345_s_at	-0.635332	11.2375	-11.4184	7.34606e-08	0.000204615	8.47657	-1.5533	FABP5	fatty acid binding protein 5 (psoriasis-associated)
201161_s_at	-0.633538	10.5196	-11.9677	4.33214e-08	0.000137904	8.94716	-1.55136	CSDA	cold shock domain protein A
210976_s_at	-0.632947	10.6418	-9.09141	8.94924e-07	0.000431494	6.1681	-1.55073	PFKM	phosphofructokinase, muscle
208152_s_at	-0.628568	11.4415	-5.96402	6.21082e-05	0.003303	2.04277	-1.54603	DDX21	DEAD (Asp-Glu-Ala-Asp) box polypeptide 21
203023_at	-0.620335	9.14231	-6.41582	3.11973e-05	0.00219834	2.72428	-1.53723	NOP16	NOP16 nucleolar protein homolog (yeast)
214011_s_at	-0.618296	10.7226	-7.67348	5.28938e-06	0.000928058	4.46339	-1.53506	NOP16	NOP16 nucleolar protein homolog (yeast)
212160_at	-0.617287	10.1966	-3.93727	0.00192339	0.0298367	-1.37279	-1.53399	XPOT	exportin, tRNA (nuclear export receptor for tRNAs)
202228_s_at	-0.615081	9.94015	-9.29878	7.02404e-07	0.000411886	6.39688	-1.53164	NPTN	neuroplastin
201391_at	-0.612713	10.3511	-10.0219	3.11529e-07	0.000280282	7.15734	-1.52913	TRAP1	TNF receptor-associated protein 1
200658_s_at	-0.605717	10.1322	-10.0906	2.89072e-07	0.000280282	7.2267	-1.52173	PHB	prohibitin
201873_s_at	-0.604338	9.97004	-8.65474	1.51152e-06	0.000489404	5.66986	-1.52028	ABCE1	ATP-binding cassette, sub-family E (OABP), member 1
201872_s_at	-0.599704	10.4586	-7.12111	1.12495e-05	0.00133977	3.72749	-1.51541	ABCE1	ATP-binding cassette, sub-family E (OABP), member 1
221020_s_at	-0.599428	9.64666	-7.14134	1.09354e-05	0.00131007	3.75521	-1.51512	SLC25A32	solute carrier family 25, member 32
208864_s_at	-0.598292	10.8535	-7.46003	7.0489e-06	0.00105603	4.18406	-1.51392	TXN	thioredoxin
218984_at	-0.596281	9.89282	-7.24999	9.40158e-06	0.00119676	3.90302	-1.51181	PUS7	pseudouridylate synthase 7 homolog (S. cerevisiae)
217809_at	-0.594677	11.3003	-8.28688	2.38725e-06	0.000638188	5.23208	-1.51013	BZW2	basic leucine zipper and W2 domains 2
218670_at	-0.593834	8.66672	-8.91536	1.10292e-06	0.000432207	5.96995	-1.50925	PUS1	pseudouridylate synthase 1
214452_at	-0.593034	8.66426	-7.34886	8.20403e-06	0.0011147	4.03608	-1.50842	BCAT1	branched chain amino-acid transaminase 1, cytosolic
220688_s_at	-0.590795	10.2004	-8.08804	3.07506e-06	0.000735326	4.98831	-1.50608	MRTO4	mRNA turnover 4 homolog (S. cerevisiae)
201577_at	-0.590375	12.1849	-7.08829	1.17794e-05	0.00138147	3.68242	-1.50564	NME1	non-metastatic cells 1, protein (NM23A) expressed in
218188_s_at	-0.5903	10.611	-9.64837	4.71284e-07	0.000325221	6.77161	-1.50556	TIMM13	translocase of inner mitochondrial membrane 13 homolog (yeast)
215947_s_at	-0.589301	9.40158	-9.1506	8.34779e-07	0.000431494	6.23391	-1.50452	NA	NA
200692_s_at	-0.586208	10.9084	-5.6624	9.99148e-05	0.00443506	1.5707	-1.5013	HSPA9	heat shock 70kDa protein 9 (mortalin)
212094_at	-0.584805	9.66051	-7.92656	3.78951e-06	0.000789175	4.78655	-1.49984	PEG10	paternally expressed 10
213188_s_at	-0.580279	8.75721	-6.54735	2.56649e-05	0.00204247	2.91692	-1.49514	MINA	MYC induced nuclear antigen
205133_s_at	-0.580002	11.3002	-7.44602	7.18442e-06	0.0010602	4.1655	-1.49485	HSPE1	heat shock 10kDa protein 1 (chaperonin 10)
220892_s_at	-0.576689	10.157	-7.30534	8.70977e-06	0.00113739	3.97769	-1.49142	PSAT1	phosphoserine aminotransferase 1
201923_at	-0.57651	10.2068	-5.69352	9.50761e-05	0.00430606	1.62004	-1.49124	PRDX4	peroxiredoxin 4
212175_s_at	-0.568204	10.4273	-10.2422	2.45427e-07	0.000260421	7.37808	-1.48268	AK2	adenylate kinase 2
219031_s_at	-0.56028	8.37044	-6.46673	2.89191e-05	0.00215614	2.79914	-1.47456	NIP7	nuclear import 7 homolog (S. cerevisiae)
201138_s_at	-0.558729	9.65845	-7.65313	5.43492e-06	0.000939687	4.43703	-1.47297	SSB	Sjogren syndrome antigen B (autoantigen La)
204999_s_at	-0.55313	8.84732	-3.53299	0.00404271	0.0484321	-2.10694	-1.46727	ATF5	activating transcription factor 5
211951_at	-0.552644	11.2545	-6.67503	2.12815e-05	0.00178912	3.10148	-1.46677	NOLC1	nucleolar and coiled-body phosphoprotein 1
202934_at	-0.544286	9.29656	-5.59871	0.000110647	0.00476896	1.46927	-1.4583	HK2	hexokinase 2
205895_s_at	-0.543929	9.66228	-10.3737	2.13297e-07	0.000250153	7.50743	-1.45794	NOLC1	nucleolar and coiled-body phosphoprotein 1
213097_s_at	-0.539069	10.5514	-6.87432	1.59559e-05	0.00158854	3.38473	-1.45303	DNAJC2	DnaJ (Hsp40) homolog, subfamily C, member 2
212110_at	-0.534849	9.48767	-6.2433	4.0445e-05	0.00255308	2.46767	-1.44879	SLC39A14	solute carrier family 39 (zinc transporter), member 14
203405_at	-0.533953	10.3649	-7.70563	5.06785e-06	0.000918423	4.50493	-1.44789	PSMG1	proteasome (prosome, macropain) assembly chaperone 1
200662_s_at	-0.533091	10.5548	-6.94517	1.44209e-05	0.00152295	3.48404	-1.44703	TOMM20	translocase of outer mitochondrial membrane 20 homolog (yeast)
218145_at	-0.532377	9.87359	-5.39253	0.000154556	0.00570271	1.13677	-1.44631	TRIB3	tribbles homolog 3 (Drosophila)
218001_at	-0.531988	9.65659	-7.60497	5.79665e-06	0.000966775	4.37441	-1.44592	MRPS2	mitochondrial ribosomal protein S2
205324_s_at	-0.53184	9.60501	-8.98214	1.0185e-06	0.000432207	6.04554	-1.44577	FTSJ1	FtsJ homolog 1 (E. coli)
213133_s_at	-0.531613	10.2458	-9.74471	4.23043e-07	0.00031669	6.87254	-1.44554	GCSH	glycine cleavage system protein H (aminomethyl carrier)
217850_at	-0.529685	10.3154	-6.17631	4.47837e-05	0.00274908	2.36683	-1.44361	GNL3	guanine nucleotide binding protein-like 3 (nucleolar)
212846_at	-0.5291	10.5585	-6.48231	2.82578e-05	0.00214173	2.82198	-1.44303	RRP1B	ribosomal RNA processing 1 homolog B (S. cerevisiae)
218105_s_at	-0.527783	11.0181	-9.62907	4.81635e-07	0.000325221	6.75128	-1.44171	MRPL4	mitochondrial ribosomal protein L4
214214_s_at	-0.526155	10.533	-5.06985	0.000263889	0.00800343	0.603946	-1.44009	C1QBP	complement component 1, q subcomponent binding protein
200924_s_at	-0.523416	10.0075	-5.91137	6.74207e-05	0.00347763	1.96136	-1.43735	SLC3A2	solute carrier family 3 (activators of dibasic and neutral amino acid transport), member 2
203712_at	-0.520328	10.0255	-8.70959	1.4137e-06	0.000484638	5.73369	-1.43428	KIAA0020	KIAA0020
210512_s_at	-0.519003	8.44429	-6.01878	5.70503e-05	0.00312033	2.127	-1.43296	VEGFA	vascular endothelial growth factor A
205135_s_at	-0.518826	8.53718	-9.15599	8.29523e-07	0.000431494	6.23988	-1.43279	NUFIP1	nuclear fragile X mental retardation protein interacting protein 1
204033_at	-0.516864	10.1261	-6.55809	2.52615e-05	0.00202482	2.93255	-1.43084	TRIP13	thyroid hormone receptor interactor 13
208910_s_at	-0.515694	11.2405	-5.58329	0.000113424	0.00481842	1.44462	-1.42968	C1QBP	complement component 1, q subcomponent binding protein
221434_s_at	-0.515369	11.0211	-6.19315	4.36491e-05	0.00269427	2.39223	-1.42936	C14orf156	chromosome 14 open reading frame 156
209340_at	-0.512998	9.4867	-8.62928	1.55938e-06	0.000489404	5.64009	-1.42701	UAP1	UDP-N-acteylglucosamine pyrophosphorylase 1
203622_s_at	-0.512715	9.99178	-8.45625	1.93076e-06	0.000581393	5.43573	-1.42673	PNO1	partner of NOB1 homolog (S. cerevisiae)
211949_s_at	-0.512182	9.34445	-8.99132	1.00744e-06	0.000432207	6.05589	-1.42621	NOLC1	nucleolar and coiled-body phosphoprotein 1
215780_s_at	-0.50952	10.2807	-6.92942	1.47482e-05	0.00152969	3.46202	-1.42358	NA	NA
203150_at	-0.508892	9.43589	-9.57136	5.14083e-07	0.000336921	6.69023	-1.42296	RABEPK	Rab9 effector protein with kelch motifs
204175_at	-0.507387	9.62852	-6.46105	2.91642e-05	0.00215614	2.79081	-1.42147	ZNF593	zinc finger protein 593
212174_at	-0.506693	10.3663	-7.74759	4.79353e-06	0.000908581	4.55892	-1.42079	AK2	adenylate kinase 2
203119_at	-0.506538	9.81119	-5.87295	7.16003e-05	0.00361652	1.90167	-1.42064	CCDC86	coiled-coil domain containing 86
212290_at	-0.505756	9.68051	-8.12274	2.94123e-06	0.000712385	5.03122	-1.41987	SLC7A1	solute carrier family 7 (cationic amino acid transporter, y+ system), member 1
213189_at	-0.505414	9.06267	-5.66955	9.87817e-05	0.00441113	1.58204	-1.41953	NA	NA
209274_s_at	-0.503434	9.02693	-8.82639	1.22724e-06	0.000448303	5.86842	-1.41758	ISCA1	iron-sulfur cluster assembly 1 homolog (S. cerevisiae)
218336_at	-0.502295	10.6683	-9.73771	4.26365e-07	0.00031669	6.86523	-1.41646	PFDN2	prefoldin subunit 2
206653_at	-0.501514	8.56906	-7.64199	5.51636e-06	0.000945547	4.42258	-1.4157	POLR3G	polymerase (RNA) III (DNA directed) polypeptide G (32kD)
202591_s_at	-0.499378	11.544	-6.79499	1.7883e-05	0.00168138	3.27268	-1.4136	SSBP1	single-stranded DNA binding protein 1
205996_s_at	-0.499196	9.67289	-8.91334	1.10559e-06	0.000432207	5.96766	-1.41343	AK2	adenylate kinase 2
205353_s_at	-0.497075	10.8188	-5.65597	0.000100947	0.00447196	1.56049	-1.41135	PEBP1	phosphatidylethanolamine binding protein 1
218936_s_at	-0.496113	8.76634	-4.92274	0.000338395	0.00929928	0.356128	-1.41041	CCDC59	coiled-coil domain containing 59
212563_at	-0.493134	9.84417	-9.799	3.9822e-07	0.00031669	6.92896	-1.4075	NA	NA
203701_s_at	-0.490627	8.93283	-8.77979	1.29827e-06	0.000453671	5.81486	-1.40506	TRMT1	TRM1 tRNA methyltransferase 1 homolog (S. cerevisiae)
213320_at	-0.489427	8.54848	-6.32122	3.59521e-05	0.00236319	2.58412	-1.40389	PRMT3	protein arginine methyltransferase 3
201519_at	-0.488053	10.3779	-5.77901	8.30129e-05	0.00397801	1.75483	-1.40255	TOMM70A	translocase of outer mitochondrial membrane 70 homolog A (S. cerevisiae)
212434_at	-0.48671	9.52109	-6.53769	2.60333e-05	0.00205846	2.90287	-1.40125	GRPEL1	GrpE-like 1, mitochondrial (E. coli)
208972_s_at	-0.486169	10.7264	-7.19038	1.02125e-05	0.00125726	3.82213	-1.40072	ATP5G1	ATP synthase, H+ transporting, mitochondrial Fo complex, subunit C1 (subunit 9)
204905_s_at	-0.485055	10.4527	-4.76879	0.000440367	0.0111889	0.0936354	-1.39964	EEF1E1	eukaryotic translation elongation factor 1 epsilon 1
218932_at	-0.484402	9.16825	-5.04225	0.000276433	0.008213	0.557671	-1.39901	ZNHIT6	zinc finger, HIT type 6
209433_s_at	-0.48401	9.23681	-9.11497	8.70446e-07	0.000431494	6.19434	-1.39863	PPAT	phosphoribosyl pyrophosphate amidotransferase
201139_s_at	-0.483906	9.90202	-6.7187	1.99711e-05	0.0017499	3.16404	-1.39852	SSB	Sjogren syndrome antigen B (autoantigen La)
203095_at	-0.48329	9.87212	-6.25409	3.97893e-05	0.002526	2.48384	-1.39793	MTIF2	mitochondrial translational initiation factor 2
200995_at	-0.483137	9.12845	-6.72063	1.99152e-05	0.0017499	3.1668	-1.39778	IPO7	importin 7
204616_at	-0.480451	10.4437	-8.4563	1.93063e-06	0.000581393	5.4358	-1.39518	UCHL3	ubiquitin carboxyl-terminal esterase L3 (ubiquitin thiolesterase)
218882_s_at	-0.478861	9.3333	-6.41914	3.10433e-05	0.00219599	2.72917	-1.39364	WDR3	WD repeat domain 3
212501_at	-0.47528	9.71862	-5.12883	0.000239048	0.00747085	0.702447	-1.39019	CEBPB	CCAAT/enhancer binding protein (C/EBP), beta
219200_at	-0.473729	9.25537	-5.24953	0.000195554	0.00653304	0.902498	-1.38869	FASTKD3	FAST kinase domains 3
214794_at	-0.473711	9.71988	-5.09102	0.000254676	0.00785082	0.639351	-1.38868	PA2G4	proliferation-associated 2G4, 38kDa
205129_at	-0.473641	9.81682	-7.46599	6.99207e-06	0.00105603	4.19195	-1.38861	NPM3	nucleophosmin/nucleoplasmin 3
208264_s_at	-0.473328	8.67934	-5.39244	0.000154577	0.00570271	1.13663	-1.38831	EIF3J	eukaryotic translation initiation factor 3, subunit J
218238_at	-0.472842	9.59315	-6.92756	1.47873e-05	0.00152969	3.45942	-1.38784	GTPBP4	GTP binding protein 4
200843_s_at	-0.4708	10.2676	-9.09159	8.94737e-07	0.000431494	6.1683	-1.38588	EPRS	glutamyl-prolyl-tRNA synthetase
209825_s_at	-0.470673	10.1218	-7.93994	3.72405e-06	0.000782858	4.8034	-1.38576	UCK2	uridine-cytidine kinase 2
204331_s_at	-0.47055	10.1123	-7.39768	7.67371e-06	0.00109154	4.10128	-1.38564	MRPS12	mitochondrial ribosomal protein S12
213302_at	-0.469079	9.50044	-5.97181	6.13611e-05	0.0032868	2.05478	-1.38423	PFAS	phosphoribosylformylglycinamidine synthase
214484_s_at	-0.468925	9.33146	-8.15566	2.82e-06	0.000693281	5.07177	-1.38408	SIGMAR1	sigma non-opioid intracellular receptor 1
217791_s_at	-0.466691	10.7819	-11.2554	8.62764e-08	0.000213611	8.33197	-1.38194	ALDH18A1	aldehyde dehydrogenase 18 family, member A1
218187_s_at	-0.466249	9.36559	-5.99704	5.90041e-05	0.00319123	2.09362	-1.38151	C8orf33	chromosome 8 open reading frame 33
212432_at	-0.466224	10.2901	-6.50883	2.71682e-05	0.00208755	2.86077	-1.38149	GRPEL1	GrpE-like 1, mitochondrial (E. coli)
218605_at	-0.466023	9.41762	-4.76375	0.000444208	0.0112608	0.0849821	-1.3813	TFB2M	transcription factor B2, mitochondrial
219158_s_at	-0.465856	9.09101	-7.75815	4.72706e-06	0.000908581	4.57246	-1.38114	NAA15	N(alpha)-acetyltransferase 15, NatA auxiliary subunit
209024_s_at	-0.464714	10.3919	-8.08127	3.10195e-06	0.000735326	4.97992	-1.38004	SYNCRIP	synaptotagmin binding, cytoplasmic RNA interacting protein
205047_s_at	-0.464664	10.7365	-6.79012	1.80092e-05	0.00168613	3.26576	-1.38	ASNS	asparagine synthetase (glutamine-hydrolyzing)
201478_s_at	-0.464332	11.1642	-5.29448	0.000181559	0.00623026	0.976451	-1.37968	DKC1	dyskeratosis congenita 1, dyskerin
208985_s_at	-0.46428	10.403	-6.23794	4.07756e-05	0.00256668	2.45961	-1.37963	EIF3J	eukaryotic translation initiation factor 3, subunit J
210154_at	-0.463225	9.76145	-6.39013	3.24188e-05	0.00225043	2.68635	-1.37862	ME2	malic enzyme 2, NAD(+)-dependent, mitochondrial
213113_s_at	-0.463167	10.4818	-6.82942	1.70178e-05	0.00162055	3.32143	-1.37856	SLC43A3	solute carrier family 43, member 3
218156_s_at	-0.462838	9.72319	-8.40533	2.05729e-06	0.000595359	5.37488	-1.37825	TSR1	TSR1, 20S rRNA accumulation, homolog (S. cerevisiae)
205229_s_at	-0.461757	8.89708	-4.8648	0.000373521	0.00992035	0.257703	-1.37722	COCH	coagulation factor C homolog, cochlin (Limulus polyphemus)
212512_s_at	-0.46142	9.33507	-8.66467	1.49328e-06	0.000489404	5.68144	-1.3769	CARM1	coactivator-associated arginine methyltransferase 1
203462_x_at	-0.460549	11.645	-8.68237	1.46137e-06	0.000489404	5.70206	-1.37607	EIF3B	eukaryotic translation initiation factor 3, subunit B
220547_s_at	-0.460231	10.137	-10.0133	3.14457e-07	0.000280282	7.14865	-1.37576	FAM35A	family with sequence similarity 35, member A
219110_at	-0.459979	9.52714	-6.31693	3.6185e-05	0.0023715	2.57774	-1.37552	GAR1	GAR1 ribonucleoprotein homolog (yeast)
213262_at	-0.459913	7.62819	-5.90053	6.85731e-05	0.00351268	1.94454	-1.37546	SACS	spastic ataxia of Charlevoix-Saguenay (sacsin)
212378_at	-0.459611	9.84943	-7.5439	6.2926e-06	0.00100876	4.29457	-1.37517	GART	phosphoribosylglycinamide formyltransferase, phosphoribosylglycinamide synthetase, phosphoribosylaminoimidazole synthetase
202200_s_at	-0.459561	10.4026	-6.52574	2.6497e-05	0.00207898	2.88545	-1.37512	SRPK1	SRSF protein kinase 1
200768_s_at	-0.459266	11.3477	-6.20238	4.30397e-05	0.00267146	2.40614	-1.37484	MAT2A	methionine adenosyltransferase II, alpha
209100_at	-0.458389	10.0501	-10.8426	1.30812e-07	0.000224222	7.95501	-1.37401	IFRD2	interferon-related developmental regulator 2
221570_s_at	-0.458387	10.4525	-6.83787	1.68125e-05	0.00161479	3.33336	-1.374	METTL5	methyltransferase like 5
202236_s_at	-0.458133	10.5218	-6.07166	5.2577e-05	0.00298871	2.20793	-1.37376	SLC16A1	solute carrier family 16, member 1 (monocarboxylic acid transporter 1)
212333_at	-0.457478	10.0283	-9.07713	9.1012e-07	0.000431494	6.15216	-1.37314	FAM98A	family with sequence similarity 98, member A
209017_s_at	-0.45627	10.5805	-5.29505	0.000181387	0.00623026	0.977391	-1.37199	LONP1	lon peptidase 1, mitochondrial
200894_s_at	-0.455799	9.39846	-11.0969	1.01075e-07	0.000224222	8.18904	-1.37154	FKBP4	FK506 binding protein 4, 59kDa
204610_s_at	-0.45478	9.34967	-10.6069	1.66883e-07	0.000250153	7.73269	-1.37057	CCDC85B	coiled-coil domain containing 85B
220942_x_at	-0.453418	10.8511	-6.46447	2.90165e-05	0.00215614	2.79583	-1.36928	FAM162A	family with sequence similarity 162, member A
218886_at	-0.452972	8.40178	-4.43239	0.000791558	0.0161375	-0.490496	-1.36886	PAK1IP1	PAK1 interacting protein 1
202364_at	-0.451911	9.32514	-7.03417	1.27121e-05	0.00145284	3.60775	-1.36785	MXI1	MAX interactor 1
218590_at	-0.450224	9.18712	-6.61704	2.31646e-05	0.00190471	3.01796	-1.36625	C10orf2	chromosome 10 open reading frame 2
201912_s_at	-0.450101	9.96265	-7.59723	5.85714e-06	0.000966775	4.36432	-1.36614	GSPT1	G1 to S phase transition 1
217786_at	-0.449925	10.6837	-8.38245	2.11701e-06	0.00060254	5.34744	-1.36597	PRMT5	protein arginine methyltransferase 5
218597_s_at	-0.449129	9.50451	-6.91106	1.51394e-05	0.00154048	3.43631	-1.36522	CISD1	CDGSH iron sulfur domain 1
209397_at	-0.448296	10.839	-7.35613	8.12262e-06	0.0011147	4.04582	-1.36443	ME2	malic enzyme 2, NAD(+)-dependent, mitochondrial
219212_at	-0.448208	9.95422	-9.04674	9.43387e-07	0.000432207	6.11816	-1.36434	HSPA14	heat shock 70kDa protein 14
210949_s_at	-0.446109	12.0682	-5.50269	0.000129185	0.00514635	1.31521	-1.36236	NA	NA
214662_at	-0.445703	8.59359	-6.63886	2.24361e-05	0.00187245	3.04944	-1.36198	WDR43	WD repeat domain 43
220865_s_at	-0.445644	8.87818	-6.41973	3.10157e-05	0.00219599	2.73004	-1.36192	PDSS1	prenyl (decaprenyl) diphosphate synthase, subunit 1
215416_s_at	-0.445328	10.0804	-9.94876	3.37492e-07	0.000289243	7.083	-1.36162	STOML2	stomatin (EPB72)-like 2
208693_s_at	-0.444954	12.0126	-7.57382	6.04421e-06	0.000983088	4.33375	-1.36127	GARS	glycyl-tRNA synthetase
212218_s_at	-0.444631	10.6294	-10.0617	2.98295e-07	0.000280282	7.1976	-1.36097	FASN	fatty acid synthase
200806_s_at	-0.444393	12.749	-5.85946	7.31308e-05	0.00364558	1.88068	-1.36074	HSPD1	heat shock 60kDa protein 1 (chaperonin)
221931_s_at	-0.443737	10.057	-6.09944	5.03779e-05	0.00292529	2.25026	-1.36012	SEH1L	SEH1-like (S. cerevisiae)
201574_at	-0.441798	10.6991	-6.43002	3.05434e-05	0.0021813	2.7452	-1.3583	ETF1	eukaryotic translation termination factor 1
203177_x_at	-0.44169	9.90265	-3.77751	0.00257539	0.0360325	-1.66186	-1.35819	TFAM	transcription factor A, mitochondrial
204744_s_at	-0.441247	11.6203	-6.74236	1.9297e-05	0.0017499	3.19783	-1.35778	IARS	isoleucyl-tRNA synthetase
212693_at	-0.439351	9.4442	-7.80078	4.46836e-06	0.000889004	4.62703	-1.35599	MDN1	MDN1, midasin homolog (yeast)
212627_s_at	-0.439158	10.0122	-8.44113	1.96743e-06	0.000584535	5.41771	-1.35581	EXOSC7	exosome component 7
218594_at	-0.43895	9.61115	-7.29821	8.79584e-06	0.00113952	3.96808	-1.35562	HEATR1	HEAT repeat containing 1
221514_at	-0.437815	9.12622	-5.09827	0.000251599	0.00777584	0.651464	-1.35455	UTP14A	UTP14, U3 small nucleolar ribonucleoprotein, homolog A (yeast)
212449_s_at	-0.437389	10.3642	-5.44149	0.000142687	0.00544434	1.21629	-1.35415	LYPLA1	lysophospholipase I
202475_at	-0.436539	10.6672	-10.4211	2.02849e-07	0.000250153	7.55364	-1.35335	TMEM147	transmembrane protein 147
204461_x_at	-0.436332	9.25759	-4.65255	0.000538386	0.0127173	-0.106617	-1.35316	RAD1	RAD1 homolog (S. pombe)
208676_s_at	-0.436167	11.0523	-8.77678	1.30301e-06	0.000453671	5.81139	-1.35301	PA2G4	proliferation-associated 2G4, 38kDa
202776_at	-0.43615	10.1951	-7.45992	7.04991e-06	0.00105603	4.18392	-1.35299	DNTTIP2	deoxynucleotidyltransferase, terminal, interacting protein 2
212297_at	-0.43492	9.14515	-6.44352	2.9935e-05	0.00215871	2.76506	-1.35184	ATP13A3	ATPase type 13A3
217848_s_at	-0.434894	12.7426	-8.015	3.37858e-06	0.000761226	4.89748	-1.35181	PPA1	pyrophosphatase (inorganic) 1
219006_at	-0.434391	10.1788	-4.42187	0.000806388	0.0163352	-0.508976	-1.35134	NDUFAF4	NADH dehydrogenase (ubiquinone) 1 alpha subcomplex, assembly factor 4
201692_at	-0.434189	9.36196	-8.84937	1.19375e-06	0.000443339	5.89474	-1.35115	SIGMAR1	sigma non-opioid intracellular receptor 1
200690_at	-0.434102	9.09158	-5.15799	0.000227684	0.0072686	0.750972	-1.35107	HSPA9	heat shock 70kDa protein 9 (mortalin)
210463_x_at	-0.433561	9.0099	-5.74098	8.81666e-05	0.00411008	1.695	-1.35056	TRMT1	TRM1 tRNA methyltransferase 1 homolog (S. cerevisiae)
203790_s_at	-0.433249	9.24559	-9.17258	8.13567e-07	0.000431494	6.25823	-1.35027	HRSP12	heat-responsive protein 12
218512_at	-0.432295	10.2889	-7.22012	9.79902e-06	0.00122669	3.86255	-1.34938	WDR12	WD repeat domain 12
209971_x_at	-0.431749	10.8854	-5.22562	0.000203458	0.00675658	0.863033	-1.34887	AIMP2	aminoacyl tRNA synthetase complex-interacting multifunctional protein 2
217983_s_at	-0.430503	8.99805	-7.70537	5.06961e-06	0.000918423	4.50459	-1.3477	RNASET2	ribonuclease T2
215171_s_at	-0.430316	10.4307	-4.57982	0.000611081	0.0136303	-0.232795	-1.34753	TIMM17A	translocase of inner mitochondrial membrane 17 homolog A (yeast)
214427_at	-0.429527	9.90859	-4.58943	0.000600909	0.0135253	-0.216073	-1.34679	NOP2	NOP2 nucleolar protein homolog (yeast)
209143_s_at	-0.429459	10.5738	-5.20468	0.000210658	0.0068865	0.828396	-1.34673	CLNS1A	chloride channel, nucleotide-sensitive, 1A
212137_at	-0.42856	10.4525	-5.72217	9.0839e-05	0.00416618	1.66534	-1.34589	LARP1	La ribonucleoprotein domain family, member 1
204559_s_at	-0.428381	10.7877	-6.68126	2.10892e-05	0.0017859	3.11041	-1.34572	LSM7	LSM7 homolog, U6 small nuclear RNA associated (S. cerevisiae)
221987_s_at	-0.428219	8.62517	-6.45141	2.95853e-05	0.00215614	2.77666	-1.34557	TSR1	TSR1, 20S rRNA accumulation, homolog (S. cerevisiae)
218239_s_at	-0.427403	10.0445	-5.50237	0.000129251	0.00514635	1.31469	-1.34481	GTPBP4	GTP binding protein 4
200994_at	-0.427256	9.94346	-5.58977	0.00011225	0.00481842	1.45497	-1.34467	IPO7	importin 7
217724_at	-0.426139	11.7383	-4.3017	0.000997879	0.0188431	-0.721009	-1.34363	SERBP1	SERPINE1 mRNA binding protein 1
215438_x_at	-0.425801	10.3823	-6.34031	3.49344e-05	0.00231965	2.6125	-1.34332	GSPT1	G1 to S phase transition 1
209104_s_at	-0.425652	11.8747	-8.21809	2.60448e-06	0.000659497	5.14832	-1.34318	NHP2	NHP2 ribonucleoprotein homolog (yeast)
200993_at	-0.425232	10.6233	-8.79388	1.27633e-06	0.000453671	5.83109	-1.34279	IPO7	importin 7
207332_s_at	-0.424908	11.6987	-7.60132	5.82504e-06	0.000966775	4.36966	-1.34249	TFRC	transferrin receptor (p90, CD71)
201695_s_at	-0.424554	10.3429	-5.52853	0.000123896	0.00502873	1.35679	-1.34216	PNP	purine nucleoside phosphorylase
210097_s_at	-0.424342	10.4195	-5.41455	0.000149093	0.00559323	1.17259	-1.34196	NOL7	nucleolar protein 7, 27kDa
212422_at	-0.42236	9.33098	-9.03454	9.57103e-07	0.000432207	6.10448	-1.34012	PDCD11	programmed cell death 11
213848_at	-0.422324	8.41412	-7.62576	5.63746e-06	0.000958927	4.40148	-1.34008	DUSP7	dual specificity phosphatase 7
203465_at	-0.422172	8.35897	-5.75519	8.62024e-05	0.00405769	1.71739	-1.33994	MRPL19	mitochondrial ribosomal protein L19
221923_s_at	-0.421948	12.226	-7.03407	1.27139e-05	0.00145284	3.6076	-1.33974	NPM1	nucleophosmin (nucleolar phosphoprotein B23, numatrin)
212251_at	-0.421619	10.7138	-6.10362	5.00553e-05	0.00292529	2.25663	-1.33943	MTDH	metadherin
212018_s_at	-0.42153	10.2949	-4.60876	0.000581003	0.0132649	-0.182514	-1.33935	RSL1D1	ribosomal L1 domain containing 1
202230_s_at	-0.421055	10.5881	-4.6446	0.000545878	0.0128416	-0.120387	-1.33891	CHERP	calcium homeostasis endoplasmic reticulum protein
201593_s_at	-0.42094	10.6478	-5.33921	0.000168671	0.00596952	1.04977	-1.3388	ZC3H15	zinc finger CCCH-type containing 15
201479_at	-0.419399	11.5311	-4.81477	0.000406917	0.010568	0.172363	-1.33737	DKC1	dyskeratosis congenita 1, dyskerin
201614_s_at	-0.418928	10.0177	-7.72448	4.94263e-06	0.000918423	4.52921	-1.33693	RUVBL1	RuvB-like 1 (E. coli)
201014_s_at	-0.417992	10.9529	-5.67906	9.72937e-05	0.00436217	1.59712	-1.33607	PAICS	phosphoribosylaminoimidazole carboxylase, phosphoribosylaminoimidazole succinocarboxamide synthetase
219037_at	-0.416196	8.65036	-5.58274	0.000113525	0.00481842	1.44374	-1.3344	RRP15	ribosomal RNA processing 15 homolog (S. cerevisiae)
201563_at	-0.415593	8.91618	-4.34869	0.000917931	0.0177446	-0.637923	-1.33385	SORD	sorbitol dehydrogenase
202882_x_at	-0.415279	10.4777	-6.21948	4.19343e-05	0.00261743	2.43189	-1.33356	NOL7	nucleolar protein 7, 27kDa
206302_s_at	-0.415135	8.40474	-6.57993	2.44621e-05	0.00197496	2.96424	-1.33342	NA	NA
212528_at	-0.414714	9.45587	-8.85044	1.19221e-06	0.000443339	5.89596	-1.33303	NA	NA
205748_s_at	-0.414713	9.67929	-7.01841	1.29983e-05	0.00146498	3.58592	-1.33303	RNF126	ring finger protein 126
209669_s_at	-0.414671	10.8019	-5.81534	7.83866e-05	0.00379715	1.81178	-1.33299	SERBP1	SERPINE1 mRNA binding protein 1
211971_s_at	-0.41453	10.9516	-5.39791	0.000153202	0.0056802	1.14552	-1.33286	LRPPRC	leucine-rich PPR-motif containing
200769_s_at	-0.41434	10.5316	-4.19557	0.0012062	0.0215636	-0.909544	-1.33269	MAT2A	methionine adenosyltransferase II, alpha
40189_at	-0.413994	11.181	-8.4274	2.00138e-06	0.000586801	5.4013	-1.33237	SET	SET nuclear oncogene
221712_s_at	-0.413851	9.39191	-6.96926	1.39355e-05	0.00150869	3.51764	-1.33224	WDR74	WD repeat domain 74
202043_s_at	-0.41368	9.2721	-5.02236	0.000285856	0.00834103	0.524271	-1.33208	SMS	spermine synthase
210691_s_at	-0.413652	9.06307	-4.92769	0.000335562	0.00926558	0.364507	-1.33205	CACYBP	calcyclin binding protein
212295_s_at	-0.412308	11.0797	-6.14472	4.69989e-05	0.00282526	2.31903	-1.33081	SLC7A1	solute carrier family 7 (cationic amino acid transporter, y+ system), member 1
200629_at	-0.411557	9.8904	-4.38415	0.000862009	0.0169384	-0.575369	-1.33012	WARS	tryptophanyl-tRNA synthetase
211615_s_at	-0.410961	10.1497	-6.45203	2.95582e-05	0.00215614	2.77757	-1.32957	LRPPRC	leucine-rich PPR-motif containing
209900_s_at	-0.410829	8.74944	-5.1649	0.000225076	0.00724546	0.762447	-1.32945	SLC16A1	solute carrier family 16, member 1 (monocarboxylic acid transporter 1)
214359_s_at	-0.410436	12.1654	-6.8488	1.65505e-05	0.00159651	3.34879	-1.32909	HSP90AB1	heat shock protein 90kDa alpha (cytosolic), class B member 1
201077_s_at	-0.409619	11.7449	-7.75397	4.75324e-06	0.000908581	4.56711	-1.32833	NHP2L1	NHP2 non-histone chromosome protein 2-like 1 (S. cerevisiae)
216212_s_at	-0.409267	9.78393	-5.90273	6.83372e-05	0.00351268	1.94796	-1.32801	DKC1	dyskeratosis congenita 1, dyskerin
221691_x_at	-0.40875	12.6475	-6.5581	2.52611e-05	0.00202482	2.93256	-1.32754	NPM1	nucleophosmin (nucleolar phosphoprotein B23, numatrin)
202016_at	-0.408256	9.47465	-5.2202	0.000205296	0.00680745	0.854079	-1.32708	MEST	mesoderm specific transcript homolog (mouse)
202246_s_at	-0.408041	11.2425	-6.96258	1.40684e-05	0.00150869	3.50832	-1.32688	CDK4	cyclin-dependent kinase 4
213427_at	-0.407953	9.20363	-7.95724	3.6412e-06	0.000772733	4.82515	-1.3268	RPP40	ribonuclease P/MRP 40kDa subunit
208691_at	-0.406992	11.2193	-8.15254	2.83124e-06	0.000693281	5.06794	-1.32592	TFRC	transferrin receptor (p90, CD71)
222011_s_at	-0.406853	9.35054	-5.35437	0.000164525	0.00589407	1.07454	-1.32579	NA	NA
201017_at	-0.406434	8.8272	-6.26111	3.93681e-05	0.00251358	2.49436	-1.32541	EIF1AX	eukaryotic translation initiation factor 1A, X-linked
209273_s_at	-0.406219	8.8419	-6.59782	2.38274e-05	0.00194486	2.99016	-1.32521	ISCA1	iron-sulfur cluster assembly 1 homolog (S. cerevisiae)
210825_s_at	-0.406013	11.2379	-6.75247	1.90165e-05	0.0017499	3.21223	-1.32502	PEBP1	phosphatidylethanolamine binding protein 1
203277_at	-0.405264	9.7554	-8.2751	2.42304e-06	0.000638188	5.21777	-1.32433	DFFA	DNA fragmentation factor, 45kDa, alpha polypeptide
218140_x_at	-0.404356	10.2088	-4.3844	0.000861623	0.0169384	-0.574923	-1.3235	SRPRB	signal recognition particle receptor, B subunit
210153_s_at	-0.403752	10.7156	-7.52006	6.49838e-06	0.00102522	4.26325	-1.32294	ME2	malic enzyme 2, NAD(+)-dependent, mitochondrial
203737_s_at	-0.403707	9.65262	-4.89289	0.000356039	0.00967036	0.305476	-1.3229	PPRC1	peroxisome proliferator-activated receptor gamma, coactivator-related 1
212060_at	-0.403562	8.60727	-4.49762	0.000705682	0.0149317	-0.376153	-1.32277	SR140	U2-associated SR140 protein
202088_at	-0.403308	9.93814	-6.26762	3.89823e-05	0.0024961	2.50411	-1.32254	SLC39A6	solute carrier family 39 (zinc transporter), member 6
217832_at	-0.402926	10.6848	-5.85714	7.33982e-05	0.00365074	1.87706	-1.32219	SYNCRIP	synaptotagmin binding, cytoplasmic RNA interacting protein
200875_s_at	-0.401745	10.925	-5.81201	7.8799e-05	0.0038006	1.80657	-1.3211	NOP56	NOP56 ribonucleoprotein homolog (yeast)
203176_s_at	-0.400998	8.79774	-7.37114	7.95732e-06	0.0011147	4.06588	-1.32042	TFAM	transcription factor A, mitochondrial
209853_s_at	-0.40026	9.62297	-6.9879	1.35718e-05	0.00148975	3.54358	-1.31975	PSME3	proteasome (prosome, macropain) activator subunit 3 (PA28 gamma; Ki)
201797_s_at	-0.400077	9.07717	-6.02592	5.6423e-05	0.00310473	2.13796	-1.31958	VARS	valyl-tRNA synthetase
218209_s_at	-0.399312	8.85605	-6.27349	3.86375e-05	0.00248832	2.51289	-1.31888	RPRD1A	regulation of nuclear pre-mRNA domain containing 1A
213671_s_at	-0.399255	9.71825	-4.85691	0.000378593	0.0100192	0.244264	-1.31883	MARS	methionyl-tRNA synthetase
208688_x_at	-0.399075	11.5858	-6.87065	1.60401e-05	0.00158854	3.37956	-1.31866	EIF3B	eukaryotic translation initiation factor 3, subunit B
201024_x_at	-0.398403	9.77257	-7.19408	1.016e-05	0.00125726	3.82717	-1.31805	EIF5B	eukaryotic translation initiation factor 5B
200610_s_at	-0.398014	12.3393	-6.1683	4.53352e-05	0.00276709	2.35471	-1.31769	NCL	nucleolin
201016_at	-0.397929	9.25299	-4.66831	0.000523864	0.0124981	-0.0793727	-1.31762	EIF1AX	eukaryotic translation initiation factor 1A, X-linked
204133_at	-0.397556	9.11296	-6.38086	3.28721e-05	0.00226776	2.67263	-1.31727	RRP9	ribosomal RNA processing 9, small subunit (SSU) processome component, homolog (yeast)
201200_at	-0.397503	9.89412	-4.32745	0.000953218	0.0181698	-0.675456	-1.31723	CREG1	cellular repressor of E1A-stimulated genes 1
201606_s_at	-0.396368	10.2969	-8.51991	1.78414e-06	0.000552168	5.51136	-1.31619	PWP1	PWP1 homolog (S. cerevisiae)
204977_at	-0.396039	9.83778	-7.27122	9.12957e-06	0.00116916	3.93171	-1.31589	DDX10	DEAD (Asp-Glu-Ala-Asp) box polypeptide 10
218006_s_at	-0.395736	8.5519	-5.35455	0.000164476	0.00589407	1.07484	-1.31561	ZNF22	zinc finger protein 22 (KOX 15)
219293_s_at	-0.395297	10.8197	-5.36495	0.000161695	0.00585316	1.09182	-1.31521	OLA1	Obg-like ATPase 1
213701_at	-0.394822	8.4762	-4.77038	0.000439168	0.011184	0.0963518	-1.31478	C12orf29	chromosome 12 open reading frame 29
211996_s_at	-0.394521	9.71993	-4.75672	0.000449619	0.0113452	0.0729157	-1.31451	NA	NA
218708_at	-0.394405	10.2535	-4.63933	0.000550902	0.0128812	-0.129514	-1.3144	NXT1	NTF2-like export factor 1
208778_s_at	-0.393786	11.8952	-5.86352	7.26663e-05	0.00364062	1.887	-1.31384	TCP1	t-complex 1
218398_at	-0.39328	9.87085	-6.17931	4.45793e-05	0.00274409	2.37135	-1.31338	MRPS30	mitochondrial ribosomal protein S30
213187_x_at	-0.392472	11.9099	-6.71545	2.00654e-05	0.0017499	3.1594	-1.31264	FTL	ferritin, light polypeptide
218976_at	-0.39232	9.63476	-6.713	2.01371e-05	0.0017499	3.15589	-1.3125	DNAJC12	DnaJ (Hsp40) homolog, subfamily C, member 12
201019_s_at	-0.391641	10.2512	-5.26206	0.000191542	0.00642791	0.923144	-1.31188	NA	NA
204258_at	-0.391577	8.75563	-5.45503	0.000139577	0.00536242	1.23822	-1.31183	CHD1	chromodomain helicase DNA binding protein 1
212092_at	-0.391463	9.39779	-5.72199	9.08659e-05	0.00416618	1.66504	-1.31172	PEG10	paternally expressed 10
202138_x_at	-0.39048	10.9263	-4.31898	0.000967664	0.0183823	-0.690421	-1.31083	AIMP2	aminoacyl tRNA synthetase complex-interacting multifunctional protein 2
210574_s_at	-0.39026	10.3285	-9.36231	6.5271e-07	0.00039309	6.466	-1.31063	NUDC	nuclear distribution gene C homolog (A. nidulans)
221059_s_at	-0.390114	9.8966	-5.16422	0.000225333	0.00724546	0.76131	-1.3105	NA	NA
209226_s_at	-0.38961	9.75981	-4.41521	0.000815937	0.0164539	-0.520694	-1.31004	TNPO1	transportin 1
209406_at	-0.38829	9.29416	-5.28947	0.000183065	0.00626612	0.968222	-1.30884	BAG2	BCL2-associated athanogene 2
219275_at	-0.38731	8.91724	-6.5121	2.70371e-05	0.00208466	2.86555	-1.30795	PDCD5	programmed cell death 5
209654_at	-0.38731	9.42402	-6.1121	4.94074e-05	0.00292028	2.26953	-1.30795	KIAA0947	KIAA0947
205048_s_at	-0.38728	8.40597	-4.17433	0.00125304	0.0221599	-0.947413	-1.30793	PSPH	phosphoserine phosphatase
218859_s_at	-0.3865	8.59365	-4.56945	0.000622245	0.0137965	-0.250828	-1.30722	ESF1	ESF1, nucleolar pre-rRNA processing protein, homolog (S. cerevisiae)
202264_s_at	-0.386123	9.59475	-5.65051	0.000101832	0.00450223	1.55181	-1.30688	TOMM40	translocase of outer mitochondrial membrane 40 homolog (yeast)
200832_s_at	-0.386039	10.2756	-6.44583	2.98322e-05	0.00215871	2.76846	-1.3068	SCD	stearoyl-CoA desaturase (delta-9-desaturase)
204228_at	-0.386032	10.2783	-8.92994	1.08387e-06	0.000432207	5.9865	-1.30679	PPIH	peptidylprolyl isomerase H (cyclophilin H)
210567_s_at	-0.385796	8.12783	-6.97446	1.38332e-05	0.00150869	3.52487	-1.30658	SKP2	S-phase kinase-associated protein 2 (p45)
212058_at	-0.385794	10.4953	-5.53582	0.000122444	0.00498796	1.36852	-1.30658	SR140	U2-associated SR140 protein
214390_s_at	-0.385788	9.26427	-5.88332	7.04458e-05	0.00358389	1.9178	-1.30657	BCAT1	branched chain amino-acid transaminase 1, cytosolic
201113_at	-0.385732	11.7613	-6.74624	1.91889e-05	0.0017499	3.20335	-1.30652	TUFM	Tu translation elongation factor, mitochondrial
207618_s_at	-0.385341	9.3956	-6.35525	3.41589e-05	0.00230259	2.63469	-1.30617	BCS1L	BCS1-like (S. cerevisiae)
215091_s_at	-0.384786	12.0903	-5.3314	0.000170849	0.00600933	1.03699	-1.30567	GTF3A	general transcription factor IIIA
217810_x_at	-0.384714	9.66685	-6.41245	3.1355e-05	0.00219834	2.7193	-1.3056	LARS	leucyl-tRNA synthetase
207622_s_at	-0.384711	9.54348	-5.53926	0.000121766	0.00497868	1.37404	-1.3056	ABCF2	ATP-binding cassette, sub-family F (GCN20), member 2
201573_s_at	-0.384668	10.1352	-5.53687	0.000122237	0.00498796	1.3702	-1.30556	ETF1	eukaryotic translation termination factor 1
221513_s_at	-0.384588	9.3023	-5.62198	0.000106591	0.00463902	1.5064	-1.30549	NA	NA
201013_s_at	-0.384583	11.0686	-4.31919	0.000967302	0.0183823	-0.690049	-1.30548	PAICS	phosphoribosylaminoimidazole carboxylase, phosphoribosylaminoimidazole succinocarboxamide synthetase
219940_s_at	-0.384019	9.91291	-5.85112	7.40951e-05	0.00367719	1.86768	-1.30497	PCID2	PCI domain containing 2
218403_at	-0.383337	9.9985	-5.87502	7.13678e-05	0.00361652	1.9049	-1.30436	TRIAP1	TP53 regulated inhibitor of apoptosis 1
201387_s_at	-0.383228	12.1568	-5.31043	0.000176849	0.00612865	1.00262	-1.30426	UCHL1	ubiquitin carboxyl-terminal esterase L1 (ubiquitin thiolesterase)
201268_at	-0.382948	12.3891	-5.06113	0.000267785	0.00808544	0.589341	-1.304	NA	NA
201027_s_at	-0.382704	9.65482	-6.34426	3.47276e-05	0.00231756	2.61837	-1.30378	EIF5B	eukaryotic translation initiation factor 5B
203893_at	-0.381807	9.80707	-6.89806	1.54231e-05	0.0015528	3.41809	-1.30297	TAF9	TAF9 RNA polymerase II, TATA box binding protein (TBP)-associated factor, 32kDa
215380_s_at	-0.381413	11.1037	-4.81086	0.000409654	0.0106267	0.165682	-1.30262	GGCT	gamma-glutamylcyclotransferase
218150_at	-0.381065	10.2311	-5.44367	0.000142181	0.00544131	1.21983	-1.3023	ARL5A	ADP-ribosylation factor-like 5A
218199_s_at	-0.380917	9.16793	-8.25746	2.47769e-06	0.00064198	5.19633	-1.30217	NOL6	nucleolar protein family 6 (RNA-associated)
206158_s_at	-0.380566	11.4093	-5.88463	7.03015e-05	0.00358389	1.91984	-1.30185	CNBP	CCHC-type zinc finger, nucleic acid binding protein
210337_s_at	-0.380526	10.6437	-6.69042	2.08096e-05	0.00176985	3.12356	-1.30182	ACLY	ATP citrate lyase
203832_at	-0.380498	10.8941	-8.95161	1.0562e-06	0.000432207	6.01105	-1.30179	SNRPF	small nuclear ribonucleoprotein polypeptide F
218684_at	-0.380305	9.99703	-3.73212	0.00279925	0.0380804	-1.74428	-1.30162	LRRC8D	leucine rich repeat containing 8 family, member D
218244_at	-0.380046	9.49237	-8.28749	2.38539e-06	0.000638188	5.23282	-1.30138	NOL8	nucleolar protein 8
201490_s_at	-0.379992	10.6614	-5.96008	6.24902e-05	0.00330753	2.03669	-1.30133	PPIF	peptidylprolyl isomerase F
201918_at	-0.37985	9.74013	-6.72678	1.9738e-05	0.0017499	3.17559	-1.30121	SLC25A36	solute carrier family 25, member 36
208625_s_at	-0.379574	10.7436	-6.19903	4.32599e-05	0.00267767	2.40109	-1.30096	EIF4G1	eukaryotic translation initiation factor 4 gamma, 1
217739_s_at	-0.379563	8.79975	-5.50193	0.000129344	0.00514635	1.31398	-1.30095	NAMPT	nicotinamide phosphoribosyltransferase
218481_at	-0.379442	9.67288	-5.93269	6.52144e-05	0.00340302	1.99437	-1.30084	EXOSC5	exosome component 5
211501_s_at	-0.379025	10.1831	-4.70567	0.000491037	0.0119894	-0.0148924	-1.30046	EIF3B	eukaryotic translation initiation factor 3, subunit B
212250_at	-0.378529	9.94481	-4.56746	0.000624413	0.013827	-0.254293	-1.30002	MTDH	metadherin
208836_at	-0.378188	11.6324	-6.35899	3.39679e-05	0.00230063	2.64023	-1.29971	ATP1B3	ATPase, Na+/K+ transporting, beta 3 polypeptide
201947_s_at	-0.377995	11.7983	-5.54381	0.000120874	0.00497862	1.38136	-1.29953	CCT2	chaperonin containing TCP1, subunit 2 (beta)
208722_s_at	-0.377732	10.1251	-6.03688	5.54751e-05	0.00307764	2.15476	-1.2993	ANAPC5	anaphase promoting complex subunit 5
201487_at	-0.377573	9.64641	-4.84749	0.000384737	0.0101577	0.22822	-1.29915	CTSC	cathepsin C
201018_at	-0.377323	9.46713	-5.72395	9.05836e-05	0.00416618	1.66814	-1.29893	EIF1AX	eukaryotic translation initiation factor 1A, X-linked
208787_at	-0.37719	11.4587	-4.08631	0.00146812	0.0249155	-1.10478	-1.29881	MRPL3	mitochondrial ribosomal protein L3
201948_at	-0.376695	8.73928	-5.57779	0.000114433	0.00484772	1.43582	-1.29836	GNL2	guanine nucleotide binding protein-like 2 (nucleolar)
211941_s_at	-0.376642	11.6698	-7.98791	3.49913e-06	0.000764423	4.86361	-1.29832	PEBP1	phosphatidylethanolamine binding protein 1
44040_at	-0.3766	9.20636	-7.89878	3.92933e-06	0.00080225	4.75151	-1.29828	FBXO41	F-box protein 41
210692_s_at	-0.376373	9.6799	-5.41886	0.000148048	0.00559146	1.17958	-1.29807	SLC43A3	solute carrier family 43, member 3
209567_at	-0.376351	9.81222	-6.08353	5.16251e-05	0.00296485	2.22603	-1.29805	RRS1	RRS1 ribosome biogenesis regulator homolog (S. cerevisiae)
209434_s_at	-0.37631	8.91912	-5.70462	9.34105e-05	0.00425658	1.6376	-1.29802	PPAT	phosphoribosyl pyrophosphate amidotransferase
201953_at	-0.375969	9.65699	-7.41421	7.50247e-06	0.00108557	4.12328	-1.29771	CIB1	calcium and integrin binding 1 (calmyrin)
204957_at	-0.375307	9.71835	-5.82512	7.71882e-05	0.00376476	1.82708	-1.29712	ORC5L	origin recognition complex, subunit 5-like (yeast)
219177_at	-0.375192	8.38438	-6.7051	2.03696e-05	0.0017499	3.14459	-1.29701	BRIX1	BRX1, biogenesis of ribosomes, homolog (S. cerevisiae)
203025_at	-0.374383	9.45586	-8.91656	1.10134e-06	0.000432207	5.97132	-1.29628	NAA10	N(alpha)-acetyltransferase 10, NatA catalytic subunit
201595_s_at	-0.37437	9.8077	-5.06414	0.000266434	0.00805556	0.594381	-1.29627	ZC3H15	zinc finger CCCH-type containing 15
212061_at	-0.373765	9.28392	-6.63415	2.25912e-05	0.00187297	3.04265	-1.29573	SR140	U2-associated SR140 protein
211929_at	-0.373082	9.94552	-4.02787	0.00163168	0.026833	-1.20964	-1.29512	HNRNPA3	heterogeneous nuclear ribonucleoprotein A3
203625_x_at	-0.372655	9.38053	-4.57282	0.000618592	0.0137566	-0.244964	-1.29473	SKP2	S-phase kinase-associated protein 2 (p45)
202212_at	-0.371739	9.64067	-9.41463	6.14614e-07	0.000380429	6.52257	-1.29391	PES1	pescadillo homolog 1, containing BRCT domain (zebrafish)
207657_x_at	-0.371703	10.0556	-5.56538	0.000116743	0.00490219	1.41594	-1.29388	TNPO1	transportin 1
218229_s_at	-0.371438	9.25054	-6.53724	2.60506e-05	0.00205846	2.90221	-1.29364	POGK	pogo transposable element with KRAB domain
221970_s_at	-0.37124	10.5577	-5.52721	0.000124159	0.00503025	1.35468	-1.29346	NOL11	nucleolar protein 11
200975_at	-0.370877	10.3025	-5.83104	7.64717e-05	0.00374509	1.83633	-1.29314	PPT1	palmitoyl-protein thioesterase 1
201503_at	-0.370689	9.91852	-3.80219	0.00246146	0.0350248	-1.6171	-1.29297	G3BP1	GTPase activating protein (SH3 domain) binding protein 1
204593_s_at	-0.369966	8.98493	-5.11431	0.000244929	0.00761192	0.678236	-1.29232	SMCR7L	Smith-Magenis syndrome chromosome region, candidate 7-like
218049_s_at	-0.369775	9.5938	-3.70154	0.00296125	0.039443	-1.79988	-1.29215	MRPL13	mitochondrial ribosomal protein L13
212907_at	-0.368645	8.98734	-7.04671	1.24891e-05	0.00144194	3.62509	-1.29114	SLC30A1	solute carrier family 30 (zinc transporter), member 1
201368_at	-0.367756	9.94789	-4.40995	0.000823545	0.0165161	-0.529932	-1.29034	ZFP36L2	zinc finger protein 36, C3H type-like 2
221652_s_at	-0.367395	9.78646	-7.5607	6.1518e-06	0.000993337	4.31659	-1.29002	C12orf11	chromosome 12 open reading frame 11
200891_s_at	-0.366568	10.1867	-6.34406	3.4738e-05	0.00231756	2.61807	-1.28928	SSR1	signal sequence receptor, alpha
201821_s_at	-0.366487	9.6809	-6.09901	5.04111e-05	0.00292529	2.24961	-1.28921	TIMM17A	translocase of inner mitochondrial membrane 17 homolog A (yeast)
209511_at	-0.365946	9.79561	-8.63821	1.54242e-06	0.000489404	5.65054	-1.28873	POLR2F	polymerase (RNA) II (DNA directed) polypeptide F
200895_s_at	-0.365428	10.6634	-7.4586	7.06263e-06	0.00105603	4.18216	-1.28826	FKBP4	FK506 binding protein 4, 59kDa
201946_s_at	-0.36533	11.0283	-5.4147	0.000149056	0.00559323	1.17283	-1.28818	CCT2	chaperonin containing TCP1, subunit 2 (beta)
212964_at	-0.365298	8.562	-8.23216	2.55839e-06	0.000655272	5.1655	-1.28815	HIC2	hypermethylated in cancer 2
202268_s_at	-0.365288	10.6307	-4.51454	0.000685037	0.0147059	-0.346583	-1.28814	NAE1	NEDD8 activating enzyme E1 subunit 1
201144_s_at	-0.365016	10.5743	-6.92563	1.48281e-05	0.00152969	3.45672	-1.2879	EIF2S1	eukaryotic translation initiation factor 2, subunit 1 alpha, 35kDa
218595_s_at	-0.364728	10.0446	-5.47013	0.000136192	0.00530555	1.26265	-1.28764	HEATR1	HEAT repeat containing 1
219029_at	-0.364527	7.59854	-4.54594	0.000648358	0.0141364	-0.291775	-1.28746	C5orf28	chromosome 5 open reading frame 28
214173_x_at	-0.364306	10.2187	-7.89277	3.96031e-06	0.00080225	4.74391	-1.28726	C19orf2	chromosome 19 open reading frame 2
200840_at	-0.363826	11.975	-5.7637	8.50489e-05	0.00402237	1.73077	-1.28683	KARS	lysyl-tRNA synthetase
222163_s_at	-0.363247	9.1683	-5.89154	6.95443e-05	0.00355425	1.93059	-1.28632	SPATA5L1	spermatogenesis associated 5-like 1
201459_at	-0.363191	10.7628	-8.89056	1.13617e-06	0.000436503	5.94174	-1.28627	RUVBL2	RuvB-like 2 (E. coli)
218016_s_at	-0.362911	10.0252	-5.07455	0.000261813	0.00796452	0.611815	-1.28602	POLR3E	polymerase (RNA) III (DNA directed) polypeptide E (80kD)
209080_x_at	-0.362577	10.7093	-6.77568	1.83887e-05	0.0017129	3.24525	-1.28572	GLRX3	glutaredoxin 3
221516_s_at	-0.362379	10.5306	-4.16684	0.00127001	0.0223338	-0.96078	-1.28554	SMCR7L	Smith-Magenis syndrome chromosome region, candidate 7-like
218826_at	-0.362197	9.46988	-5.03644	0.000279153	0.00826077	0.547915	-1.28538	SLC35F2	solute carrier family 35, member F2
218465_at	-0.360653	9.00519	-6.11841	4.89317e-05	0.00290759	2.27911	-1.28401	TMEM33	transmembrane protein 33
211576_s_at	-0.360428	9.39487	-7.9624	3.61687e-06	0.000772733	4.83163	-1.28381	SLC19A1	solute carrier family 19 (folate transporter), member 1
212973_at	-0.359985	10.2927	-5.34401	0.000167346	0.00594733	1.05761	-1.28341	RPIA	ribose 5-phosphate isomerase A
203857_s_at	-0.359923	8.29906	-6.89961	1.53889e-05	0.0015528	3.42027	-1.28336	PDIA5	protein disulfide isomerase family A, member 5
220147_s_at	-0.359628	10.8229	-6.1614	4.58154e-05	0.00278176	2.34428	-1.2831	FAM60A	family with sequence similarity 60, member A
217915_s_at	-0.359433	11.0475	-5.01582	0.000289028	0.00838698	0.513274	-1.28292	RSL24D1	ribosomal L24 domain containing 1
221509_at	-0.359113	9.7378	-4.94784	0.000324272	0.00911654	0.398614	-1.28264	DENR	density-regulated protein
201819_at	-0.357642	9.34511	-7.71444	5.00892e-06	0.000918423	4.51628	-1.28133	SCARB1	scavenger receptor class B, member 1
211686_s_at	-0.357574	9.64048	-6.58354	2.43326e-05	0.00197165	2.96948	-1.28127	MAK16	MAK16 homolog (S. cerevisiae)
205761_s_at	-0.357271	8.65601	-4.71378	0.0004842	0.011922	-0.00092142	-1.281	DUS4L	dihydrouridine synthase 4-like (S. cerevisiae)
208895_s_at	-0.357154	10.5371	-4.62713	0.000562716	0.0129669	-0.150653	-1.2809	DDX18	DEAD (Asp-Glu-Ala-Asp) box polypeptide 18
209852_x_at	-0.356808	10.7699	-5.8714	7.17742e-05	0.00361652	1.89926	-1.28059	PSME3	proteasome (prosome, macropain) activator subunit 3 (PA28 gamma; Ki)
204119_s_at	-0.356711	10.1643	-5.73416	8.91256e-05	0.00413819	1.68426	-1.2805	ADK	adenosine kinase
208852_s_at	-0.356425	10.6047	-6.70871	2.02632e-05	0.0017499	3.14975	-1.28025	CANX	calnexin
211015_s_at	-0.355629	9.53406	-5.08155	0.000258757	0.00792696	0.623512	-1.27954	HSPA4	heat shock 70kDa protein 4
212714_at	-0.355622	10.2575	-6.92651	1.48095e-05	0.00152969	3.45795	-1.27954	LARP4	La ribonucleoprotein domain family, member 4
204394_at	-0.355331	9.96394	-3.88565	0.00211307	0.031836	-1.46599	-1.27928	SLC43A1	solute carrier family 43, member 1
216977_x_at	-0.355232	10.6079	-4.87941	0.000364317	0.00976205	0.282568	-1.27919	SNRPA1	small nuclear ribonucleoprotein polypeptide A'
210625_s_at	-0.35407	9.284	-8.03198	3.30526e-06	0.000761226	4.91866	-1.27816	AKAP1	A kinase (PRKA) anchor protein 1
221503_s_at	-0.353963	9.348	-7.88482	4.00167e-06	0.000803327	4.73385	-1.27807	KPNA3	karyopherin alpha 3 (importin alpha 4)
207628_s_at	-0.353845	10.3943	-7.96797	3.59081e-06	0.000772733	4.83862	-1.27796	WBSCR22	Williams Beuren syndrome chromosome region 22
212248_at	-0.353595	9.4639	-3.77136	0.00260462	0.0362969	-1.67303	-1.27774	MTDH	metadherin
202077_at	-0.353487	11.6814	-5.54494	0.000120654	0.00497862	1.38316	-1.27765	NDUFAB1	NADH dehydrogenase (ubiquinone) 1, alpha/beta subcomplex, 1, 8kDa
200730_s_at	-0.353137	8.81828	-5.51984	0.000125648	0.0050447	1.34283	-1.27733	PTP4A1	protein tyrosine phosphatase type IVA, member 1
208097_s_at	-0.352866	9.76001	-8.63414	1.55011e-06	0.000489404	5.64578	-1.27709	TMX1	thioredoxin-related transmembrane protein 1
218680_x_at	-0.352718	9.67686	-5.31087	0.000176719	0.00612865	1.00335	-1.27696	NA	NA
200790_at	-0.352681	13.0966	-6.86066	1.62714e-05	0.00159024	3.3655	-1.27693	ODC1	ornithine decarboxylase 1
219491_at	-0.35244	8.70025	-7.60041	5.83215e-06	0.000966775	4.36848	-1.27672	LRFN4	leucine rich repeat and fibronectin type III domain containing 4
221502_at	-0.352301	10.2006	-5.96719	6.1803e-05	0.00329463	2.04766	-1.27659	KPNA3	karyopherin alpha 3 (importin alpha 4)
217106_x_at	-0.352176	9.4792	-4.41155	0.000821225	0.0165157	-0.527124	-1.27648	DIMT1L	DIM1 dimethyladenosine transferase 1-like (S. cerevisiae)
214764_at	-0.352056	7.53579	-5.33884	0.000168774	0.00596952	1.04916	-1.27638	RRP15	ribosomal RNA processing 15 homolog (S. cerevisiae)
201674_s_at	-0.351717	10.0096	-5.52434	0.000124737	0.00503536	1.35006	-1.27608	AKAP1	A kinase (PRKA) anchor protein 1
217986_s_at	-0.351604	9.65853	-7.33929	8.31249e-06	0.00112144	4.02327	-1.27598	BAZ1A	bromodomain adjacent to zinc finger domain, 1A
203316_s_at	-0.351465	11.4782	-4.52206	0.000676063	0.0145553	-0.33345	-1.27586	SNRPE	small nuclear ribonucleoprotein polypeptide E
217871_s_at	-0.35143	12.4967	-5.69055	9.55274e-05	0.00431772	1.61533	-1.27582	MIF	macrophage migration inhibitory factor (glycosylation-inhibiting factor)
213729_at	-0.351312	10.6825	-5.32568	0.000172464	0.00603865	1.02762	-1.27572	PRPF40A	PRP40 pre-mRNA processing factor 40 homolog A (S. cerevisiae)
211761_s_at	-0.351076	10.96	-6.49194	2.78568e-05	0.00212876	2.83608	-1.27551	CACYBP	calcyclin binding protein
216251_s_at	-0.350804	9.88076	-6.91103	1.514e-05	0.00154048	3.43628	-1.27527	TTLL12	tubulin tyrosine ligase-like family, member 12
221522_at	-0.350734	9.16777	-5.03243	0.000281044	0.0082728	0.541185	-1.27521	ANKRD27	ankyrin repeat domain 27 (VPS9 domain)
218112_at	-0.350575	10.0101	-6.20601	4.28022e-05	0.00266414	2.41162	-1.27507	MRPS34	mitochondrial ribosomal protein S34
208114_s_at	-0.350324	9.84895	-6.77341	1.84489e-05	0.0017129	3.24204	-1.27485	ISG20L2	interferon stimulated exonuclease gene 20kDa-like 2
208308_s_at	-0.349446	11.7829	-6.70868	2.02639e-05	0.0017499	3.14971	-1.27407	GPI	glucose-6-phosphate isomerase
203517_at	-0.349437	9.28271	-6.36723	3.35504e-05	0.00228625	2.65245	-1.27406	MTX2	metaxin 2
201917_s_at	-0.349144	9.54708	-4.8836	0.000361723	0.00973462	0.289692	-1.2738	SLC25A36	solute carrier family 25, member 36
220643_s_at	-0.348563	8.44653	-4.63938	0.000550849	0.0128812	-0.129418	-1.27329	FAIM	Fas apoptotic inhibitory molecule
200694_s_at	-0.348271	10.4603	-6.8721	1.60066e-05	0.00158854	3.38162	-1.27303	DDX24	DEAD (Asp-Glu-Ala-Asp) box polypeptide 24
206654_s_at	-0.348184	7.5271	-5.09089	0.00025473	0.00785082	0.639143	-1.27296	POLR3G	polymerase (RNA) III (DNA directed) polypeptide G (32kD)
201761_at	-0.348021	11.5417	-4.66578	0.000526164	0.0125396	-0.0837382	-1.27281	MTHFD2	methylenetetrahydrofolate dehydrogenase (NADP+ dependent) 2, methenyltetrahydrofolate cyclohydrolase
208916_at	-0.347876	9.94728	-4.83498	0.000393067	0.0103044	0.206873	-1.27269	SLC1A5	solute carrier family 1 (neutral amino acid transporter), member 5
214281_s_at	-0.347822	9.22017	-6.15367	4.63597e-05	0.00280716	2.33258	-1.27264	RCHY1	ring finger and CHY zinc finger domain containing 1
218096_at	-0.347784	9.62264	-4.13611	0.00134212	0.0233097	-1.01565	-1.2726	AGPAT5	1-acylglycerol-3-phosphate O-acyltransferase 5 (lysophosphatidic acid acyltransferase, epsilon)
202541_at	-0.346949	8.84745	-6.04022	5.519e-05	0.00307764	2.15986	-1.27187	AIMP1	aminoacyl tRNA synthetase complex-interacting multifunctional protein 1
208843_s_at	-0.346386	9.53027	-6.14556	4.6938e-05	0.00282526	2.32031	-1.27137	GORASP2	golgi reassembly stacking protein 2, 55kDa
212885_at	-0.346169	9.10649	-7.4538	7.10876e-06	0.00105603	4.17582	-1.27118	MPHOSPH10	M-phase phosphoprotein 10 (U3 small nucleolar ribonucleoprotein)
209247_s_at	-0.346125	10.02	-6.45387	2.94773e-05	0.00215614	2.78027	-1.27114	ABCF2	ATP-binding cassette, sub-family F (GCN20), member 2
202188_at	-0.34609	10.2494	-7.75004	4.77804e-06	0.000908581	4.56206	-1.27111	NUP93	nucleoporin 93kDa
212510_at	-0.346047	9.43311	-4.76656	0.000442064	0.0112193	0.089803	-1.27107	GPD1L	glycerol-3-phosphate dehydrogenase 1-like
205565_s_at	-0.345793	8.35854	-5.0221	0.000285982	0.00834103	0.523828	-1.27085	FXN	frataxin
205963_s_at	-0.34566	10.4977	-7.3355	8.35595e-06	0.00112144	4.01818	-1.27073	DNAJA3	DnaJ (Hsp40) homolog, subfamily A, member 3
215722_s_at	-0.345616	9.82999	-5.58878	0.000112427	0.00481842	1.4534	-1.27069	SNRPA1	small nuclear ribonucleoprotein polypeptide A'
218119_at	-0.345488	9.52847	-8.27861	2.4123e-06	0.000638188	5.22204	-1.27058	NA	NA
200842_s_at	-0.345458	9.84871	-4.69588	0.000499427	0.0120944	-0.0317748	-1.27055	EPRS	glutamyl-prolyl-tRNA synthetase
214095_at	-0.345269	9.21398	-6.62759	2.28093e-05	0.00188244	3.03319	-1.27039	NA	NA
210093_s_at	-0.344448	8.98535	-6.67259	2.13574e-05	0.00178912	3.09797	-1.26966	MAGOH	mago-nashi homolog, proliferation-associated (Drosophila)
200027_at	-0.343986	11.3074	-4.44475	0.000774486	0.0158912	-0.46879	-1.26926	NARS	asparaginyl-tRNA synthetase
213887_s_at	-0.343914	10.437	-7.09837	1.16138e-05	0.00136926	3.69628	-1.26919	POLR2E	polymerase (RNA) II (DNA directed) polypeptide E, 25kDa
202179_at	-0.343245	9.84113	-5.06595	0.000265624	0.00804198	0.597416	-1.26861	BLMH	bleomycin hydrolase
218170_at	-0.342951	8.93105	-5.40745	0.000150831	0.00562974	1.16105	-1.26835	ISOC1	isochorismatase domain containing 1
200079_s_at	-0.342815	11.2738	-5.74352	8.78128e-05	0.00410216	1.699	-1.26823	KARS	lysyl-tRNA synthetase
208628_s_at	-0.342683	13.0155	-4.46305	0.000749911	0.0155391	-0.436685	-1.26811	YBX1	Y box binding protein 1
205264_at	-0.342341	9.09783	-3.98513	0.00176314	0.0281815	-1.28652	-1.26781	CD3EAP	CD3e molecule, epsilon associated protein
217854_s_at	-0.342297	11.3193	-5.84723	7.45498e-05	0.00368336	1.8616	-1.26777	POLR2E	polymerase (RNA) II (DNA directed) polypeptide E, 25kDa
217884_at	-0.34226	10.47	-5.52563	0.000124478	0.00503402	1.35213	-1.26774	NAT10	N-acetyltransferase 10 (GCN5-related)
203852_s_at	-0.342156	9.04469	-4.96505	0.000314945	0.00891729	0.427698	-1.26765	NA	NA
212894_at	-0.341715	9.29937	-4.65609	0.000535088	0.0126926	-0.100494	-1.26726	SUPV3L1	suppressor of var1, 3-like 1 (S. cerevisiae)
219083_at	-0.341525	9.31306	-5.04557	0.00027489	0.00818808	0.563249	-1.2671	SHQ1	SHQ1 homolog (S. cerevisiae)
208070_s_at	-0.341509	9.36987	-3.68059	0.00307775	0.0403643	-1.83799	-1.26708	REV3L	REV3-like, catalytic subunit of DNA polymerase zeta (yeast)
219933_at	-0.341458	9.52751	-5.96898	6.16311e-05	0.00329334	2.05042	-1.26704	GLRX2	glutaredoxin 2
218205_s_at	-0.341393	10.8467	-5.04655	0.000274439	0.00818808	0.564886	-1.26698	MKNK2	MAP kinase interacting serine/threonine kinase 2
218005_at	-0.34138	10.2293	-5.49391	0.000131036	0.0051771	1.30105	-1.26697	ZNF22	zinc finger protein 22 (KOX 15)
202148_s_at	-0.341245	9.94248	-5.15446	0.000229032	0.00729513	0.745093	-1.26685	PYCR1	pyrroline-5-carboxylate reductase 1
218557_at	-0.34095	9.49895	-6.71714	2.00164e-05	0.0017499	3.16181	-1.26659	NIT2	nitrilase family, member 2
214788_x_at	-0.340896	8.89765	-7.53551	6.36419e-06	0.00101295	4.28356	-1.26654	DDN	dendrin
210466_s_at	-0.340622	11.4683	-5.03472	0.000279959	0.0082728	0.545042	-1.2663	SERBP1	SERPINE1 mRNA binding protein 1
209302_at	-0.34014	10.749	-7.28989	8.89724e-06	0.001146	3.95689	-1.26588	POLR2H	polymerase (RNA) II (DNA directed) polypeptide H
200807_s_at	-0.340127	12.9847	-4.86384	0.000374137	0.00992488	0.256062	-1.26587	HSPD1	heat shock 60kDa protein 1 (chaperonin)
219098_at	-0.340054	9.23198	-5.9752	6.10384e-05	0.0032774	2.06001	-1.2658	MYBBP1A	MYB binding protein (P160) 1a
214432_at	-0.339845	8.48797	-7.46144	7.03545e-06	0.00105603	4.18592	-1.26562	ATP1A3	ATPase, Na+/K+ transporting, alpha 3 polypeptide
200659_s_at	-0.339723	9.74321	-7.74478	4.8114e-06	0.000908581	4.55531	-1.26551	PHB	prohibitin
201608_s_at	-0.339603	10.4943	-6.47774	2.845e-05	0.00214259	2.81528	-1.26541	PWP1	PWP1 homolog (S. cerevisiae)
218947_s_at	-0.339544	8.83216	-5.82493	7.72112e-05	0.00376476	1.82678	-1.26536	MTPAP	mitochondrial poly(A) polymerase
216913_s_at	-0.339415	8.89946	-4.75369	0.000451969	0.0113557	0.067721	-1.26524	RRP12	ribosomal RNA processing 12 homolog (S. cerevisiae)
200812_at	-0.339407	11.6428	-6.37566	3.31291e-05	0.00227143	2.66494	-1.26524	CCT7	chaperonin containing TCP1, subunit 7 (eta)
218738_s_at	-0.338911	9.94464	-3.71366	0.00289591	0.0388967	-1.77783	-1.2648	RNF138	ring finger protein 138
217980_s_at	-0.337924	10.428	-4.86112	0.000375879	0.00995924	0.251432	-1.26394	MRPL16	mitochondrial ribosomal protein L16
200631_s_at	-0.33715	12.0268	-6.25732	3.95949e-05	0.00252084	2.48868	-1.26326	SET	SET nuclear oncogene
218460_at	-0.336732	10.5744	-7.41581	7.48609e-06	0.00108557	4.12541	-1.26289	HEATR2	HEAT repeat containing 2
201127_s_at	-0.336497	9.37504	-6.03542	5.56007e-05	0.00307764	2.15252	-1.26269	ACLY	ATP citrate lyase
212141_at	-0.336288	10.6684	-5.26009	0.000192167	0.00642952	0.919899	-1.2625	MCM4	minichromosome maintenance complex component 4
211623_s_at	-0.336178	12.3522	-7.68127	5.23477e-06	0.000925765	4.47347	-1.26241	FBL	fibrillarin
202330_s_at	-0.335791	9.21493	-4.09925	0.00143425	0.0244338	-1.0816	-1.26207	UNG	uracil-DNA glycosylase
221622_s_at	-0.335716	10.3051	-3.72044	0.00286006	0.0385546	-1.76552	-1.262	TMEM126B	transmembrane protein 126B
217185_s_at	-0.335666	8.67503	-5.39115	0.000154905	0.00570538	1.13452	-1.26196	NA	NA
221761_at	-0.335575	9.63823	-6.51489	2.69257e-05	0.00208466	2.86962	-1.26188	ADSS	adenylosuccinate synthase
203196_at	-0.335572	8.19582	-5.10459	0.000248946	0.00771524	0.662027	-1.26188	ABCC4	ATP-binding cassette, sub-family C (CFTR/MRP), member 4
200681_at	-0.335085	11.6743	-6.04696	5.46183e-05	0.00307764	2.17018	-1.26145	GLO1	glyoxalase I
200772_x_at	-0.334317	12.652	-6.45613	2.93784e-05	0.00215614	2.78359	-1.26078	PTMA	prothymosin, alpha
213892_s_at	-0.334195	9.98292	-4.29797	0.00100453	0.0189294	-0.72762	-1.26067	APRT	adenine phosphoribosyltransferase
218025_s_at	-0.333978	9.64322	-7.79266	4.51644e-06	0.000890618	4.61665	-1.26048	PECI	peroxisomal D3,D2-enoyl-CoA isomerase
203782_s_at	-0.33348	9.6109	-6.38145	3.28427e-05	0.00226776	2.67351	-1.26005	POLRMT	polymerase (RNA) mitochondrial (DNA directed)
211921_x_at	-0.33323	12.6913	-6.37752	3.30369e-05	0.00227143	2.66769	-1.25983	PTMA	prothymosin, alpha
208967_s_at	-0.333215	10.4261	-5.40951	0.000150326	0.00562033	1.16439	-1.25982	AK2	adenylate kinase 2
221510_s_at	-0.333131	9.18054	-3.97542	0.00179449	0.028503	-1.304	-1.25974	GLS	glutaminase
212424_at	-0.332421	9.31051	-5.63858	0.000103794	0.00453736	1.53284	-1.25912	PDCD11	programmed cell death 11
208758_at	-0.331799	11.3399	-4.21462	0.00116573	0.0210502	-0.87562	-1.25858	ATIC	5-aminoimidazole-4-carboxamide ribonucleotide formyltransferase/IMP cyclohydrolase
219067_s_at	-0.331776	9.12955	-4.56562	0.000626426	0.0138478	-0.257499	-1.25856	NSMCE4A	non-SMC element 4 homolog A (S. cerevisiae)
212456_at	-0.331714	9.71495	-6.51998	2.67237e-05	0.00208211	2.87705	-1.25851	KIAA0664	KIAA0664
203341_at	-0.33169	8.97936	-4.94153	0.000327765	0.00912639	0.387934	-1.25849	CEBPZ	CCAAT/enhancer binding protein (C/EBP), zeta
201925_s_at	-0.331519	8.26226	-5.28444	0.000184591	0.00630864	0.959959	-1.25834	CD55	CD55 molecule, decay accelerating factor for complement (Cromer blood group)
221920_s_at	-0.331496	7.74175	-7.68588	5.20274e-06	0.000925765	4.47943	-1.25832	SLC25A37	solute carrier family 25, member 37
203092_at	-0.331415	9.25287	-6.72802	1.97025e-05	0.0017499	3.17736	-1.25825	TIMM44	translocase of inner mitochondrial membrane 44 homolog (yeast)
201991_s_at	-0.33109	10.4397	-4.53551	0.000660313	0.0143269	-0.309974	-1.25796	KIF5B	kinesin family member 5B
210250_x_at	-0.330781	10.5152	-6.08099	5.18275e-05	0.00296883	2.22216	-1.25769	ADSL	adenylosuccinate lyase
201111_at	-0.330324	10.2111	-5.14994	0.000230763	0.00732493	0.737588	-1.2573	CSE1L	CSE1 chromosome segregation 1-like (yeast)
221540_x_at	-0.33023	8.78289	-4.10362	0.001423	0.0242793	-1.07378	-1.25721	NA	NA
209336_at	-0.33011	9.47217	-6.86358	1.62034e-05	0.00159024	3.36961	-1.25711	PWP2	PWP2 periodic tryptophan protein homolog (yeast)
213132_s_at	-0.329566	8.98434	-6.99377	1.34594e-05	0.00148975	3.55174	-1.25664	MCAT	malonyl CoA:ACP acyltransferase (mitochondrial)
210802_s_at	-0.329545	8.86119	-4.06847	0.00151618	0.0254452	-1.13677	-1.25662	DIMT1L	DIM1 dimethyladenosine transferase 1-like (S. cerevisiae)
218123_at	-0.329269	10.0342	-6.61373	2.32775e-05	0.00190696	3.01317	-1.25638	C21orf59	chromosome 21 open reading frame 59
200087_s_at	-0.32899	10.5097	-3.6786	0.00308905	0.0403951	-1.84161	-1.25613	TMED2	transmembrane emp24 domain trafficking protein 2
202144_s_at	-0.328965	10.9165	-7.3615	8.06309e-06	0.0011147	4.05299	-1.25611	ADSL	adenylosuccinate lyase
216996_s_at	-0.328848	9.18814	-4.80076	0.000416818	0.0107561	0.148405	-1.25601	FASTKD2	FAST kinase domains 2
209814_at	-0.328758	9.87776	-5.46053	0.000138334	0.00533305	1.24712	-1.25593	ZNF330	zinc finger protein 330
212680_x_at	-0.328729	10.467	-4.34079	0.000930884	0.0179127	-0.651866	-1.25591	PPP1R14B	protein phosphatase 1, regulatory (inhibitor) subunit 14B
203818_s_at	-0.328343	9.70158	-5.4656	0.000137198	0.00531633	1.25533	-1.25557	SF3A3	splicing factor 3a, subunit 3, 60kDa
211727_s_at	-0.328075	9.92769	-4.62766	0.000562191	0.0129669	-0.149723	-1.25534	COX11	COX11 cytochrome c oxidase assembly homolog (yeast)
201381_x_at	-0.327787	11.1515	-4.49034	0.000714768	0.0150355	-0.388892	-1.25509	CACYBP	calcyclin binding protein
217933_s_at	-0.327786	9.99999	-4.94237	0.000327293	0.00912639	0.389372	-1.25509	LAP3	leucine aminopeptidase 3
200698_at	-0.327765	9.31891	-4.72324	0.000476351	0.0118202	0.015364	-1.25507	KDELR2	KDEL (Lys-Asp-Glu-Leu) endoplasmic reticulum protein retention receptor 2
205194_at	-0.327722	8.30923	-3.77244	0.00259946	0.0362703	-1.67106	-1.25503	PSPH	phosphoserine phosphatase
208638_at	-0.327428	10.4832	-4.8718	0.000369082	0.00984941	0.269619	-1.25477	PDIA6	protein disulfide isomerase family A, member 6
219911_s_at	-0.327348	9.46485	-7.15004	1.08034e-05	0.00130125	3.7671	-1.2547	SLCO4A1	solute carrier organic anion transporter family, member 4A1
202169_s_at	-0.327323	10.2918	-5.66344	9.97499e-05	0.00443506	1.57234	-1.25468	AASDHPPT	aminoadipate-semialdehyde dehydrogenase-phosphopantetheinyl transferase
219581_at	-0.327194	7.98025	-3.98808	0.00175372	0.0281329	-1.28121	-1.25457	TSEN2	tRNA splicing endonuclease 2 homolog (S. cerevisiae)
209317_at	-0.327059	8.98774	-6.42791	3.06399e-05	0.0021813	2.74208	-1.25445	POLR1C	polymerase (RNA) I polypeptide C, 30kDa
211475_s_at	-0.326998	10.3941	-5.53924	0.000121769	0.00497868	1.37402	-1.2544	BAG1	BCL2-associated athanogene
212048_s_at	-0.326515	11.3109	-7.3082	8.67558e-06	0.00113739	3.98153	-1.25398	YARS	tyrosyl-tRNA synthetase
208726_s_at	-0.326429	11.3938	-5.56566	0.00011669	0.00490219	1.41639	-1.25391	EIF2S2	eukaryotic translation initiation factor 2, subunit 2 beta, 38kDa
208815_x_at	-0.325495	10.3162	-5.55494	0.000118724	0.0049449	1.39921	-1.25309	HSPA4	heat shock 70kDa protein 4
218592_s_at	-0.324837	9.99129	-5.80217	8.00315e-05	0.00384341	1.79116	-1.25252	CECR5	cat eye syndrome chromosome region, candidate 5
201300_s_at	-0.324821	8.39709	-3.62289	0.00342336	0.0433671	-1.94303	-1.25251	PRNP	prion protein
208835_s_at	-0.32468	9.5131	-4.41793	0.000812021	0.0164046	-0.515905	-1.25239	LUC7L3	LUC7-like 3 (S. cerevisiae)
203970_s_at	-0.324529	8.01941	-5.01936	0.000287305	0.00835774	0.519229	-1.25226	PEX3	peroxisomal biogenesis factor 3
204809_at	-0.324427	8.87303	-4.36971	0.00088434	0.0172857	-0.600823	-1.25217	CLPX	ClpX caseinolytic peptidase X homolog (E. coli)
218981_at	-0.32368	8.17064	-3.55123	0.00390847	0.0473669	-2.07368	-1.25152	ACN9	ACN9 homolog (S. cerevisiae)
203085_s_at	-0.323204	9.40356	-6.45088	2.96091e-05	0.00215614	2.77587	-1.25111	TGFB1	transforming growth factor, beta 1
208921_s_at	-0.323162	10.6922	-5.34762	0.000166358	0.00593113	1.06351	-1.25107	SRI	sorcin
221253_s_at	-0.323098	10.8648	-5.64488	0.000102753	0.00453395	1.54286	-1.25101	TXNDC5	thioredoxin domain containing 5 (endoplasmic reticulum)
204427_s_at	-0.32296	9.22257	-7.01737	1.30174e-05	0.00146498	3.58448	-1.25089	TMED2	transmembrane emp24 domain trafficking protein 2
220083_x_at	-0.322898	8.08679	-5.5842	0.00011326	0.00481842	1.44607	-1.25084	UCHL5	ubiquitin carboxyl-terminal hydrolase L5
218585_s_at	-0.322831	9.97196	-4.3958	0.000844409	0.0167551	-0.554836	-1.25078	DTL	denticleless homolog (Drosophila)
217814_at	-0.322703	9.68699	-3.72677	0.00282694	0.038304	-1.75401	-1.25067	CCDC47	coiled-coil domain containing 47
218593_at	-0.322513	9.34459	-7.58378	5.9638e-06	0.000977142	4.34677	-1.25051	RBM28	RNA binding motif protein 28
218496_at	-0.322405	9.45099	-4.1757	0.00124995	0.0221228	-0.944958	-1.25041	RNASEH1	ribonuclease H1
213461_at	-0.322272	8.69682	-5.51008	0.000127648	0.0051158	1.32711	-1.2503	NUDT21	nudix (nucleoside diphosphate linked moiety X)-type motif 21
201833_at	-0.322171	9.79238	-5.52267	0.000125074	0.00503754	1.34738	-1.25021	HDAC2	histone deacetylase 2
206075_s_at	-0.322017	9.75033	-4.63211	0.000557858	0.0129622	-0.142015	-1.25008	CSNK2A1	casein kinase 2, alpha 1 polypeptide
201675_at	-0.321587	10.29	-5.84383	7.49488e-05	0.00369488	1.8563	-1.2497	AKAP1	A kinase (PRKA) anchor protein 1
217738_at	-0.321133	8.52934	-4.66398	0.000527814	0.0125655	-0.0868574	-1.24931	NAMPT	nicotinamide phosphoribosyltransferase
203230_at	-0.320923	8.80784	-6.96186	1.40828e-05	0.00150869	3.50732	-1.24913	DVL1	dishevelled, dsh homolog 1 (Drosophila)
217898_at	-0.320839	9.33044	-5.19133	0.000215384	0.00701607	0.806298	-1.24906	C15orf24	chromosome 15 open reading frame 24
201937_s_at	-0.320797	9.09769	-6.74992	1.90868e-05	0.0017499	3.2086	-1.24902	DNPEP	aspartyl aminopeptidase
208931_s_at	-0.320574	9.97405	-5.17912	0.000219804	0.00711904	0.786058	-1.24883	ILF3	interleukin enhancer binding factor 3, 90kDa
214437_s_at	-0.320552	10.1371	-5.05106	0.00027236	0.00816824	0.572461	-1.24881	SHMT2	serine hydroxymethyltransferase 2 (mitochondrial)
214096_s_at	-0.320359	11.7129	-4.50116	0.000701311	0.0148832	-0.369965	-1.24864	NA	NA
50314_i_at	-0.32022	9.97447	-7.0092	1.31687e-05	0.00147456	3.57315	-1.24852	C20orf27	chromosome 20 open reading frame 27
213581_at	-0.320126	9.09192	-5.46699	0.00013689	0.00531633	1.25757	-1.24844	PDCD2	programmed cell death 2
212891_s_at	-0.32011	8.6559	-5.8625	7.27829e-05	0.00364062	1.88541	-1.24843	GADD45GIP1	growth arrest and DNA-damage-inducible, gamma interacting protein 1
214766_s_at	-0.319603	8.06388	-5.32977	0.000171307	0.00601139	1.03432	-1.24799	AHCTF1	AT hook containing transcription factor 1
212656_at	-0.319507	9.8089	-7.43413	7.30156e-06	0.0010704	4.14974	-1.2479	TSFM	Ts translation elongation factor, mitochondrial
203103_s_at	-0.319302	10.3664	-3.98465	0.00176468	0.0281815	-1.28739	-1.24773	PRPF19	PRP19/PSO4 pre-mRNA processing factor 19 homolog (S. cerevisiae)
202857_at	-0.319258	10.1351	-7.68312	5.22192e-06	0.000925765	4.47585	-1.24769	CNPY2	canopy 2 homolog (zebrafish)
212072_s_at	-0.319075	9.81769	-4.58313	0.000607552	0.0135652	-0.227025	-1.24753	CSNK2A1	casein kinase 2, alpha 1 polypeptide
203427_at	-0.318947	9.52485	-3.9809	0.00177674	0.0283306	-1.29414	-1.24742	ASF1A	ASF1 anti-silencing function 1 homolog A (S. cerevisiae)
209678_s_at	-0.318822	10.1151	-4.70712	0.000489805	0.0119852	-0.0123895	-1.24731	PRKCI	protein kinase C, iota
209248_at	-0.318808	10.8287	-4.53873	0.000656599	0.0142602	-0.304356	-1.2473	GHITM	growth hormone inducible transmembrane protein
203931_s_at	-0.318703	10.2399	-5.47544	0.000135022	0.00526917	1.27124	-1.24721	MRPL12	mitochondrial ribosomal protein L12
213047_x_at	-0.318679	12.1105	-4.81009	0.0004102	0.0106285	0.164355	-1.24719	SET	SET nuclear oncogene
221829_s_at	-0.318479	10.2751	-4.16902	0.00126503	0.0222776	-0.956878	-1.24702	TNPO1	transportin 1
200910_at	-0.318236	12.2681	-3.79658	0.00248688	0.035229	-1.62727	-1.24681	CCT3	chaperonin containing TCP1, subunit 3 (gamma)
204521_at	-0.317948	9.2882	-5.36308	0.000162192	0.00585756	1.08876	-1.24656	C12orf24	chromosome 12 open reading frame 24
202984_s_at	-0.317469	7.59074	-5.20593	0.00021022	0.0068865	0.830468	-1.24614	BAG5	BCL2-associated athanogene 5
202542_s_at	-0.316998	10.1418	-6.00281	5.84784e-05	0.0031705	2.10249	-1.24574	AIMP1	aminoacyl tRNA synthetase complex-interacting multifunctional protein 1
222064_s_at	-0.316796	8.43979	-6.30896	3.66226e-05	0.00238615	2.56585	-1.24556	AARSD1	alanyl-tRNA synthetase domain containing 1
203259_s_at	-0.316657	10.8077	-4.70306	0.000493256	0.0120254	-0.0193868	-1.24544	HDDC2	HD domain containing 2
207396_s_at	-0.31664	9.66152	-6.48912	2.79735e-05	0.00212876	2.83195	-1.24543	ALG3	asparagine-linked glycosylation 3, alpha-1,3- mannosyltransferase homolog (S. cerevisiae)
200987_x_at	-0.316619	10.1866	-5.93295	6.51872e-05	0.00340302	1.99478	-1.24541	PSME3	proteasome (prosome, macropain) activator subunit 3 (PA28 gamma; Ki)
213334_x_at	-0.316584	8.69233	-6.4887	2.79912e-05	0.00212876	2.83133	-1.24538	HAUS7	HAUS augmin-like complex, subunit 7
204244_s_at	-0.315865	9.72696	-4.43523	0.000787596	0.0160995	-0.485502	-1.24476	DBF4	DBF4 homolog (S. cerevisiae)
212603_at	-0.31538	9.44933	-3.52873	0.00407478	0.0487115	-2.11472	-1.24434	MRPS31	mitochondrial ribosomal protein S31
218866_s_at	-0.315365	10.3829	-7.31097	8.64256e-06	0.00113739	3.98525	-1.24433	POLR3K	polymerase (RNA) III (DNA directed) polypeptide K, 12.3 kDa
203401_at	-0.315358	8.97882	-4.21566	0.00116356	0.0210452	-0.873773	-1.24432	PRPS2	phosphoribosyl pyrophosphate synthetase 2
219751_at	-0.315229	8.07738	-5.70195	9.38084e-05	0.00426599	1.63338	-1.24421	SETD6	SET domain containing 6
214594_x_at	-0.315141	7.51222	-4.21963	0.00115531	0.0209129	-0.866697	-1.24413	ATP8B1	ATPase, aminophospholipid transporter, class I, type 8B, member 1
201437_s_at	-0.314846	8.94066	-4.06006	0.00153939	0.0257047	-1.15185	-1.24388	EIF4E	eukaryotic translation initiation factor 4E
218256_s_at	-0.313652	8.60188	-5.42349	0.000146934	0.00555881	1.1871	-1.24285	NUP54	nucleoporin 54kDa
221580_s_at	-0.313593	10.6365	-4.13707	0.00133981	0.0232878	-1.01394	-1.2428	TAF1D	TATA box binding protein (TBP)-associated factor, RNA polymerase I, D, 41kDa
221688_s_at	-0.313549	10.2058	-5.29388	0.000181738	0.00623026	0.975467	-1.24276	IMP3	IMP3, U3 small nucleolar ribonucleoprotein, homolog (yeast)
204405_x_at	-0.313387	9.48761	-6.40589	3.16639e-05	0.00220489	2.70962	-1.24262	DIMT1L	DIM1 dimethyladenosine transferase 1-like (S. cerevisiae)
202577_s_at	-0.312721	8.81556	-4.48346	0.000723466	0.0151656	-0.400937	-1.24205	DDX19A	DEAD (Asp-Glu-Ala-As) box polypeptide 19A
217140_s_at	-0.312279	10.6273	-5.72	9.1153e-05	0.00417077	1.66191	-1.24167	VDAC1	voltage-dependent anion channel 1
209225_x_at	-0.312201	9.85843	-6.74018	1.93582e-05	0.0017499	3.19471	-1.2416	TNPO1	transportin 1
201498_at	-0.311907	9.62151	-4.60049	0.000589434	0.0133615	-0.196867	-1.24135	USP7	ubiquitin specific peptidase 7 (herpes virus-associated)
214155_s_at	-0.311305	8.12255	-3.94475	0.00189738	0.0295722	-1.35929	-1.24083	LARP4	La ribonucleoprotein domain family, member 4
202706_s_at	-0.311299	9.18292	-5.02083	0.000286593	0.00834792	0.521702	-1.24082	UMPS	uridine monophosphate synthetase
200647_x_at	-0.310836	12.2015	-6.14416	4.7039e-05	0.00282526	2.31818	-1.24043	NA	NA
204868_at	-0.309413	9.62334	-5.50277	0.000129169	0.00514635	1.31533	-1.2392	ICT1	immature colon carcinoma transcript 1
219733_s_at	-0.309268	8.90463	-6.13231	4.79002e-05	0.00286156	2.30021	-1.23908	SLC27A5	solute carrier family 27 (fatty acid transporter), member 5
201328_at	-0.309244	8.49491	-3.66158	0.00318747	0.0412465	-1.87258	-1.23906	ETS2	v-ets erythroblastosis virus E26 oncogene homolog 2 (avian)
208938_at	-0.309231	8.38271	-3.80072	0.00246812	0.0350746	-1.61977	-1.23905	PRCC	papillary renal cell carcinoma (translocation-associated)
218128_at	-0.308974	7.22316	-5.75177	8.66718e-05	0.00406591	1.71199	-1.23883	NFYB	nuclear transcription factor Y, beta
200956_s_at	-0.308531	10.6789	-7.07699	1.19679e-05	0.00139624	3.66686	-1.23845	SSRP1	structure specific recognition protein 1
212279_at	-0.308513	10.5434	-4.71465	0.000483475	0.011922	0.000572712	-1.23843	TMEM97	transmembrane protein 97
222104_x_at	-0.308485	9.38321	-5.16055	0.000226714	0.00726341	0.755227	-1.23841	GTF2H3	general transcription factor IIH, polypeptide 3, 34kDa
218970_s_at	-0.308391	9.38109	-5.27377	0.00018787	0.00636218	0.94242	-1.23833	CUTC	cutC copper transporter homolog (E. coli)
215230_x_at	-0.308064	11.5163	-6.89593	1.54702e-05	0.0015528	3.41509	-1.23805	NA	NA
218118_s_at	-0.308048	9.24649	-4.68818	0.000506126	0.0121924	-0.0450518	-1.23803	TIMM23	translocase of inner mitochondrial membrane 23 homolog (yeast)
200650_s_at	-0.307965	12.8286	-4.63252	0.000557456	0.0129622	-0.141297	-1.23796	LDHA	lactate dehydrogenase A
218305_at	-0.307921	9.28418	-4.02643	0.00163597	0.0268837	-1.21224	-1.23792	IPO4	importin 4
202613_at	-0.307543	10.1772	-5.58354	0.00011338	0.00481842	1.44501	-1.2376	CTPS	CTP synthase
201422_at	-0.307106	12.0333	-4.18466	0.00123003	0.0218664	-0.928995	-1.23722	IFI30	interferon, gamma-inducible protein 30
211982_x_at	-0.307049	10.155	-7.07121	1.20656e-05	0.0014003	3.6589	-1.23717	XPO6	exportin 6
204514_at	-0.3066	9.18021	-4.66287	0.000528834	0.0125763	-0.0887807	-1.23679	DPH2	DPH2 homolog (S. cerevisiae)
201115_at	-0.306575	9.94127	-5.18531	0.000217552	0.00705634	0.79632	-1.23677	POLD2	polymerase (DNA directed), delta 2, regulatory subunit 50kDa
213149_at	-0.306562	8.68458	-5.15914	0.000227248	0.0072651	0.752879	-1.23676	DLAT	dihydrolipoamide S-acetyltransferase
220587_s_at	-0.306452	9.34918	-4.99802	0.000297852	0.00851994	0.483305	-1.23666	MLST8	MTOR associated protein, LST8 homolog (S. cerevisiae)
219575_s_at	-0.306449	9.28384	-4.56399	0.000628217	0.0138478	-0.260343	-1.23666	NA	NA
218497_s_at	-0.306287	9.40781	-5.21117	0.000208396	0.0068865	0.839148	-1.23652	RNASEH1	ribonuclease H1
200969_at	-0.306137	9.78088	-3.80886	0.00243158	0.0347549	-1.60502	-1.23639	SERP1	stress-associated endoplasmic reticulum protein 1
201266_at	-0.30585	10.7344	-6.12833	4.81936e-05	0.00287138	2.29417	-1.23615	TXNRD1	thioredoxin reductase 1
200841_s_at	-0.305441	9.0814	-3.97703	0.00178925	0.0284582	-1.3011	-1.2358	EPRS	glutamyl-prolyl-tRNA synthetase
218420_s_at	-0.305267	9.62884	-5.92088	6.6427e-05	0.0034388	1.97609	-1.23565	C13orf23	chromosome 13 open reading frame 23
201926_s_at	-0.305242	8.37904	-5.45309	0.000140019	0.00537011	1.23508	-1.23563	CD55	CD55 molecule, decay accelerating factor for complement (Cromer blood group)
206499_s_at	-0.305179	10.1641	-5.81356	7.86071e-05	0.00379957	1.80899	-1.23557	RCC1	regulator of chromosome condensation 1
213291_s_at	-0.304748	9.91361	-5.34454	0.000167199	0.00594733	1.05849	-1.2352	UBE3A	ubiquitin protein ligase E3A
221090_s_at	-0.30469	9.29221	-5.80745	7.93673e-05	0.00381975	1.79943	-1.23515	OGFOD1	2-oxoglutarate and iron-dependent oxygenase domain containing 1
212129_at	-0.304482	11.0133	-4.03763	0.00160311	0.0265001	-1.19211	-1.23498	NIPA2	non imprinted in Prader-Willi/Angelman syndrome 2
201892_s_at	-0.304335	11.6655	-5.33985	0.000168492	0.00596952	1.05082	-1.23485	IMPDH2	IMP (inosine 5'-monophosphate) dehydrogenase 2
222036_s_at	-0.304298	10.7712	-3.61302	0.00348634	0.043841	-1.96102	-1.23482	MCM4	minichromosome maintenance complex component 4
213757_at	-0.303949	9.68203	-4.83405	0.000393692	0.0103086	0.205289	-1.23452	NA	NA
221521_s_at	-0.303474	10.6203	-4.10375	0.00142265	0.0242793	-1.07354	-1.23411	GINS2	GINS complex subunit 2 (Psf2 homolog)
203225_s_at	-0.303311	8.83169	-6.84956	1.65325e-05	0.00159651	3.34985	-1.23397	RFK	riboflavin kinase
217985_s_at	-0.303075	8.6938	-3.6952	0.00299604	0.0397622	-1.81141	-1.23377	BAZ1A	bromodomain adjacent to zinc finger domain, 1A
218877_s_at	-0.303034	8.85033	-4.04662	0.00157724	0.0262477	-1.17596	-1.23374	TRMT11	tRNA methyltransferase 11 homolog (S. cerevisiae)
218051_s_at	-0.302928	9.78874	-4.32806	0.000952173	0.0181698	-0.674364	-1.23365	NT5DC2	5'-nucleotidase domain containing 2
208398_s_at	-0.30291	9.78049	-4.18462	0.00123011	0.0218664	-0.929057	-1.23363	TBPL1	TBP-like 1
201338_x_at	-0.302727	12.2584	-4.06357	0.00152965	0.0256279	-1.14555	-1.23347	GTF3A	general transcription factor IIIA
204004_at	-0.302658	9.98279	-5.14453	0.000232856	0.00735991	0.728593	-1.23341	PAWR	PRKC, apoptosis, WT1, regulator
218872_at	-0.302494	8.18151	-5.83748	7.57017e-05	0.00371555	1.84638	-1.23327	TESC	tescalcin
200968_s_at	-0.30232	10.3468	-3.84053	0.00229461	0.0336166	-1.54762	-1.23313	PPIB	peptidylprolyl isomerase B (cyclophilin B)
222216_s_at	-0.301827	9.3717	-7.15601	1.07137e-05	0.00129747	3.77525	-1.2327	MRPL17	mitochondrial ribosomal protein L17
212766_s_at	-0.3015	9.90587	-4.25984	0.0010752	0.0198993	-0.795243	-1.23243	ISG20L2	interferon stimulated exonuclease gene 20kDa-like 2
221536_s_at	-0.301477	9.1154	-6.01784	5.71329e-05	0.00312033	2.12557	-1.23241	LSG1	large subunit GTPase 1 homolog (S. cerevisiae)
203082_at	-0.301421	9.69856	-7.39606	7.69071e-06	0.00109154	4.09912	-1.23236	BMS1	BMS1 homolog, ribosome assembly protein (yeast)
202232_s_at	-0.301255	10.2527	-3.83012	0.00233873	0.0340776	-1.56648	-1.23222	EIF3M	eukaryotic translation initiation factor 3, subunit M
206445_s_at	-0.301116	11.6253	-6.02585	5.64293e-05	0.00310473	2.13785	-1.2321	PRMT1	protein arginine methyltransferase 1
217912_at	-0.300996	9.70502	-5.92984	6.55041e-05	0.00340302	1.98997	-1.23199	DUS1L	dihydrouridine synthase 1-like (S. cerevisiae)
221027_s_at	-0.300349	7.91521	-5.26707	0.000189962	0.00639862	0.931393	-1.23144	PLA2G12A	phospholipase A2, group XIIA
205412_at	-0.3003	10.3313	-5.96069	6.24304e-05	0.00330753	2.03764	-1.2314	ACAT1	acetyl-CoA acetyltransferase 1
202089_s_at	-0.300295	9.03787	-5.10275	0.000249717	0.00772838	0.658947	-1.2314	SLC39A6	solute carrier family 39 (zinc transporter), member 6
210092_at	-0.300274	10.2057	-4.63564	0.000554441	0.0129232	-0.135893	-1.23138	MAGOH	mago-nashi homolog, proliferation-associated (Drosophila)
211662_s_at	-0.300233	11.8541	-4.11443	0.00139553	0.0239758	-1.05442	-1.23134	VDAC2	voltage-dependent anion channel 2
203867_s_at	-0.300061	9.55969	-7.47739	6.88477e-06	0.00105603	4.20701	-1.2312	NLE1	notchless homolog 1 (Drosophila)
200779_at	-0.299996	11.9265	-6.0369	5.54734e-05	0.00307764	2.15479	-1.23114	ATF4	activating transcription factor 4 (tax-responsive enhancer element B67)
203253_s_at	-0.299695	8.62068	-3.91666	0.00199691	0.0305402	-1.40997	-1.23088	PPIP5K2	diphosphoinositol pentakisphosphate kinase 2
210027_s_at	-0.299527	11.5688	-3.82501	0.00236071	0.0342472	-1.57574	-1.23074	APEX1	APEX nuclease (multifunctional DNA repair enzyme) 1
212211_at	-0.299083	8.99231	-7.47442	6.91253e-06	0.00105603	4.20309	-1.23036	ANKRD17	ankyrin repeat domain 17
218116_at	-0.299047	8.91183	-5.55102	0.000119476	0.00494847	1.39293	-1.23033	C9orf78	chromosome 9 open reading frame 78
212673_at	-0.298744	9.85884	-5.49811	0.000130147	0.00516025	1.30783	-1.23007	METAP1	methionyl aminopeptidase 1
211042_x_at	-0.298203	9.41989	-6.1737	4.49628e-05	0.00275249	2.36287	-1.22961	MCAM	melanoma cell adhesion molecule
203093_s_at	-0.297518	9.4225	-6.09935	5.0385e-05	0.00292529	2.25012	-1.22903	TIMM44	translocase of inner mitochondrial membrane 44 homolog (yeast)
221932_s_at	-0.297492	11.1215	-5.27808	0.000186537	0.00635568	0.949511	-1.22901	GLRX5	glutaredoxin 5
219166_at	-0.297273	7.77555	-3.90239	0.00204953	0.0310889	-1.43574	-1.22882	C14orf104	chromosome 14 open reading frame 104
218732_at	-0.297271	9.59083	-4.9209	0.000339456	0.0093154	0.353007	-1.22882	PTRH2	peptidyl-tRNA hydrolase 2
221425_s_at	-0.297237	8.47412	-6.05404	5.40246e-05	0.00306318	2.18102	-1.22879	ISCA1	iron-sulfur cluster assembly 1 homolog (S. cerevisiae)
201025_at	-0.297179	8.7352	-4.46616	0.000745815	0.015502	-0.431232	-1.22874	EIF5B	eukaryotic translation initiation factor 5B
212075_s_at	-0.296958	9.49552	-6.35438	3.42036e-05	0.00230259	2.6334	-1.22855	CSNK2A1	casein kinase 2, alpha 1 polypeptide
200732_s_at	-0.296877	9.66576	-6.79556	1.78682e-05	0.00168138	3.27349	-1.22848	PTP4A1	protein tyrosine phosphatase type IVA, member 1
207614_s_at	-0.296722	10.1941	-4.45936	0.00075481	0.0156141	-0.443168	-1.22835	CUL1	cullin 1
215207_x_at	-0.296329	8.95229	-4.7626	0.000445089	0.0112704	0.0830058	-1.22802	NA	NA
202522_at	-0.296195	10.2114	-4.74398	0.000459603	0.0115071	0.0510309	-1.2279	PITPNB	phosphatidylinositol transfer protein, beta
209137_s_at	-0.295979	10.1089	-4.44048	0.000780338	0.0159966	-0.476284	-1.22772	USP10	ubiquitin specific peptidase 10
36553_at	-0.295843	8.87159	-5.14249	0.000233652	0.00736445	0.725195	-1.2276	ASMTL	acetylserotonin O-methyltransferase-like
218235_s_at	-0.295808	9.79176	-4.92264	0.000338452	0.00929928	0.355961	-1.22757	UTP11L	UTP11-like, U3 small nucleolar ribonucleoprotein, (yeast)
218529_at	-0.295618	9.82835	-6.44376	2.99246e-05	0.00215871	2.76541	-1.22741	CD320	CD320 molecule
212749_s_at	-0.295556	8.94517	-5.92004	6.65137e-05	0.0034388	1.9748	-1.22736	RCHY1	ring finger and CHY zinc finger domain containing 1
203667_at	-0.295468	11.3134	-5.48132	0.000133741	0.00524674	1.28072	-1.22728	TBCA	tubulin folding cofactor A
209162_s_at	-0.29514	9.6989	-5.58796	0.000112575	0.00481842	1.45209	-1.227	PRPF4	PRP4 pre-mRNA processing factor 4 homolog (yeast)
201407_s_at	-0.295094	8.45715	-3.75569	0.00268064	0.0369404	-1.70148	-1.22697	PPP1CB	protein phosphatase 1, catalytic subunit, beta isozyme
204594_s_at	-0.295019	9.59729	-4.13488	0.00134508	0.0233249	-1.01785	-1.2269	SMCR7L	Smith-Magenis syndrome chromosome region, candidate 7-like
203584_at	-0.294773	8.42825	-4.28879	0.00102109	0.0192009	-0.743887	-1.22669	TTC35	tetratricopeptide repeat domain 35
217833_at	-0.294743	9.80102	-5.04979	0.000272944	0.00817474	0.570328	-1.22667	SYNCRIP	synaptotagmin binding, cytoplasmic RNA interacting protein
212896_at	-0.294544	10.1993	-5.42745	0.000145988	0.00554182	1.19353	-1.2265	SKIV2L2	superkiller viralicidic activity 2-like 2 (S. cerevisiae)
200708_at	-0.294415	11.6614	-5.35865	0.000163374	0.00588118	1.08153	-1.22639	GOT2	glutamic-oxaloacetic transaminase 2, mitochondrial (aspartate aminotransferase 2)
204976_s_at	-0.294157	8.73935	-5.46459	0.000137423	0.00531633	1.2537	-1.22617	AMMECR1	Alport syndrome, mental retardation, midface hypoplasia and elliptocytosis chromosomal region gene 1
209731_at	-0.293972	8.51017	-7.15714	1.06967e-05	0.00129747	3.77681	-1.22601	NTHL1	nth endonuclease III-like 1 (E. coli)
219558_at	-0.293622	9.41265	-5.07748	0.00026053	0.00795258	0.61671	-1.22571	ATP13A3	ATPase type 13A3
200709_at	-0.29346	11.3886	-3.71743	0.00287591	0.0387214	-1.77098	-1.22558	FKBP1A	FK506 binding protein 1A, 12kDa
220417_s_at	-0.293153	9.18803	-7.3038	8.72835e-06	0.00113739	3.97561	-1.22532	THAP4	THAP domain containing 4
211212_s_at	-0.293107	7.8882	-4.43765	0.000784248	0.0160472	-0.48126	-1.22528	ORC5L	origin recognition complex, subunit 5-like (yeast)
218082_s_at	-0.292852	9.80908	-5.01146	0.000291166	0.0084042	0.50593	-1.22506	UBP1	upstream binding protein 1 (LBP-1a)
218993_at	-0.292789	8.97261	-5.03276	0.000280886	0.0082728	0.541748	-1.22501	RNMTL1	RNA methyltransferase like 1
221539_at	-0.292659	9.12249	-3.58777	0.00365294	0.0452464	-2.00705	-1.2249	EIF4EBP1	eukaryotic translation initiation factor 4E binding protein 1
202505_at	-0.292514	10.9891	-4.23339	0.00112723	0.0205214	-0.842235	-1.22477	SNRPB2	small nuclear ribonucleoprotein polypeptide B
218185_s_at	-0.292415	9.80154	-4.70206	0.000494113	0.0120312	-0.0211157	-1.22469	ARMC1	armadillo repeat containing 1
217745_s_at	-0.292161	10.162	-3.94651	0.0018913	0.0295532	-1.35611	-1.22447	NAA50	N(alpha)-acetyltransferase 50, NatE catalytic subunit
221606_s_at	-0.291889	8.37274	-3.65212	0.00324358	0.0418026	-1.8898	-1.22424	HMGN5	high-mobility group nucleosome binding domain 5
217834_s_at	-0.291854	9.88647	-4.33861	0.000934498	0.0179667	-0.655722	-1.22421	SYNCRIP	synaptotagmin binding, cytoplasmic RNA interacting protein
219363_s_at	-0.291651	8.67761	-3.59473	0.00360623	0.0448425	-1.99436	-1.22404	MTERFD1	MTERF domain containing 1
208696_at	-0.291582	12.0763	-6.51434	2.69478e-05	0.00208466	2.86881	-1.22398	CCT5	chaperonin containing TCP1, subunit 5 (epsilon)
200733_s_at	-0.291199	8.2272	-3.58196	0.00369239	0.0455718	-2.01764	-1.22366	PTP4A1	protein tyrosine phosphatase type IVA, member 1
210927_x_at	-0.291191	12.2098	-5.75437	8.63144e-05	0.00405769	1.7161	-1.22365	JTB	jumping translocation breakpoint
201599_at	-0.291168	9.41379	-3.8113	0.00242073	0.0346888	-1.60059	-1.22363	OAT	ornithine aminotransferase
201578_at	-0.290839	8.54801	-4.51177	0.000688374	0.0147349	-0.351423	-1.22335	PODXL	podocalyxin-like
218722_s_at	-0.290548	9.60932	-5.30487	0.000178476	0.00616585	0.993506	-1.2231	CCDC51	coiled-coil domain containing 51
221853_s_at	-0.290507	9.87708	-6.73028	1.9638e-05	0.0017499	3.18059	-1.22307	NA	NA
201303_at	-0.290467	11.5404	-6.99799	1.33793e-05	0.00148975	3.55759	-1.22304	EIF4A3	eukaryotic translation initiation factor 4A3
204500_s_at	-0.29046	8.46206	-4.98818	0.000302848	0.0086186	0.466727	-1.22303	AGTPBP1	ATP/GTP binding protein 1
212265_at	-0.290224	10.0811	-4.27288	0.00105046	0.0196207	-0.772091	-1.22283	QKI	quaking homolog, KH domain RNA binding (mouse)
201916_s_at	-0.29016	9.57778	-4.25543	0.0010837	0.0199901	-0.803067	-1.22278	SEC63	SEC63 homolog (S. cerevisiae)
219231_at	-0.290051	8.73141	-5.02556	0.000284317	0.00832515	0.529648	-1.22268	TGS1	trimethylguanosine synthase 1
209486_at	-0.289894	9.43759	-5.26574	0.000190382	0.00639862	0.929194	-1.22255	UTP3	UTP3, small subunit (SSU) processome component, homolog (S. cerevisiae)
200048_s_at	-0.289889	11.9783	-5.87357	7.15301e-05	0.00361652	1.90265	-1.22255	JTB	jumping translocation breakpoint
218889_at	-0.289828	9.3366	-4.19257	0.0012127	0.0216526	-0.914886	-1.22249	NOC3L	nucleolar complex associated 3 homolog (S. cerevisiae)
201436_at	-0.289686	7.88547	-3.59479	0.00360577	0.0448425	-1.99423	-1.22237	EIF4E	eukaryotic translation initiation factor 4E
212985_at	-0.289673	8.13459	-5.84927	7.43106e-05	0.00367969	1.86479	-1.22236	APBB2	amyloid beta (A4) precursor protein-binding, family B, member 2
218756_s_at	-0.289515	7.90201	-6.33949	3.49775e-05	0.00231965	2.61128	-1.22223	DHRS11	dehydrogenase/reductase (SDR family) member 11
220419_s_at	-0.289411	9.06575	-5.24556	0.000196844	0.00655856	0.895952	-1.22214	USP25	ubiquitin specific peptidase 25
222231_s_at	-0.28881	10.6587	-5.26597	0.000190309	0.00639862	0.929575	-1.22163	LRRC59	leucine rich repeat containing 59
203612_at	-0.288777	9.94443	-3.77609	0.00258212	0.0360963	-1.66445	-1.2216	BYSL	bystin-like
216602_s_at	-0.288547	9.90968	-6.10258	5.01355e-05	0.00292529	2.25504	-1.22141	FARSA	phenylalanyl-tRNA synthetase, alpha subunit
200992_at	-0.288326	10.8116	-5.41452	0.000149099	0.00559323	1.17254	-1.22122	IPO7	importin 7
200098_s_at	-0.288197	10.9596	-5.27568	0.000187279	0.00635694	0.945561	-1.22111	ANAPC5	anaphase promoting complex subunit 5
201571_s_at	-0.288036	8.70662	-5.47742	0.000134589	0.00526301	1.27443	-1.22098	DCTD	dCMP deaminase
214314_s_at	-0.287876	7.26716	-4.42323	0.000804457	0.0163233	-0.506588	-1.22084	EIF5B	eukaryotic translation initiation factor 5B
201397_at	-0.287271	10.6298	-5.76438	8.49568e-05	0.00402237	1.73184	-1.22033	PHGDH	phosphoglycerate dehydrogenase
221488_s_at	-0.287242	11.0138	-5.20967	0.000208917	0.0068865	0.83666	-1.22031	CUTA	cutA divalent cation tolerance homolog (E. coli)
205241_at	-0.287048	9.12604	-4.46942	0.00074155	0.0154592	-0.425522	-1.22014	SCO2	SCO cytochrome oxidase deficient homolog 2 (yeast)
208666_s_at	-0.28692	8.68335	-4.81589	0.000406135	0.010568	0.17428	-1.22003	ST13	suppression of tumorigenicity 13 (colon carcinoma) (Hsp70 interacting protein)
212181_s_at	-0.28685	9.04878	-6.3724	3.32912e-05	0.00227555	2.66011	-1.21997	NA	NA
200877_at	-0.286665	12.5846	-5.30917	0.000177216	0.00613184	1.00056	-1.21982	CCT4	chaperonin containing TCP1, subunit 4 (delta)
210970_s_at	-0.286467	8.20683	-3.74603	0.00272862	0.0374165	-1.71902	-1.21965	IBTK	inhibitor of Bruton agammaglobulinemia tyrosine kinase
204120_s_at	-0.286351	7.58495	-3.69099	0.00301932	0.0398973	-1.81906	-1.21955	ADK	adenosine kinase
202467_s_at	-0.286299	11.2015	-4.46935	0.000741638	0.0154592	-0.42564	-1.21951	COPS2	COP9 constitutive photomorphogenic homolog subunit 2 (Arabidopsis)
214805_at	-0.286008	9.06713	-3.66756	0.00315252	0.0409846	-1.86169	-1.21926	EIF4A1	eukaryotic translation initiation factor 4A1
212073_at	-0.285395	8.97745	-6.28119	3.819e-05	0.00246663	2.52441	-1.21874	NA	NA
218526_s_at	-0.285023	9.46976	-5.24537	0.000196907	0.00655856	0.895632	-1.21843	RANGRF	RAN guanine nucleotide release factor
202231_at	-0.28471	10.8083	-3.64343	0.00329596	0.0422334	-1.90561	-1.21817	EIF3M	eukaryotic translation initiation factor 3, subunit M
201922_at	-0.284684	11.3068	-6.24363	4.04247e-05	0.00255308	2.46817	-1.21814	NSA2	NSA2 ribosome biogenesis homolog (S. cerevisiae)
206667_s_at	-0.284083	7.60961	-4.60445	0.000585381	0.0133273	-0.189992	-1.21764	SCAMP1	secretory carrier membrane protein 1
203114_at	-0.283736	9.37094	-5.54089	0.000121446	0.00497868	1.37666	-1.21734	SSSCA1	Sjogren syndrome/scleroderma autoantigen 1
216187_x_at	-0.283674	9.57868	-3.96907	0.00181533	0.0287252	-1.31545	-1.21729	NA	NA
212429_s_at	-0.283585	10.1903	-4.63675	0.000553378	0.012912	-0.133982	-1.21722	GTF3C2	general transcription factor IIIC, polypeptide 2, beta 110kDa
218884_s_at	-0.283423	7.8036	-5.05566	0.000270261	0.00813068	0.580169	-1.21708	GUF1	GUF1 GTPase homolog (S. cerevisiae)
222010_at	-0.283127	9.33199	-5.32196	0.000173523	0.00606051	1.02153	-1.21683	NA	NA
201512_s_at	-0.282971	9.65829	-4.16535	0.0012734	0.0223427	-0.963434	-1.2167	TOMM70A	translocase of outer mitochondrial membrane 70 homolog A (S. cerevisiae)
208708_x_at	-0.282959	10.5521	-3.54129	0.00398107	0.0478997	-2.09181	-1.21669	EIF5	eukaryotic translation initiation factor 5
201173_x_at	-0.282407	10.8678	-5.60427	0.000109665	0.00473577	1.47814	-1.21622	NUDC	nuclear distribution gene C homolog (A. nidulans)
218830_at	-0.282205	10.0946	-5.14592	0.000232318	0.0073549	0.730898	-1.21605	RPL26L1	ribosomal protein L26-like 1
200870_at	-0.281838	11.2745	-3.75706	0.0026739	0.0368727	-1.69899	-1.21574	STRAP	serine/threonine kinase receptor associated protein
220925_at	-0.281307	8.24011	-5.37118	0.000160053	0.00582755	1.10198	-1.2153	NAA35	N(alpha)-acetyltransferase 35, NatC auxiliary subunit
208662_s_at	-0.281262	10.3066	-5.87029	7.18988e-05	0.00361652	1.89754	-1.21526	TTC3	tetratricopeptide repeat domain 3
201064_s_at	-0.280587	10.6348	-6.10409	5.0019e-05	0.00292529	2.25734	-1.21469	PABPC4	poly(A) binding protein, cytoplasmic 4 (inducible form)
205361_s_at	-0.280585	9.29141	-4.1291	0.00135915	0.0235139	-1.02818	-1.21469	PFDN4	prefoldin subunit 4
212217_at	-0.280471	8.71742	-5.43695	0.000143744	0.00547531	1.20894	-1.21459	PREPL	prolyl endopeptidase-like
208549_x_at	-0.280236	11.7998	-4.64569	0.00054484	0.0128337	-0.11849	-1.21439	NA	NA
218120_s_at	-0.280097	9.11646	-4.30597	0.000990325	0.0187489	-0.71345	-1.21428	HMOX2	heme oxygenase (decycling) 2
219217_at	-0.280003	9.47278	-4.67302	0.000519601	0.0124097	-0.0712327	-1.2142	NARS2	asparaginyl-tRNA synthetase 2, mitochondrial (putative)
202418_at	-0.279952	9.65421	-6.23026	4.12537e-05	0.00258945	2.44808	-1.21415	YIF1A	Yip1 interacting factor homolog A (S. cerevisiae)
200957_s_at	-0.279751	10.7724	-5.02611	0.000284054	0.00832515	0.530569	-1.21399	SSRP1	structure specific recognition protein 1
209165_at	-0.279657	9.93893	-5.55216	0.000119258	0.00494847	1.39474	-1.21391	AATF	apoptosis antagonizing transcription factor
219598_s_at	-0.279511	9.4737	-6.07344	5.2433e-05	0.00298843	2.21065	-1.21378	RWDD1	RWD domain containing 1
201725_at	-0.279372	10.8335	-5.48515	0.000132911	0.00522338	1.28692	-1.21367	CDC123	cell division cycle 123 homolog (S. cerevisiae)
212783_at	-0.279302	9.27113	-4.12688	0.00136461	0.0235607	-1.03216	-1.21361	RBBP6	retinoblastoma binding protein 6
218131_s_at	-0.279277	10.4028	-4.65418	0.00053687	0.0127132	-0.103808	-1.21359	GATAD2A	GATA zinc finger domain containing 2A
203740_at	-0.279231	9.91024	-4.50786	0.000693113	0.0147654	-0.358256	-1.21355	MPHOSPH6	M-phase phosphoprotein 6
221827_at	-0.279135	9.39021	-4.18389	0.00123172	0.0218664	-0.930355	-1.21347	RBCK1	RanBP-type and C3HC4-type zinc finger containing 1
209042_s_at	-0.278847	9.99169	-5.0336	0.000280492	0.0082728	0.543146	-1.21323	UBE2G2	ubiquitin-conjugating enzyme E2G 2 (UBC7 homolog, yeast)
206554_x_at	-0.278552	7.3386	-4.56335	0.00062891	0.0138478	-0.261441	-1.21298	SETMAR	SET domain and mariner transposase fusion gene
208840_s_at	-0.278245	9.30812	-4.8182	0.000404533	0.010568	0.178218	-1.21272	G3BP2	GTPase activating protein (SH3 domain) binding protein 2
200073_s_at	-0.278131	11.1893	-3.98891	0.00175109	0.0281324	-1.27972	-1.21262	HNRNPD	heterogeneous nuclear ribonucleoprotein D (AU-rich element RNA binding protein 1, 37kDa)
201073_s_at	-0.278077	9.56552	-6.58947	2.41214e-05	0.00196167	2.97807	-1.21258	SMARCC1	SWI/SNF related, matrix associated, actin dependent regulator of chromatin, subfamily c, member 1
208624_s_at	-0.277726	8.9879	-3.63833	0.00332713	0.0424863	-1.9149	-1.21228	EIF4G1	eukaryotic translation initiation factor 4 gamma, 1
215772_x_at	-0.277697	8.69559	-3.88666	0.00210917	0.0318355	-1.46417	-1.21226	SUCLG2	succinate-CoA ligase, GDP-forming, beta subunit
217754_at	-0.277692	9.45055	-4.79391	0.000421754	0.0108268	0.136672	-1.21225	DDX56	DEAD (Asp-Glu-Ala-Asp) box polypeptide 56
215136_s_at	-0.277684	9.14434	-4.1883	0.00122203	0.0217844	-0.922506	-1.21225	EXOSC8	exosome component 8
209233_at	-0.277547	9.98968	-4.47501	0.000734297	0.0153493	-0.415734	-1.21213	EMG1	EMG1 nucleolar protein homolog (S. cerevisiae)
210076_x_at	-0.277345	10.8401	-5.01575	0.000289063	0.00838698	0.51315	-1.21196	SERBP1	SERPINE1 mRNA binding protein 1
202491_s_at	-0.277312	9.17008	-4.20521	0.00118553	0.0213386	-0.892367	-1.21194	IKBKAP	inhibitor of kappa light polypeptide gene enhancer in B-cells, kinase complex-associated protein
208627_s_at	-0.277073	13.0899	-5.44288	0.000142363	0.00544131	1.21855	-1.21173	YBX1	Y box binding protein 1
201475_x_at	-0.276963	10.6678	-3.80956	0.00242845	0.0347539	-1.60374	-1.21164	MARS	methionyl-tRNA synthetase
201742_x_at	-0.276824	11.5296	-4.14411	0.00132295	0.0230127	-1.00136	-1.21153	SRSF1	serine/arginine-rich splicing factor 1
201197_at	-0.27675	9.83898	-3.83632	0.00231237	0.0338323	-1.55526	-1.21146	AMD1	adenosylmethionine decarboxylase 1
214661_s_at	-0.276683	10.0119	-5.94599	6.38763e-05	0.00335697	2.01493	-1.21141	NOP14	NOP14 nucleolar protein homolog (yeast)
202483_s_at	-0.276568	11.4877	-6.2279	4.14013e-05	0.00259142	2.44455	-1.21131	RANBP1	RAN binding protein 1
213128_s_at	-0.276448	8.24343	-3.58473	0.0036735	0.0454506	-2.01258	-1.21121	UBE3A	ubiquitin protein ligase E3A
201572_x_at	-0.276372	9.1392	-3.73309	0.00279426	0.0380357	-1.74252	-1.21115	DCTD	dCMP deaminase
221702_s_at	-0.276263	9.36742	-3.99695	0.00172574	0.0278253	-1.26525	-1.21105	TM2D3	TM2 domain containing 3
201701_s_at	-0.275831	8.30175	-4.07909	0.00148739	0.0251277	-1.11773	-1.21069	PGRMC2	progesterone receptor membrane component 2
200060_s_at	-0.275571	11.0659	-5.1698	0.000223247	0.00722005	0.770576	-1.21047	RNPS1	RNA binding protein S1, serine-rich domain
204426_at	-0.27542	8.26365	-4.83901	0.000390366	0.0102696	0.213743	-1.21035	TMED2	transmembrane emp24 domain trafficking protein 2
213400_s_at	-0.275418	9.10289	-4.94027	0.000328463	0.00912639	0.385816	-1.21034	TBL1X	transducin (beta)-like 1X-linked
212591_at	-0.275372	9.96264	-4.11549	0.00139288	0.0239487	-1.05253	-1.21031	RBM34	RNA binding motif protein 34
202396_at	-0.275037	9.86835	-3.82343	0.00236757	0.0343184	-1.57861	-1.21003	TCERG1	transcription elongation regulator 1
204275_at	-0.275029	8.35024	-5.04705	0.000274209	0.00818808	0.565721	-1.21002	SOLH	small optic lobes homolog (Drosophila)
208433_s_at	-0.274208	9.08716	-5.36912	0.000160593	0.00582818	1.09862	-1.20933	LRP8	low density lipoprotein receptor-related protein 8, apolipoprotein e receptor
218281_at	-0.273849	9.81675	-4.48445	0.000722212	0.0151535	-0.399209	-1.20903	MRPL48	mitochondrial ribosomal protein L48
215747_s_at	-0.273624	9.12475	-3.64818	0.00326722	0.0419858	-1.89697	-1.20884	RCC1	regulator of chromosome condensation 1
208993_s_at	-0.273466	8.6488	-5.004	0.000294856	0.00846455	0.493379	-1.20871	PPIG	peptidylprolyl isomerase G (cyclophilin G)
209196_at	-0.273185	9.18759	-6.46166	2.91377e-05	0.00215614	2.79171	-1.20847	WDR46	WD repeat domain 46
202309_at	-0.273001	10.0802	-4.06696	0.00152031	0.0254907	-1.13947	-1.20832	MTHFD1	methylenetetrahydrofolate dehydrogenase (NADP+ dependent) 1, methenyltetrahydrofolate cyclohydrolase, formyltetrahydrofolate synthetase
219068_x_at	-0.272911	9.56037	-5.60931	0.000108781	0.00470672	1.48619	-1.20824	ATAD3A	ATPase family, AAA domain containing 3A
203630_s_at	-0.272899	8.99428	-6.40997	3.14711e-05	0.00219834	2.71565	-1.20823	COG5	component of oligomeric golgi complex 5
221482_s_at	-0.272881	8.75011	-4.33004	0.000948833	0.0181403	-0.670869	-1.20822	ARPP19	cAMP-regulated phosphoprotein, 19kDa
200873_s_at	-0.272648	11.8461	-4.55898	0.000633742	0.0139181	-0.269065	-1.20802	CCT8	chaperonin containing TCP1, subunit 8 (theta)
201880_at	-0.272546	8.94227	-5.37687	0.000158566	0.00580186	1.11127	-1.20794	ARIH1	ariadne homolog, ubiquitin-conjugating enzyme E2 binding protein, 1 (Drosophila)
212155_at	-0.272337	10.6585	-5.07634	0.000261029	0.00795693	0.614802	-1.20776	RNF187	ring finger protein 187
215096_s_at	-0.272132	9.67509	-3.80027	0.00247013	0.0350809	-1.62058	-1.20759	ESD	esterase D
204799_at	-0.271902	8.81936	-4.71131	0.000486272	0.0119335	-0.00517546	-1.2074	ZBED4	zinc finger, BED-type containing 4
202939_at	-0.27162	10.2195	-4.26	0.0010749	0.0198993	-0.79496	-1.20716	ZMPSTE24	zinc metallopeptidase (STE24 homolog, S. cerevisiae)
209413_at	-0.271269	8.85267	-6.09122	5.10184e-05	0.00294519	2.23774	-1.20687	B4GALT2	UDP-Gal:betaGlcNAc beta 1,4- galactosyltransferase, polypeptide 2
31807_at	-0.271185	9.83267	-4.64774	0.000542909	0.0128017	-0.114953	-1.2068	DDX49	DEAD (Asp-Glu-Ala-Asp) box polypeptide 49
213637_at	-0.270857	8.00685	-3.93056	0.00194701	0.0300243	-1.38488	-1.20652	NA	NA
200085_s_at	-0.270771	11.0522	-5.50088	0.000129565	0.00514635	1.31228	-1.20645	TCEB2	transcription elongation factor B (SIII), polypeptide 2 (18kDa, elongin B)
215031_x_at	-0.270711	9.07044	-5.42511	0.000146547	0.0055536	1.18972	-1.2064	RNF126	ring finger protein 126
201435_s_at	-0.270562	9.99838	-3.98438	0.00176553	0.0281815	-1.28786	-1.20628	EIF4E	eukaryotic translation initiation factor 4E
217919_s_at	-0.270347	10.0398	-4.81491	0.000406821	0.010568	0.172597	-1.2061	MRPL42	mitochondrial ribosomal protein L42
213897_s_at	-0.270194	9.88112	-4.60055	0.000589372	0.0133615	-0.196761	-1.20597	MRPL23	mitochondrial ribosomal protein L23
203360_s_at	-0.269684	9.35074	-4.61244	0.000577291	0.013248	-0.176128	-1.20554	MYCBP	c-myc binding protein
213548_s_at	-0.269654	9.47478	-4.24578	0.00110254	0.0201873	-0.82021	-1.20552	CDV3	CDV3 homolog (mouse)
200054_at	-0.269615	9.00512	-5.9404	6.44352e-05	0.00337837	2.00629	-1.20549	ZNF259	zinc finger protein 259
212604_at	-0.269615	9.79888	-3.57393	0.00374762	0.0459847	-2.03227	-1.20549	MRPS31	mitochondrial ribosomal protein S31
209323_at	-0.269524	10.2944	-5.552	0.000119288	0.00494847	1.39449	-1.20541	PRKRIR	protein-kinase, interferon-inducible double stranded RNA dependent inhibitor, repressor of (P58 repressor)
210005_at	-0.269502	7.98299	-3.53646	0.00401681	0.0481813	-2.10061	-1.20539	GART	phosphoribosylglycinamide formyltransferase, phosphoribosylglycinamide synthetase, phosphoribosylaminoimidazole synthetase
201532_at	-0.269294	11.1003	-4.27406	0.00104826	0.0195981	-0.770006	-1.20522	PSMA3	proteasome (prosome, macropain) subunit, alpha type, 3
201229_s_at	-0.269217	8.94653	-4.71395	0.000484059	0.011922	-0.000632086	-1.20515	ARIH2	ariadne homolog 2 (Drosophila)
200700_s_at	-0.269185	10.3712	-5.05874	0.000268865	0.00810706	0.585332	-1.20513	KDELR2	KDEL (Lys-Asp-Glu-Leu) endoplasmic reticulum protein retention receptor 2
202690_s_at	-0.268774	10.5407	-4.40927	0.000824548	0.0165161	-0.531144	-1.20478	SNRPD1	small nuclear ribonucleoprotein D1 polypeptide 16kDa
211784_s_at	-0.268341	11.0927	-4.58603	0.000604486	0.0135647	-0.221985	-1.20442	SRSF1	serine/arginine-rich splicing factor 1
219220_x_at	-0.268083	9.60541	-5.56756	0.000116333	0.00490219	1.41944	-1.20421	MRPS22	mitochondrial ribosomal protein S22
201543_s_at	-0.267844	9.51326	-4.26749	0.00106061	0.019744	-0.781652	-1.20401	SAR1A	SAR1 homolog A (S. cerevisiae)
216305_s_at	-0.267476	8.24446	-5.04597	0.000274704	0.00818808	0.563923	-1.2037	C2orf3	chromosome 2 open reading frame 3
213237_at	-0.267423	8.2523	-5.29395	0.000181717	0.00623026	0.975585	-1.20366	C16orf88	chromosome 16 open reading frame 88
213626_at	-0.267406	8.40448	-4.60891	0.000580853	0.0132649	-0.182256	-1.20364	CBR4	carbonyl reductase 4
201075_s_at	-0.267311	9.90049	-4.81546	0.000406435	0.010568	0.173544	-1.20356	SMARCC1	SWI/SNF related, matrix associated, actin dependent regulator of chromatin, subfamily c, member 1
201030_x_at	-0.267041	13.0983	-4.52927	0.000667572	0.0144381	-0.320863	-1.20334	LDHB	lactate dehydrogenase B
208095_s_at	-0.26673	9.87336	-5.20598	0.0002102	0.0068865	0.830562	-1.20308	NA	NA
219449_s_at	-0.265754	10.7219	-3.70152	0.00296137	0.039443	-1.79991	-1.20226	TMEM70	transmembrane protein 70
201801_s_at	-0.265647	9.42825	-4.48626	0.000719906	0.0151194	-0.396025	-1.20218	SLC29A1	solute carrier family 29 (nucleoside transporters), member 1
211754_s_at	-0.265354	8.27175	-4.27112	0.00105378	0.0196661	-0.775226	-1.20193	SLC25A17	solute carrier family 25 (mitochondrial carrier; peroxisomal membrane protein, 34kDa), member 17
201501_s_at	-0.265246	8.8791	-3.90467	0.00204102	0.0309897	-1.43162	-1.20184	GRSF1	G-rich RNA sequence binding factor 1
221437_s_at	-0.265161	9.17007	-3.78283	0.00255037	0.0358323	-1.65221	-1.20177	MRPS15	mitochondrial ribosomal protein S15
202384_s_at	-0.26472	8.96442	-5.55613	0.000118495	0.00494463	1.40112	-1.2014	TCOF1	Treacher Collins-Franceschetti syndrome 1
214911_s_at	-0.264497	10.2829	-3.60777	0.00352033	0.0440447	-1.97059	-1.20122	BRD2	bromodomain containing 2
201433_s_at	-0.264389	11.4555	-5.45776	0.000138959	0.00534788	1.24264	-1.20113	PTDSS1	phosphatidylserine synthase 1
210766_s_at	-0.263817	10.3877	-4.04511	0.00158158	0.0262826	-1.17869	-1.20065	CSE1L	CSE1 chromosome segregation 1-like (yeast)
203007_x_at	-0.263791	10.4028	-3.64955	0.00325901	0.0419529	-1.89448	-1.20063	LYPLA1	lysophospholipase I
212687_at	-0.263751	9.31875	-4.55039	0.000643328	0.0140542	-0.284019	-1.2006	LIMS1	LIM and senescent cell antigen-like domains 1
218194_at	-0.263679	10.4838	-4.51557	0.000683795	0.0147056	-0.344776	-1.20054	REXO2	REX2, RNA exonuclease 2 homolog (S. cerevisiae)
213145_at	-0.263653	9.57585	-4.32773	0.000952741	0.0181698	-0.674958	-1.20052	FBXL14	F-box and leucine-rich repeat protein 14
210216_x_at	-0.263641	9.64699	-4.43396	0.000789363	0.0161075	-0.487732	-1.2005	RAD1	RAD1 homolog (S. pombe)
218237_s_at	-0.263561	11.1507	-3.84118	0.00229189	0.0335989	-1.54645	-1.20044	SLC38A1	solute carrier family 38, member 1
214119_s_at	-0.263272	10.9252	-6.052	5.41951e-05	0.00306505	2.17789	-1.2002	FKBP1A	FK506 binding protein 1A, 12kDa
212186_at	-0.263046	9.47576	-4.70152	0.000494573	0.0120312	-0.0220429	-1.20001	ACACA	acetyl-CoA carboxylase alpha
218376_s_at	0.263716	8.68459	4.6755	0.000517369	0.0123697	-0.0669434	1.20057	MICAL1	microtubule associated monoxygenase, calponin and LIM domain containing 1
220068_at	0.264421	10.0885	4.75981	0.000447233	0.0113046	0.0782187	1.20115	VPREB3	pre-B lymphocyte 3
201677_at	0.264723	8.19913	3.56166	0.00383368	0.0466821	-2.05464	1.20141	C3orf37	chromosome 3 open reading frame 37
221250_s_at	0.265048	9.26515	5.56498	0.000116818	0.00490219	1.4153	1.20168	MXD3	MAX dimerization protein 3
35150_at	0.265409	10.208	5.32511	0.000172626	0.00603865	1.02669	1.20198	CD40	CD40 molecule, TNF receptor superfamily member 5
202693_s_at	0.266052	9.6399	4.4966	0.00070695	0.0149317	-0.37794	1.20251	STK17A	serine/threonine kinase 17a
211066_x_at	0.26637	9.94723	4.55432	0.00063893	0.0139855	-0.277185	1.20278	NA	NA
217781_s_at	0.268246	9.64151	4.99556	0.000299092	0.00854444	0.479164	1.20434	ZFP106	zinc finger protein 106 homolog (mouse)
201412_at	0.268387	9.15842	4.00105	0.00171296	0.0277216	-1.25788	1.20446	LRP10	low density lipoprotein receptor-related protein 10
221479_s_at	0.2684	9.32764	4.97284	0.000310812	0.00881148	0.440861	1.20447	BNIP3L	BCL2/adenovirus E1B 19kDa interacting protein 3-like
204826_at	0.268941	9.38539	4.45274	0.00076366	0.0157125	-0.454775	1.20492	CCNF	cyclin F
207761_s_at	0.27039	10.2567	5.63952	0.00010364	0.00453736	1.53432	1.20613	METTL7A	methyltransferase like 7A
221239_s_at	0.270898	8.58778	4.65216	0.000538755	0.0127173	-0.1073	1.20656	FCRL2	Fc receptor-like 2
203233_at	0.271903	8.87189	3.86569	0.0021915	0.0326206	-1.50209	1.2074	IL4R	interleukin 4 receptor
208749_x_at	0.272039	10.4989	4.88473	0.000361029	0.00973462	0.291603	1.20751	FLOT1	flotillin 1
204269_at	0.272605	9.33201	3.61734	0.00345865	0.0436652	-1.95315	1.20799	PIM2	pim-2 oncogene
212206_s_at	0.273164	9.71308	6.09299	5.08796e-05	0.0029448	2.24045	1.20846	H2AFV	H2A histone family, member V
216526_x_at	0.273176	12.7373	5.3718	0.00015989	0.00582755	1.10299	1.20846	HLA-C	major histocompatibility complex, class I, C
221937_at	0.273913	9.54655	6.55082	2.55338e-05	0.00203931	2.92197	1.20908	SYNRG	synergin, gamma
210240_s_at	0.27735	8.35214	4.94181	0.000327609	0.00912639	0.38841	1.21197	CDKN2D	cyclin-dependent kinase inhibitor 2D (p19, inhibits CDK4)
211529_x_at	0.277519	11.4276	3.992	0.00174131	0.0280086	-1.27416	1.21211	HLA-G	major histocompatibility complex, class I, G
201276_at	0.277882	8.49772	5.41296	0.000149481	0.00559812	1.17	1.21241	RAB5B	RAB5B, member RAS oncogene family
213293_s_at	0.278431	9.09466	3.95608	0.0018587	0.0291671	-1.33886	1.21287	TRIM22	tripartite motif-containing 22
209827_s_at	0.278767	9.18837	6.43738	3.021e-05	0.00217151	2.75603	1.21316	IL16	interleukin 16 (lymphocyte chemoattractant factor)
221269_s_at	0.27893	10.1696	5.9504	6.34388e-05	0.00334186	2.02175	1.21329	SH3BGRL3	SH3 domain binding glutamic acid-rich protein like 3
209154_at	0.280685	8.53072	5.07978	0.000259525	0.00793279	0.620559	1.21477	TAX1BP3	Tax1 (human T-cell leukemia virus type I) binding protein 3
218032_at	0.280902	8.45763	6.03472	5.56609e-05	0.00307764	2.15144	1.21495	SNN	stannin
219259_at	0.280925	9.53893	4.59796	0.000592038	0.0134013	-0.201257	1.21497	SEMA4A	sema domain, immunoglobulin domain (Ig), transmembrane domain (TM) and short cytoplasmic domain, (semaphorin) 4A
215379_x_at	0.281404	11.0041	4.7193	0.000479602	0.0118715	0.00858574	1.21538	NA	NA
205801_s_at	0.282465	8.89961	4.88982	0.000357908	0.00969623	0.300257	1.21627	RASGRP3	RAS guanyl releasing protein 3 (calcium and DAG-regulated)
203445_s_at	0.2848	10.4284	6.46798	2.88654e-05	0.00215614	2.80098	1.21824	CTDSP2	CTD (carboxy-terminal domain, RNA polymerase II, polypeptide A) small phosphatase 2
207238_s_at	0.28487	10.3534	5.15409	0.00022917	0.00729513	0.744492	1.2183	PTPRC	protein tyrosine phosphatase, receptor type, C
219256_s_at	0.28587	9.69288	3.8264	0.00235471	0.034227	-1.57322	1.21915	SH3TC1	SH3 domain and tetratricopeptide repeats 1
210276_s_at	0.287697	8.18469	4.40543	0.000830159	0.0165608	-0.537895	1.22069	NA	NA
218248_at	0.288356	9.44524	4.92824	0.000335247	0.00926558	0.365442	1.22125	FAM111A	family with sequence similarity 111, member A
205922_at	0.288365	9.04622	3.97538	0.00179463	0.028503	-1.30408	1.22126	VNN2	vanin 2
204279_at	0.288543	10.0559	5.54186	0.000121256	0.00497868	1.37822	1.22141	PSMB9	proteasome (prosome, macropain) subunit, beta type, 9 (large multifunctional peptidase 2)
204220_at	0.288658	9.83867	5.16444	0.000225247	0.00724546	0.761692	1.2215	GMFG	glia maturation factor, gamma
200958_s_at	0.289293	9.86922	4.57395	0.000617376	0.0137566	-0.243003	1.22204	SDCBP	syndecan binding protein (syntenin)
213193_x_at	0.289334	9.73307	5.02992	0.000282236	0.00829693	0.536968	1.22208	TRBC1	T cell receptor beta constant 1
215121_x_at	0.289515	11.4268	4.30125	0.000998684	0.0188431	-0.721812	1.22223	NA	NA
206846_s_at	0.289595	9.3926	6.679	2.11586e-05	0.0017859	3.10718	1.2223	HDAC6	histone deacetylase 6
217513_at	0.291168	7.67636	5.64196	0.000103234	0.00453736	1.53821	1.22363	C17orf60	chromosome 17 open reading frame 60
212021_s_at	0.292509	10.3645	6.35961	3.39361e-05	0.00230063	2.64115	1.22477	MKI67	antigen identified by monoclonal antibody Ki-67
203882_at	0.292671	8.80835	6.04423	5.4849e-05	0.00307764	2.16601	1.22491	IRF9	interferon regulatory factor 9
210448_s_at	0.292766	10.726	6.33352	3.52927e-05	0.00233361	2.60242	1.22499	P2RX5	purinergic receptor P2X, ligand-gated ion channel, 5
204960_at	0.293873	9.48666	4.83915	0.000390268	0.0102696	0.213994	1.22593	PTPRCAP	protein tyrosine phosphatase, receptor type, C-associated protein
206206_at	0.29401	8.83189	4.91317	0.00034395	0.00940397	0.339901	1.22604	CD180	CD180 molecule
213313_at	0.29404	9.40521	4.92501	0.000337092	0.00928482	0.359973	1.22607	RABGAP1	RAB GTPase activating protein 1
215346_at	0.294167	9.17079	6.47747	2.84615e-05	0.00214259	2.81489	1.22618	CD40	CD40 molecule, TNF receptor superfamily member 5
210982_s_at	0.295615	12.0976	4.52548	0.000672022	0.0144843	-0.32748	1.22741	HLA-DRA	major histocompatibility complex, class II, DR alpha
209282_at	0.295883	8.68959	5.08222	0.000258465	0.00792696	0.624638	1.22764	PRKD2	protein kinase D2
204174_at	0.296154	11.0748	4.992	0.000300898	0.00858312	0.473166	1.22787	ALOX5AP	arachidonate 5-lipoxygenase-activating protein
212458_at	0.298311	9.03854	4.0085	0.00168997	0.0274472	-1.24447	1.2297	SPRED2	sprouty-related, EVH1 domain containing 2
218009_s_at	0.299071	10.4274	6.7205	1.99188e-05	0.0017499	3.16662	1.23035	PRC1	protein regulator of cytokinesis 1
202122_s_at	0.30173	10.0628	6.29619	3.73346e-05	0.00241839	2.54682	1.23262	PLIN3	perilipin 3
200644_at	0.302451	11.5895	5.37175	0.000159902	0.00582755	1.10291	1.23324	MARCKSL1	MARCKS-like 1
212998_x_at	0.302544	8.44011	4.81543	0.000406455	0.010568	0.173495	1.23332	HLA-DQB1	major histocompatibility complex, class II, DQ beta 1
212899_at	0.302791	8.93227	5.73405	8.91411e-05	0.00413819	1.68408	1.23353	CDK19	cyclin-dependent kinase 19
213511_s_at	0.303892	10.0016	4.89246	0.000356297	0.00967036	0.304753	1.23447	MTMR1	myotubularin related protein 1
202338_at	0.303895	9.33772	6.02072	5.68784e-05	0.00312033	2.12999	1.23447	TK1	thymidine kinase 1, soluble
209626_s_at	0.304256	8.8643	5.14129	0.00023412	0.00736849	0.723203	1.23478	OSBPL3	oxysterol binding protein-like 3
215118_s_at	0.304652	8.063	3.69386	0.00300342	0.0397891	-1.81384	1.23512	NA	NA
219577_s_at	0.305929	8.41606	5.54831	0.00012	0.00496096	1.38857	1.23621	ABCA7	ATP-binding cassette, sub-family A (ABC1), member 7
33304_at	0.306336	10.0486	6.3232	3.58453e-05	0.00236314	2.58706	1.23656	ISG20	interferon stimulated exonuclease gene 20kDa
201259_s_at	0.306561	11.1709	4.70543	0.000491241	0.0119894	-0.0153071	1.23676	SYPL1	synaptophysin-like 1
208812_x_at	0.308292	12.5161	5.611	0.000108487	0.00470313	1.48888	1.23824	HLA-C	major histocompatibility complex, class I, C
204445_s_at	0.309532	8.95128	6.91988	1.495e-05	0.00153517	3.44867	1.23931	ALOX5	arachidonate 5-lipoxygenase
212632_at	0.309547	9.87025	5.71535	9.183e-05	0.00419313	1.65456	1.23932	STX7	syntaxin 7
215193_x_at	0.310192	11.3774	5.99253	5.94182e-05	0.00320585	2.08668	1.23987	NA	NA
204661_at	0.312234	11.3763	5.12712	0.000239732	0.00748171	0.699604	1.24163	CD52	CD52 molecule
211962_s_at	0.313384	9.13755	5.86176	7.2868e-05	0.00364062	1.88425	1.24262	ZFP36L1	zinc finger protein 36, C3H type-like 1
201896_s_at	0.313724	8.50925	7.33127	8.40461e-06	0.00112144	4.01251	1.24291	PSRC1	proline/serine-rich coiled-coil 1
218726_at	0.314185	10.0224	4.63707	0.000553063	0.012912	-0.133414	1.24331	HJURP	Holliday junction recognition protein
216379_x_at	0.314928	10.2857	3.82137	0.00237649	0.0343587	-1.58233	1.24395	CD24	CD24 molecule
203555_at	0.315097	9.5724	3.88216	0.00212659	0.0319965	-1.47231	1.2441	PTPN18	protein tyrosine phosphatase, non-receptor type 18 (brain-derived)
211528_x_at	0.315774	11.3577	3.91109	0.00201728	0.0307673	-1.42003	1.24468	HLA-G	major histocompatibility complex, class I, G
212359_s_at	0.315897	8.94273	7.01751	1.30148e-05	0.00146498	3.58468	1.24479	KIAA0913	KIAA0913
211138_s_at	0.317991	9.13686	5.63826	0.000103848	0.00453736	1.53232	1.24659	KMO	kynurenine 3-monooxygenase (kynurenine 3-hydroxylase)
34210_at	0.320401	10.1315	4.58397	0.000606663	0.0135652	-0.225567	1.24868	CD52	CD52 molecule
201853_s_at	0.321411	10.7955	6.69708	2.06088e-05	0.00175948	3.1331	1.24955	CDC25B	cell division cycle 25 homolog B (S. pombe)
202295_s_at	0.321505	9.34666	3.85314	0.00224233	0.0331333	-1.5248	1.24963	CTSH	cathepsin H
211911_x_at	0.32208	11.874	4.87703	0.000365804	0.00977363	0.278511	1.25013	HLA-B	major histocompatibility complex, class I, B
203416_at	0.323603	11.3354	6.30408	3.68929e-05	0.00239675	2.55858	1.25145	CD53	CD53 molecule
221249_s_at	0.323958	10.0429	5.90173	6.84441e-05	0.00351268	1.94641	1.25176	FAM117A	family with sequence similarity 117, member A
221581_s_at	0.324945	9.68758	3.60156	0.00356094	0.044428	-1.9819	1.25262	LAT2	linker for activation of T cells family, member 2
208729_x_at	0.326269	11.5073	5.26114	0.000191835	0.00642806	0.921622	1.25377	HLA-B	major histocompatibility complex, class I, B
221903_s_at	0.326528	8.75985	4.96092	0.000317156	0.00896852	0.420724	1.25399	CYLD	cylindromatosis (turban tumor syndrome)
202643_s_at	0.333305	8.6388	7.11769	1.13035e-05	0.00133977	3.7228	1.2599	TNFAIP3	tumor necrosis factor, alpha-induced protein 3
217456_x_at	0.335635	9.78115	5.72393	9.05866e-05	0.00416618	1.6681	1.26193	HLA-E	major histocompatibility complex, class I, E
217853_at	0.337866	9.23561	6.86207	1.62385e-05	0.00159024	3.36749	1.26389	TNS3	tensin 3
213042_s_at	0.33816	8.34124	4.88372	0.000361648	0.00973462	0.289897	1.26414	ATP2A3	ATPase, Ca++ transporting, ubiquitous
205306_x_at	0.338267	9.03424	4.59076	0.000599522	0.013516	-0.213771	1.26424	KMO	kynurenine 3-monooxygenase (kynurenine 3-hydroxylase)
208436_s_at	0.339077	8.05927	7.8957	3.94515e-06	0.00080225	4.74762	1.26495	IRF7	interferon regulatory factor 7
202869_at	0.339242	8.45845	6.76153	1.87687e-05	0.00173537	3.22513	1.26509	OAS1	2',5'-oligoadenylate synthetase 1, 40/46kDa
214366_s_at	0.344147	8.55848	6.92874	1.47624e-05	0.00152969	3.46107	1.2694	ALOX5	arachidonate 5-lipoxygenase
205205_at	0.344744	8.97503	5.47724	0.000134628	0.00526301	1.27414	1.26993	RELB	v-rel reticuloendotheliosis viral oncogene homolog B
218384_at	0.345884	10.0784	5.77543	8.34846e-05	0.00398878	1.74921	1.27093	CARHSP1	calcium regulated heat stable protein 1, 24kDa
205859_at	0.34709	10.1667	6.94742	1.43749e-05	0.00152295	3.48718	1.27199	LY86	lymphocyte antigen 86
207957_s_at	0.34824	8.19996	4.79325	0.000422228	0.0108268	0.135553	1.27301	PRKCB	protein kinase C, beta
200905_x_at	0.348315	10.0316	7.1604	1.06482e-05	0.00129747	3.78125	1.27307	HLA-E	major histocompatibility complex, class I, E
204076_at	0.349624	8.89222	5.4158	0.000148789	0.00559323	1.17462	1.27423	ENTPD4	ectonucleoside triphosphate diphosphohydrolase 4
205049_s_at	0.349808	11.5325	8.00409	3.42656e-06	0.000761226	4.88386	1.27439	CD79A	CD79a molecule, immunoglobulin-associated alpha
219551_at	0.350433	9.48939	4.59542	0.000594662	0.013439	-0.205664	1.27494	EAF2	ELL associated factor 2
211635_x_at	0.352192	8.8933	4.35722	0.000904134	0.0175955	-0.622852	1.2765	NA	NA
204440_at	0.352282	9.884	4.53012	0.000666576	0.0144347	-0.319376	1.27658	CD83	CD83 molecule
218231_at	0.353142	9.44066	6.271	3.87835e-05	0.00249052	2.50916	1.27734	NAGK	N-acetylglucosamine kinase
218600_at	0.353518	9.4306	4.5883	0.000602103	0.0135385	-0.218051	1.27767	LIMD2	LIM domain containing 2
213007_at	0.353756	9.65717	3.82206	0.00237351	0.0343587	-1.58109	1.27788	FANCI	Fanconi anemia, complementation group I
209140_x_at	0.355776	13.0874	7.24609	9.4525e-06	0.00119676	3.89774	1.27967	HLA-B	major histocompatibility complex, class I, B
205484_at	0.357932	9.98195	4.41336	0.00081861	0.0164928	-0.52395	1.28159	SIT1	signaling threshold regulating transmembrane adaptor 1
209138_x_at	0.360643	11.452	3.51618	0.00417069	0.04946	-2.13762	1.284	NA	NA
201700_at	0.360912	10.8687	4.83694	0.000391748	0.0102819	0.210224	1.28424	CCND3	cyclin D3
203332_s_at	0.363312	10.5204	8.27139	2.43441e-06	0.000638188	5.21327	1.28638	INPP5D	inositol polyphosphate-5-phosphatase, 145kDa
211634_x_at	0.363854	8.97757	4.2548	0.00108491	0.019996	-0.804184	1.28686	NA	NA
214177_s_at	0.364772	8.94893	5.49417	0.000130981	0.0051771	1.30147	1.28768	PBXIP1	pre-B-cell leukemia homeobox interacting protein 1
201721_s_at	0.36676	12.0373	8.37525	2.13619e-06	0.00060254	5.33878	1.28945	LAPTM5	lysosomal protein transmembrane 5
210592_s_at	0.37135	9.6283	7.70575	5.06704e-06	0.000918423	4.50508	1.29356	SAT1	spermidine/spermine N1-acetyltransferase 1
200911_s_at	0.371376	10.1388	8.02406	3.33924e-06	0.000761226	4.90878	1.29359	TACC1	transforming, acidic coiled-coil containing protein 1
204698_at	0.371741	9.88148	6.70347	2.0418e-05	0.0017499	3.14225	1.29391	ISG20	interferon stimulated exonuclease gene 20kDa
204908_s_at	0.376893	7.96094	6.63357	2.26104e-05	0.00187297	3.04182	1.29854	BCL3	B-cell CLL/lymphoma 3
202998_s_at	0.377628	8.68849	4.86631	0.00037256	0.00990663	0.260272	1.2992	LOXL2	lysyl oxidase-like 2
207521_s_at	0.378149	8.79985	5.31813	0.00017462	0.00608928	1.01525	1.29967	ATP2A3	ATPase, Ca++ transporting, ubiquitous
210356_x_at	0.380411	11.2834	6.04061	5.51561e-05	0.00307764	2.16047	1.30171	MS4A1	membrane-spanning 4-domains, subfamily A, member 1
202391_at	0.385745	10.9685	6.98877	1.35552e-05	0.00148975	3.54478	1.30653	BASP1	brain abundant, membrane attached signal protein 1
200645_at	0.389541	10.838	7.23729	9.56839e-06	0.00120459	3.88583	1.30998	GABARAP	GABA(A) receptor-associated protein
201739_at	0.38988	9.00796	3.80539	0.00244706	0.0348896	-1.6113	1.31028	SGK1	serum/glucocorticoid regulated kinase 1
202822_at	0.390454	9.16254	5.5595	0.000117854	0.00493457	1.40652	1.31081	LPP	LIM domain containing preferred translocation partner in lipoma
209734_at	0.392392	9.53385	4.39183	0.000850366	0.0168206	-0.561833	1.31257	NCKAP1L	NCK-associated protein 1-like
217478_s_at	0.39366	10.3298	7.2112	9.92103e-06	0.00123503	3.85045	1.31372	NA	NA
204446_s_at	0.394117	9.87046	6.52212	2.66393e-05	0.00208211	2.88017	1.31414	ALOX5	arachidonate 5-lipoxygenase
205671_s_at	0.395072	9.4929	9.74188	4.24383e-07	0.00031669	6.86958	1.31501	HLA-DOB	major histocompatibility complex, class II, DO beta
211559_s_at	0.398319	8.83755	4.64223	0.000548127	0.0128568	-0.124483	1.31797	CCNG2	cyclin G2
217418_x_at	0.400583	11.1215	5.58472	0.000113164	0.00481842	1.44691	1.32004	MS4A1	membrane-spanning 4-domains, subfamily A, member 1
202996_at	0.403873	9.50238	6.16664	4.54497e-05	0.00276709	2.35221	1.32305	POLD4	polymerase (DNA-directed), delta 4
201720_s_at	0.405042	11.516	8.29423	2.36521e-06	0.000638188	5.24099	1.32413	LAPTM5	lysosomal protein transmembrane 5
202770_s_at	0.408352	8.9415	4.71155	0.000486068	0.0119335	-0.00475859	1.32717	CCNG2	cyclin G2
205552_s_at	0.412706	8.09432	6.81239	1.74401e-05	0.00165369	3.29733	1.33118	OAS1	2',5'-oligoadenylate synthetase 1, 40/46kDa
213906_at	0.418766	9.16519	5.668	9.90259e-05	0.00441319	1.57958	1.33678	MYBL1	v-myb myeloblastosis viral oncogene homolog (avian)-like 1
212023_s_at	0.421644	9.07139	7.99875	3.45034e-06	0.000761226	4.87718	1.33945	MKI67	antigen identified by monoclonal antibody Ki-67
205153_s_at	0.42367	8.73294	7.35146	8.17484e-06	0.0011147	4.03956	1.34134	CD40	CD40 molecule, TNF receptor superfamily member 5
214677_x_at	0.42486	12.1545	4.94028	0.000328458	0.00912639	0.385829	1.34244	NA	NA
212082_s_at	0.426846	11.2876	5.22565	0.000203449	0.00675658	0.863081	1.34429	MYL6	myosin, light chain 6, alkali, smooth muscle and non-muscle
204116_at	0.432268	10.3485	6.96694	1.39815e-05	0.00150869	3.51441	1.34935	IL2RG	interleukin 2 receptor, gamma
209685_s_at	0.438283	9.412	7.34929	8.19924e-06	0.0011147	4.03665	1.35499	PRKCB	protein kinase C, beta
212020_s_at	0.44084	9.58413	6.52931	2.63576e-05	0.00207536	2.89066	1.35739	MKI67	antigen identified by monoclonal antibody Ki-67
207419_s_at	0.445898	9.65376	6.8305	1.69914e-05	0.00162055	3.32295	1.36216	RAC2	ras-related C3 botulinum toxin substrate 2 (rho family, small GTP binding protein Rac2)
204265_s_at	0.446838	9.80905	10.9902	1.12557e-07	0.000224222	8.09158	1.36305	GPSM3	G-protein signaling modulator 3
211742_s_at	0.464685	9.48084	7.65243	5.44001e-06	0.000939687	4.43612	1.38002	EVI2B	ecotropic viral integration site 2B
202644_s_at	0.46603	9.1116	8.98108	1.01978e-06	0.000432207	6.04435	1.3813	TNFAIP3	tumor necrosis factor, alpha-induced protein 3
208998_at	0.477496	11.5909	6.8548	1.64087e-05	0.00159651	3.35724	1.39232	UCP2	uncoupling protein 2 (mitochondrial, proton carrier)
208997_s_at	0.486079	10.8716	8.15591	2.8191e-06	0.000693281	5.07208	1.40063	UCP2	uncoupling protein 2 (mitochondrial, proton carrier)
210538_s_at	0.486992	9.44326	4.84605	0.000385688	0.0101707	0.22576	1.40152	BIRC3	baculoviral IAP repeat-containing 3
213603_s_at	0.492304	11.2152	9.22288	7.67154e-07	0.000431494	6.31371	1.40669	RAC2	ras-related C3 botulinum toxin substrate 2 (rho family, small GTP binding protein Rac2)
207522_s_at	0.502297	9.48752	10.4559	1.95532e-07	0.000250153	7.5874	1.41647	ATP2A3	ATPase, Ca++ transporting, ubiquitous
217783_s_at	0.511095	8.89288	7.37804	7.88254e-06	0.00111169	4.07509	1.42513	YPEL5	yippee-like 5 (Drosophila)
205861_at	0.51375	11.0646	8.01215	3.39106e-06	0.000761226	4.89391	1.42776	SPIB	Spi-B transcription factor (Spi-1/PU.1 related)
204192_at	0.520994	10.9154	10.3849	2.10767e-07	0.000250153	7.51841	1.43494	CD37	CD37 molecule
201236_s_at	0.539038	10.653	10.5477	1.77539e-07	0.000250153	7.67599	1.453	BTG2	BTG family, member 2
201678_s_at	0.539448	9.40551	6.1326	4.78792e-05	0.00286156	2.30065	1.45342	C3orf37	chromosome 3 open reading frame 37
202769_at	0.542473	9.26692	8.05745	3.19848e-06	0.000750229	4.95035	1.45647	CCNG2	cyclin G2
213036_x_at	0.560664	10.5403	12.6208	2.37393e-08	0.00013024	9.47473	1.47495	ATP2A3	ATPase, Ca++ transporting, ubiquitous
205297_s_at	0.578229	11.0971	6.95413	1.42384e-05	0.00151806	3.49654	1.49302	CD79B	CD79b molecule, immunoglobulin-associated beta
215925_s_at	0.604564	8.64485	12.3635	2.99881e-08	0.00013024	9.27089	1.52052	CD72	CD72 molecule
207339_s_at	0.825593	9.47208	7.5161	6.53327e-06	0.00102522	4.25804	1.77226	LTB	lymphotoxin beta (TNF superfamily, member 3)
219841_at	0.832403	9.35553	7.40826	7.56364e-06	0.00108736	4.11536	1.78065	AICDA	activation-induced cytidine deaminase
214084_x_at	0.880103	9.88796	15.2382	2.72391e-09	3.02372e-05	11.2895	1.84051	NA	NA
204961_s_at	0.950468	9.79805	18.6202	2.61218e-10	5.82071e-06	13.0799	1.9325	NA	NA
