# Supplementary material for: Deep Sequencing of MYC DNA-Binding Sites in Burkitt Lymphoma
Source: PLoS One. 2011 Nov 10;6(11):e26837. doi: 10.1371/journal.pone.0026837 (PMC3213110; doi:10.1371/journal.pone.0026837)
Supplement: Table S5 — 7,054 peak regions (i.e. MYC-binding sites) with a FDR below 1e-4 are ranked by their FDR. Their closest or overlapping gene annotation (hg19, GRCh37, Ensembl Genes 59) is given. (XLS) [file pone.0026837.s014.xls]

## Sheet: Table S5 Column Descriptions
Table S5: 7,054 peak regions (i.e. MYC-binding sites) with a FDR below 1e-4 are ranked by their FDR.
The columns of table S5 (given in the second datasheet) are arranged in five sections.
1) Columns A to E describe the rank position of the genomic intervals (peak regions) and their genomic coordinates
2) Columns F to N cover information for mapping Ensembl annotations to the genomic intervals.
3) Columns O to X contain the number of mapped reads within this peak for every single experiment. ChIP and input samples are listed separately for every cell line.
4) Columns Y to AA cover the numbers of detected MYC binding motives employing different parameters.
5) Columns AB to AH cover the information for the occurrence of orthologous genomic intervals in 6 placental mammals.
Column	Column name	Description
A	Region number	Unique identifier.
B	FDR	False discovery rate as calculated by of DESeq.
C	Chr	Chromosome.
D	Start	Start of genomic interval.
E	End	End of genomic interval.
F	Ensembl Id	Ensembl gene identification number (Id).
G	Gene biotype	Ensembl gene biotype.
H	External gene Id	Ensembl Biomart "Associated Gene Name" (Hereafter also called gene).
I	Strand	Chromosomal strand (+/-) of gene.
J	Start position	Start position of gene.
K	End position	End position of gene.
L	Relative peak position	Position of the peak in relation to the feature.
		E.g. Upstream: peak resides upstream of the feature.
M	Distance to TSR	Distance to the nearest transcription start region (TSR). By default, the distance is calculated as the distance between the start of the binding site and the TSR. The TSR is the gene start for genes located on the forward strand and the gene end for genes located on the reverse strand.
N	Shortest distance	Shortest distance from either end of the genomic interval to either end of the feature.
O-X	Cell line ChIP/input	Number of mapped reads within the genomic interval (i.e. peak).
Y	CACGTG motive	Number of matches with the CACGTG motive (not allowing mismatches!) in each genomic interval.
Z	MYC.01 matrix	Number of matches with the MYC.01 matrix in each genomic interval. (matrix similarity threshold (optimized): 0.92).
AA	Genomatix E-box	Number of matches with the Genomatix E-box matrix family in each genomic interval (optimized matrix similarity thresholds).
AB-AG	Species name	The occurrence of orthologous regions is given for 6 placental mammals (Genomatix region minor analysis with default settings).
AH	Conservation score	Number of placental mammals with orthologous regions summed up for each genomic interval.

## Sheet: Supplemental Table S5
Table S5: 7,054 peak regions (i.e. MYC-binding sites) with a FDR below 1e-4 are ranked by their FDR.																						Table S5
Unique identifier	FDR	Chr	Start	End	Ensembl Id	Gene Biotype	External gene Id	Strand	Start position	End Position	Relative peak position	Distance to TSR	Shortest distance	BL41 CHiP	Blue1 ChIP	CA46 ChIP	Ramos ChIP	Raji ChIP	BL41 input	Blue1 input	Ramos Input	CA46 input	Raji input	CACGTG motive	MYC0.1 matrix	Genomatix E-box	Pan_troglodytes	Macaca_mulatta	Bos_tarus	Canis_familaris	Mus_musculus	Rattus_norvegicus	Conservation score
Region_1	8.43555e-25	chr7	4681590	4681890	ENSG00000164916	protein_coding	FOXK1	+	4683388	4811074	upstream	-1798	1498	557	102	64	177	139	0	0	0	0	0	2	3	4	TRUE	TRUE	TRUE	TRUE	TRUE	TRUE	6
Region_2	2.71711e-23	chr13	92001234	92001534	ENSG00000215417	miRNA	MIR17HG (mir-17-92)	+	92000074	92006833	inside	1160	1160	416	62	230	238	59	0	0	1	1	0	0	0	3	TRUE	FALSE	FALSE	FALSE	FALSE	FALSE	1
Region_3	2.48498e-21	chr20	17949135	17949435	ENSG00000125871	protein_coding	C20orf72	+	17949556	17971765	upstream	-421	121	305	116	71	143	60	0	0	1	0	0	2	4	3	TRUE	TRUE	TRUE	TRUE	TRUE	TRUE	6
Region_4	3.05733e-20	chr5	154134366	154134666	ENSG00000241187	pseudogene	CTC-209L16.1	+	154108791	154109254	downstream	25575	25112	292	94	78	107	74	1	0	0	0	0	1	1	2	TRUE	TRUE	TRUE	TRUE	TRUE	TRUE	6
Region_5	1.09672e-19	chr17	49230786	49231086	ENSG00000239672	protein_coding	NME1	+	49230897	49239789	overlapStart	-111	111	403	71	87	206	89	0	4	0	0	0	1	2	1	TRUE	TRUE	TRUE	TRUE	TRUE	TRUE	6
Region_6	1.3913e-19	chr7	2394308	2394608	ENSG00000106266	protein_coding	SNX8	-	2294638	2393953	upstream	-355	355	321	51	36	91	41	0	0	0	0	0	0	0	1	TRUE	TRUE	FALSE	TRUE	TRUE	TRUE	5
Region_7	2.28336e-19	chr17	61851055	61851355	ENSG00000108588	protein_coding	CCDC47	-	61822611	61851088	overlapStart	33	33	174	41	62	110	119	0	0	1	0	0	1	2	1	TRUE	TRUE	TRUE	TRUE	TRUE	TRUE	6
Region_8	2.28336e-19	chr17	42147906	42148206	ENSG00000141349	protein_coding	G6PC3	+	42148118	42153712	overlapStart	-212	88	148	60	73	145	51	0	0	0	0	0	2	3	3	TRUE	TRUE	TRUE	TRUE	TRUE	TRUE	6
Region_9	6.99392e-19	chr19	1864119	1864419	ENSG00000129911	protein_coding	KLF16	-	1852398	1863564	upstream	-555	555	181	71	47	111	46	0	0	0	0	0	2	3	3	TRUE	FALSE	TRUE	FALSE	TRUE	FALSE	3
Region_10	6.99392e-19	chr8	145733899	145734199	ENSG00000167700	protein_coding	MFSD3	+	145734463	145736579	upstream	-564	264	380	38	35	67	34	0	0	1	0	0	1	1	1	TRUE	TRUE	FALSE	FALSE	FALSE	TRUE	3
Region_11	8.11891e-19	chr15	93352440	93352740	ENSG00000235913	protein_coding	AC106028.2	+	93338877	93339786	downstream	13563	12654	336	30	54	88	26	0	0	0	0	1	1	2	2	TRUE	TRUE	TRUE	TRUE	TRUE	FALSE	5
Region_12	9.43741e-19	chr1	33282786	33283086	ENSG00000116497	protein_coding	S100PBP	+	33283043	33324476	overlapStart	-257	43	323	58	78	170	47	1	2	0	0	0	0	1	2	TRUE	TRUE	TRUE	TRUE	TRUE	TRUE	6
Region_13	2.6054e-18	chr16	4321232	4321532	ENSG00000090447	protein_coding	TFAP4	-	4307187	4323001	inside	1769	1469	198	64	50	58	37	0	0	0	0	0	1	1	2	TRUE	TRUE	TRUE	TRUE	TRUE	TRUE	6
Region_14	2.62851e-18	chr11	60609394	60609694	ENSG00000110104	protein_coding	CCDC86	+	60609429	60618561	overlapStart	-35	35	244	68	36	114	35	1	0	0	0	0	1	0	1	TRUE	TRUE	TRUE	TRUE	TRUE	TRUE	6
Region_15	3.40639e-18	chr3	183967177	183967477	ENSG00000214160	protein_coding	ALG3	-	183960089	183967336	overlapStart	159	141	211	45	34	106	12	0	0	0	0	0	2	2	2	TRUE	TRUE	TRUE	TRUE	TRUE	FALSE	5
Region_16	4.81054e-18	chr20	37063711	37064011	ENSG00000196756	processed_transcript	RP4-564F22.2	-	37049235	37063996	overlapStart	285	15	212	89	72	85	90	0	0	1	2	0	0	0	1	TRUE	TRUE	TRUE	TRUE	TRUE	TRUE	6
Region_17	7.11206e-18	chr7	75987503	75987803	ENSG00000170027	protein_coding	YWHAG	-	75956116	75988348	inside	845	545	217	48	85	59	23	0	0	0	0	1	0	0	0	TRUE	TRUE	FALSE	TRUE	TRUE	TRUE	5
Region_18	7.30368e-18	chr2	232328411	232328711	ENSG00000202400	snoRNA	SNORD82	-	232325082	232325151	upstream	-3260	3260	219	51	60	81	47	0	0	1	0	0	4	8	6	TRUE	FALSE	TRUE	TRUE	TRUE	FALSE	4
Region_19	7.30368e-18	chr2	172864769	172865069	ENSG00000115840	protein_coding	SLC25A12	-	172640880	172864766	upstream	-3	3	202	52	76	75	46	0	0	1	0	0	1	2	3	TRUE	TRUE	TRUE	TRUE	TRUE	TRUE	6
Region_20	7.30368e-18	chr7	104653056	104653356	ENSG00000228393	processed_transcript	RP11-325F22.3	-	104590762	104653491	inside	435	135	230	18	38	76	16	0	0	0	0	0	0	0	2	TRUE	TRUE	TRUE	TRUE	TRUE	TRUE	6
Region_21	9.90258e-18	chr17	40985209	40985509	ENSG00000131467	protein_coding	PSME3	+	40985423	40995775	overlapStart	-214	86	194	61	37	101	50	0	0	1	0	0	1	0	2	TRUE	TRUE	TRUE	TRUE	TRUE	TRUE	6
Region_22	1.18903e-17	chr7	45025955	45026255	ENSG00000206942	snoRNA	SNORA9	-	45024977	45025109	upstream	-846	846	246	54	57	90	97	1	2	0	0	0	2	1	2	TRUE	TRUE	FALSE	FALSE	FALSE	FALSE	2
Region_23	1.53312e-17	chr7	45151128	45151428	ENSG00000136270	protein_coding	TBRG4	-	45139699	45151646	inside	518	218	264	45	33	54	30	0	1	0	0	0	0	1	2	TRUE	TRUE	TRUE	FALSE	TRUE	TRUE	5
Region_24	1.61736e-17	chr7	22893803	22894103	ENSG00000228649	processed_transcript	AC005682.5	+	22895705	22900458	upstream	-1902	1602	241	35	28	50	45	0	1	0	0	0	1	4	4	TRUE	TRUE	TRUE	TRUE	FALSE	TRUE	5
Region_25	1.77946e-17	chr19	5790702	5791002	ENSG00000141994	protein_coding	DUS3L	-	5785151	5791194	inside	492	192	184	75	55	79	29	0	0	1	0	0	1	1	3	TRUE	TRUE	TRUE	TRUE	FALSE	FALSE	4
Region_26	2.23727e-17	chr8	144598650	144598950	ENSG00000014164	protein_coding	ZC3H3	-	144519825	144623620	inside	24970	24670	202	28	12	110	0	0	0	0	0	0	1	1	2	TRUE	TRUE	FALSE	FALSE	FALSE	TRUE	3
Region_27	2.87e-17	chr15	50647527	50647827	ENSG00000104064	protein_coding	GABPB1	-	50569389	50647605	overlapStart	78	78	317	38	34	52	35	0	0	2	0	0	0	0	1	TRUE	TRUE	TRUE	TRUE	TRUE	FALSE	5
Region_28	2.87e-17	chr12	49454523	49454823	ENSG00000167548	protein_coding	MLL2	-	49412762	49449107	upstream	-5416	5416	304	48	30	68	30	1	0	1	0	0	1	1	1	TRUE	TRUE	TRUE	TRUE	TRUE	TRUE	6
Region_29	2.87e-17	chr7	766074	766374	ENSG00000164818	protein_coding	HEATR2	+	766338	829190	overlapStart	-264	36	262	18	20	75	35	1	0	0	0	0	1	1	1	TRUE	FALSE	FALSE	FALSE	FALSE	FALSE	1
Region_30	3.38421e-17	chr11	34127057	34127357	ENSG00000135372	protein_coding	NAT10	+	34127111	34168457	overlapStart	-54	54	149	107	36	57	37	0	1	0	0	0	2	1	2	TRUE	TRUE	TRUE	TRUE	TRUE	TRUE	6
Region_31	4.45399e-17	chr7	30634300	30634600	ENSG00000106105	protein_coding	GARS	+	30634297	30673649	inside	3	3	185	38	18	68	25	0	0	0	0	0	0	1	1	TRUE	FALSE	TRUE	TRUE	TRUE	TRUE	5
Region_32	4.56833e-17	chr22	21983479	21983779	ENSG00000161179	protein_coding	YDJC	-	21982378	21984353	inside	874	574	202	54	52	116	26	1	0	1	0	0	2	2	4	FALSE	FALSE	TRUE	TRUE	FALSE	TRUE	3
Region_33	4.92184e-17	chr9	34049274	34049574	ENSG00000137073	protein_coding	UBAP2	-	33921691	34048947	upstream	-327	327	127	38	20	64	77	0	0	0	0	0	0	1	2	TRUE	TRUE	TRUE	TRUE	TRUE	FALSE	5
Region_34	5.06319e-17	chr6	151187312	151187612	ENSG00000120254	protein_coding	MTHFD1L	+	151186685	151423023	inside	627	627	182	47	25	58	18	0	0	0	0	0	1	1	1	TRUE	TRUE	TRUE	FALSE	TRUE	TRUE	5
Region_35	5.79151e-17	chr10	5855627	5855927	ENSG00000057608	protein_coding	GDI2	-	5807186	5884095	inside	28468	28168	167	31	36	63	60	0	1	0	0	0	2	2	3	TRUE	TRUE	TRUE	FALSE	TRUE	TRUE	5
Region_36	7.25996e-17	chr1	173836785	173837085	ENSG00000200954	snoRNA	SNORD74	-	173836809	173836888	includeFeature	103	24	209	34	51	27	51	0	0	0	0	1	0	0	0	TRUE	TRUE	TRUE	TRUE	TRUE	FALSE	5
Region_37	1.13632e-16	chr2	75061984	75062284	ENSG00000159399	protein_coding	HK2	+	75061108	75120486	inside	876	876	180	49	49	89	61	1	1	0	0	0	2	5	5	TRUE	TRUE	TRUE	FALSE	TRUE	TRUE	5
Region_38	1.21906e-16	chr13	27998686	27998986	ENSG00000122034	protein_coding	GTF3A	+	27998681	28009958	inside	5	5	140	68	60	51	43	0	0	1	0	0	2	1	4	TRUE	TRUE	TRUE	TRUE	TRUE	FALSE	5
Region_39	1.31258e-16	chr6	13615243	13615543	ENSG00000225921	protein_coding	NOL7	+	13615559	13632971	upstream	-316	16	128	45	32	69	28	0	0	0	0	0	1	2	1	TRUE	TRUE	TRUE	TRUE	FALSE	FALSE	4
Region_40	1.62506e-16	chr20	42086713	42087013	ENSG00000124193	protein_coding	SFRS6	+	42086504	42092245	inside	209	209	154	33	31	51	39	0	0	0	0	0	1	1	2	FALSE	FALSE	TRUE	FALSE	TRUE	TRUE	3
Region_41	1.69739e-16	chr5	140998687	140998987	ENSG00000131504	protein_coding	DIAPH1	-	140894583	140998622	upstream	-65	65	140	34	38	55	30	0	0	0	0	0	2	4	2	FALSE	TRUE	TRUE	TRUE	TRUE	TRUE	5
Region_42	1.80233e-16	chr6	34205839	34206139	ENSG00000137309	protein_coding	HMGA1	+	34204577	34214008	inside	1262	1262	232	65	17	59	32	0	1	1	0	0	0	1	1	TRUE	TRUE	TRUE	TRUE	TRUE	TRUE	6
Region_43	1.80233e-16	chr12	69979225	69979525	ENSG00000166226	protein_coding	CCT2	+	69979208	69995357	inside	17	17	135	33	31	49	47	0	0	0	0	0	0	1	2	TRUE	TRUE	TRUE	TRUE	TRUE	TRUE	6
Region_44	2.03165e-16	chr8	10697295	10697595	ENSG00000171056	protein_coding	SOX7	-	10581278	10697386	overlapStart	91	91	170	44	36	89	12	1	0	0	0	0	0	1	2	FALSE	TRUE	FALSE	TRUE	FALSE	FALSE	2
Region_45	2.0904e-16	chr3	131221589	131221889	ENSG00000114686	protein_coding	MRPL3	-	131181068	131221827	overlapStart	238	62	223	31	50	60	43	0	1	1	0	0	1	2	1	TRUE	TRUE	TRUE	TRUE	TRUE	TRUE	6
Region_46	2.42251e-16	chr2	55920792	55921092	ENSG00000138035	protein_coding	PNPT1	-	55861198	55921045	overlapStart	253	47	131	36	39	45	38	0	0	0	0	0	0	1	2	TRUE	FALSE	TRUE	TRUE	TRUE	TRUE	5
Region_47	3.11033e-16	chr5	170815413	170815713	ENSG00000181163	protein_coding	NPM1	+	170814708	170838141	inside	705	705	184	54	50	99	38	1	1	0	1	0	2	3	2	FALSE	TRUE	TRUE	TRUE	TRUE	TRUE	5
Region_48	3.31505e-16	chr18	19192267	19192567	ENSG00000167088	protein_coding	SNRPD1	+	19192260	19210204	inside	7	7	171	51	41	78	52	2	0	0	0	0	0	1	1	TRUE	TRUE	TRUE	TRUE	TRUE	TRUE	6
Region_49	3.51843e-16	chr7	86848974	86849274	ENSG00000135185	protein_coding	C7orf23	-	86825478	86849903	inside	929	629	176	26	60	57	20	0	0	0	1	0	0	1	3	TRUE	TRUE	TRUE	FALSE	TRUE	FALSE	4
Region_50	3.59548e-16	chr7	2143921	2144221	ENSG00000002822	protein_coding	MAD1L1	-	1855383	2272878	inside	128957	128657	214	12	6	79	0	0	0	0	0	0	0	0	2	TRUE	TRUE	FALSE	TRUE	FALSE	FALSE	3
Region_51	3.73624e-16	chr15	68521607	68521907	ENSG00000128973	protein_coding	CLN6	-	68499330	68522080	inside	473	173	199	25	18	48	30	1	0	0	0	0	1	2	2	TRUE	FALSE	TRUE	TRUE	TRUE	FALSE	4
Region_52	3.97129e-16	chr8	144691318	144691618	ENSG00000104524	protein_coding	PYCRL	-	144686083	144691943	inside	625	325	175	20	26	43	28	0	0	0	0	0	1	3	4	TRUE	TRUE	FALSE	FALSE	FALSE	FALSE	2
Region_53	4.09304e-16	chr2	74425576	74425876	ENSG00000065911	protein_coding	MTHFD2	+	74425689	74444692	overlapStart	-113	113	147	29	34	54	25	0	0	0	0	0	0	2	3	TRUE	TRUE	TRUE	TRUE	TRUE	TRUE	6
Region_54	4.10736e-16	chr3	39448213	39448513	ENSG00000168028	protein_coding	RPSA	+	39448180	39454030	inside	33	33	112	21	39	50	56	0	0	0	0	0	1	1	1	TRUE	TRUE	TRUE	TRUE	TRUE	TRUE	6
Region_55	4.32993e-16	chr1	27433089	27433389	ENSG00000090020	protein_coding	SLC9A1	-	27425306	27493472	inside	60383	7783	220	58	35	70	3	0	2	0	0	0	2	2	2	FALSE	FALSE	TRUE	TRUE	TRUE	FALSE	3
Region_56	4.33085e-16	chr14	91884363	91884663	ENSG00000015133	protein_coding	CCDC88C	-	91737669	91884133	upstream	-230	230	183	44	13	62	29	1	0	0	0	0	2	3	3	TRUE	TRUE	FALSE	FALSE	TRUE	FALSE	3
Region_57	4.47778e-16	chr15	68522297	68522597	ENSG00000128973	protein_coding	CLN6	-	68499330	68522080	upstream	-217	217	201	57	32	75	44	2	1	0	0	0	2	2	3	TRUE	TRUE	FALSE	TRUE	TRUE	TRUE	5
Region_58	4.54289e-16	chr1	93297612	93297912	ENSG00000122406	protein_coding	RPL5	+	93297597	93307481	inside	15	15	166	32	57	72	54	1	0	1	0	0	0	0	1	TRUE	TRUE	TRUE	TRUE	TRUE	TRUE	6
Region_59	4.71627e-16	chr19	10216922	10217222	ENSG00000243207	protein_coding	PPAN-P2RY11	+	10217071	10225414	overlapStart	-149	149	195	68	47	70	43	2	0	1	0	0	0	1	1	TRUE	TRUE	TRUE	TRUE	TRUE	TRUE	6
Region_60	5.03816e-16	chr1	165797080	165797380	ENSG00000143179	protein_coding	UCK2	+	165796768	165880855	inside	312	312	155	33	33	36	27	0	0	0	0	0	0	1	4	TRUE	TRUE	TRUE	FALSE	TRUE	TRUE	5
Region_61	5.07836e-16	chr13	31191866	31192166	ENSG00000132952	protein_coding	USPL1	+	31191830	31233686	inside	36	36	153	71	66	60	16	0	0	2	0	0	0	0	2	TRUE	TRUE	TRUE	TRUE	FALSE	FALSE	4
Region_62	5.22061e-16	chr8	146017522	146017822	ENSG00000161016	protein_coding	RPL8	-	146015155	146017805	overlapStart	283	17	246	18	21	49	42	2	0	0	0	0	0	0	0	TRUE	FALSE	TRUE	TRUE	FALSE	FALSE	3
Region_63	5.34117e-16	chr10	103912249	103912549	ENSG00000166197	protein_coding	NOLC1	+	103911933	103923627	inside	316	316	154	37	68	48	63	1	0	1	0	0	0	0	0	TRUE	TRUE	TRUE	TRUE	TRUE	TRUE	6
Region_64	5.3761e-16	chr9	95055898	95056198	ENSG00000196305	protein_coding	IARS	-	94972489	95056038	overlapStart	140	140	205	43	41	95	28	2	0	1	0	0	1	2	3	TRUE	TRUE	FALSE	TRUE	FALSE	TRUE	4
Region_65	5.61521e-16	chr2	70313954	70314254	ENSG00000169564	protein_coding	PCBP1	+	70314585	70316332	upstream	-631	331	139	36	40	60	42	1	0	0	0	0	1	1	1	TRUE	TRUE	TRUE	FALSE	TRUE	TRUE	5
Region_66	6.9528e-16	chr5	158636666	158636966	ENSG00000145860	protein_coding	RNF145	-	158584417	158636561	upstream	-105	105	109	27	42	48	41	0	0	0	0	0	2	2	3	TRUE	FALSE	TRUE	TRUE	TRUE	TRUE	5
Region_67	6.95924e-16	chr17	79829246	79829546	ENSG00000141522	protein_coding	ARHGDIA	-	79825598	79829238	upstream	-8	8	156	36	37	66	69	1	1	0	0	0	0	2	4	TRUE	FALSE	FALSE	FALSE	TRUE	TRUE	3
Region_68	7.02919e-16	chr17	33469167	33469467	ENSG00000073536	protein_coding	NLE1	-	33458366	33469322	overlapStart	155	145	174	48	39	123	23	2	1	0	0	0	1	2	1	TRUE	TRUE	TRUE	FALSE	TRUE	TRUE	5
Region_69	8.20603e-16	chr16	87735345	87735645	ENSG00000205047	protein_coding	AC010536.1	-	87731749	87739290	inside	3945	3596	192	60	30	85	0	0	2	0	0	0	1	0	1	TRUE	TRUE	FALSE	FALSE	FALSE	FALSE	2
Region_70	8.20603e-16	chr2	96810814	96811114	ENSG00000158050	protein_coding	DUSP2	-	96808905	96811179	inside	365	65	138	46	22	36	25	0	0	0	0	0	1	1	4	TRUE	FALSE	TRUE	TRUE	TRUE	TRUE	5
Region_71	1.07487e-15	chr12	56862179	56862479	ENSG00000176422	protein_coding	SPRYD4	+	56862301	56864763	overlapStart	-122	122	202	49	31	88	28	0	0	1	1	1	1	1	1	TRUE	TRUE	TRUE	TRUE	TRUE	TRUE	6
Region_72	1.07487e-15	chrX	9431108	9431408	ENSG00000101849	protein_coding	TBL1X	+	9431335	9687780	overlapStart	-227	73	139	34	43	72	23	0	1	0	0	0	1	0	1	TRUE	TRUE	FALSE	TRUE	FALSE	FALSE	3
Region_73	1.08385e-15	chr2	242640832	242641132	ENSG00000168395	protein_coding	ING5	+	242641450	242668893	upstream	-618	318	106	40	40	70	48	1	0	0	0	0	1	2	3	TRUE	TRUE	FALSE	TRUE	FALSE	TRUE	4
Region_74	1.08385e-15	chr12	110906940	110907240	ENSG00000204856	protein_coding	C12orf24	+	110906232	110928188	inside	708	708	177	41	38	67	29	0	2	0	0	0	0	2	2	TRUE	TRUE	TRUE	TRUE	FALSE	FALSE	4
Region_75	1.08385e-15	chr3	135915369	135915669	ENSG00000174579	protein_coding	MSL2	-	135867764	135916083	inside	714	414	144	31	36	35	17	0	0	0	0	0	1	1	2	TRUE	TRUE	TRUE	TRUE	TRUE	TRUE	6
Region_76	1.08385e-15	chr7	73588354	73588654	ENSG00000106682	protein_coding	EIF4H	+	73588575	73611431	overlapStart	-221	79	166	18	20	48	18	0	0	0	0	0	1	3	3	TRUE	TRUE	FALSE	TRUE	TRUE	TRUE	5
Region_77	1.14319e-15	chr20	2633356	2633656	ENSG00000221062	miRNA	hsa-mir-1292	+	2633423	2633488	includeFeature	-67	67	167	67	30	61	28	0	2	0	0	0	1	1	2	TRUE	FALSE	TRUE	TRUE	TRUE	TRUE	5
Region_78	1.18399e-15	chr17	75084653	75084953	ENSG00000234912	processed_transcript	C17orf86	+	75084755	75091068	overlapStart	-102	102	182	48	57	123	33	2	2	0	0	0	1	0	1	TRUE	TRUE	FALSE	TRUE	TRUE	TRUE	5
Region_79	1.19023e-15	chr17	33307317	33307617	ENSG00000005156	protein_coding	LIG3	+	33307542	33332083	overlapStart	-225	75	131	26	17	67	22	0	0	0	0	0	1	2	3	TRUE	TRUE	TRUE	TRUE	TRUE	TRUE	6
Region_80	1.24019e-15	chr9	95087572	95087872	ENSG00000188312	protein_coding	CENPP	+	95087766	95382815	overlapStart	-194	106	114	21	25	57	41	0	0	0	0	0	1	0	2	TRUE	TRUE	TRUE	TRUE	TRUE	TRUE	6
Region_81	1.27462e-15	chr13	91999818	92000118	ENSG00000215417	miRNA	MIR17HG (mir-17-92)	+	92000074	92006833	overlapStart	-256	44	128	22	56	89	11	0	0	1	0	0	0	0	2	TRUE	FALSE	FALSE	FALSE	FALSE	FALSE	1
Region_82	1.29266e-15	chr7	99679413	99679713	ENSG00000166526	protein_coding	ZNF3	-	99661656	99680171	inside	758	458	188	20	43	58	36	1	0	1	0	0	0	0	1	TRUE	TRUE	TRUE	TRUE	FALSE	FALSE	4
Region_83	1.29266e-15	chr12	25101858	25102158	ENSG00000060982	protein_coding	BCAT1	-	24964281	25102308	inside	450	150	172	37	21	81	34	1	0	1	0	0	1	2	2	TRUE	TRUE	TRUE	TRUE	FALSE	FALSE	4
Region_84	1.30317e-15	chr1	19578106	19578406	ENSG00000127463	protein_coding	KIAA0090	-	19542158	19578046	upstream	-60	60	135	40	34	54	43	1	0	0	0	0	1	1	1	TRUE	TRUE	TRUE	TRUE	TRUE	TRUE	6
Region_85	1.35017e-15	chr17	17494846	17495146	ENSG00000133027	protein_coding	PEMT	-	17408877	17495022	overlapStart	176	124	78	47	51	59	58	0	0	1	0	0	0	1	2	TRUE	TRUE	TRUE	TRUE	TRUE	FALSE	5
Region_86	1.36582e-15	chr16	69166397	69166697	ENSG00000141076	protein_coding	CIRH1A	+	69166418	69202924	overlapStart	-21	21	154	31	21	42	15	0	0	0	0	0	1	1	2	TRUE	TRUE	TRUE	TRUE	TRUE	TRUE	6
Region_87	1.39919e-15	chr16	23568496	23568796	ENSG00000103356	protein_coding	EARS2	-	23533335	23568696	overlapStart	200	100	133	55	17	49	50	1	0	0	0	0	1	1	3	TRUE	TRUE	FALSE	TRUE	TRUE	TRUE	5
Region_88	1.451e-15	chr2	85766777	85767077	ENSG00000168906	protein_coding	MAT2A	+	85766288	85772403	inside	489	489	162	31	45	33	31	1	0	0	0	0	1	2	2	TRUE	TRUE	TRUE	TRUE	TRUE	TRUE	6
Region_89	1.5011e-15	chr19	10613473	10613773	ENSG00000079999	protein_coding	KEAP1	-	10596796	10614054	inside	581	281	164	42	14	65	18	0	1	0	0	0	0	1	2	TRUE	FALSE	TRUE	TRUE	FALSE	FALSE	3
Region_90	1.58797e-15	chr4	2964920	2965220	ENSG00000087269	protein_coding	NOP14	-	2939660	2965112	overlapStart	192	108	126	38	19	53	20	0	0	0	0	0	1	0	1	TRUE	TRUE	TRUE	TRUE	TRUE	TRUE	6
Region_91	1.64063e-15	chr5	175815436	175815736	ENSG00000146066	protein_coding	HIGD2A	+	175815748	175816772	upstream	-312	12	135	54	33	69	44	1	0	1	0	0	0	1	1	TRUE	TRUE	TRUE	TRUE	TRUE	TRUE	6
Region_92	1.68408e-15	chr6	73332277	73332577	ENSG00000237985	processed_transcript	RP3-474G15.2	-	73325211	73332330	overlapStart	53	53	147	49	23	40	76	0	2	0	0	0	2	1	2	TRUE	TRUE	TRUE	TRUE	TRUE	TRUE	6
Region_93	1.68408e-15	chr2	232478570	232478870	ENSG00000177673	protein_coding	C2orf57	+	232457612	232458992	downstream	20958	19578	126	30	27	37	33	0	0	0	0	0	1	1	4	FALSE	FALSE	TRUE	TRUE	TRUE	TRUE	4
Region_94	1.76229e-15	chr2	68589174	68589474	ENSG00000115956	protein_coding	PLEK	+	68592305	68624585	upstream	-3131	2831	102	42	47	84	15	1	0	0	0	0	1	1	1	TRUE	TRUE	TRUE	FALSE	FALSE	FALSE	3
Region_95	1.76229e-15	chr17	79935321	79935621	ENSG00000169696	protein_coding	ASPSCR1	+	79935426	79975280	overlapStart	-105	105	112	37	15	52	36	0	0	0	0	0	1	1	3	FALSE	TRUE	TRUE	TRUE	FALSE	FALSE	3
Region_96	2.03573e-15	chr10	103893191	103893491	ENSG00000148840	protein_coding	PPRC1	+	103892787	103910088	inside	404	404	137	45	41	89	58	1	0	1	1	0	4	8	4	TRUE	TRUE	FALSE	TRUE	TRUE	TRUE	5
Region_97	2.09502e-15	chr12	64615886	64616186	ENSG00000174206	protein_coding	C12orf66	-	64581359	64616076	overlapStart	190	110	113	34	17	56	30	0	0	0	0	0	1	2	2	TRUE	TRUE	TRUE	TRUE	TRUE	TRUE	6
Region_98	2.21117e-15	chr12	53400705	53401005	ENSG00000063046	protein_coding	EIF4B	+	53400062	53435992	inside	643	643	164	24	30	38	38	1	0	0	0	0	0	1	1	TRUE	TRUE	TRUE	FALSE	TRUE	TRUE	5
Region_99	2.33976e-15	chr7	156742322	156742622	ENSG00000146909	protein_coding	NOM1	+	156742417	156765876	overlapStart	-95	95	140	21	19	47	26	0	0	0	0	0	0	0	1	TRUE	FALSE	TRUE	TRUE	TRUE	FALSE	4
Region_100	2.63407e-15	chr2	73511831	73512131	ENSG00000246432	lincRNA	AC010913.1	+	73511662	73518113	inside	169	169	131	34	28	34	21	0	0	0	0	0	0	1	1	TRUE	TRUE	TRUE	TRUE	TRUE	TRUE	6
Region_101	2.72619e-15	chr3	52719963	52720263	ENSG00000163939	protein_coding	PBRM1	-	52579368	52719933	upstream	-30	30	142	38	45	29	36	0	0	0	1	0	1	1	1	TRUE	TRUE	TRUE	TRUE	TRUE	TRUE	6
Region_102	3.77827e-15	chr11	63438918	63439218	ENSG00000184743	protein_coding	ATL3	-	63391560	63439187	overlapStart	269	31	129	34	21	49	13	0	0	0	0	0	0	3	4	TRUE	TRUE	TRUE	TRUE	TRUE	TRUE	6
Region_103	4.19183e-15	chr2	216176663	216176963	ENSG00000138363	protein_coding	ATIC	+	216176540	216214487	inside	123	123	135	36	18	74	21	0	0	0	1	0	2	2	3	TRUE	TRUE	FALSE	TRUE	TRUE	TRUE	5
Region_104	4.5916e-15	chr3	12882763	12883063	ENSG00000144713	protein_coding	RPL32	-	12875984	12883087	inside	324	24	105	27	40	58	28	0	0	0	0	1	0	0	0	TRUE	TRUE	TRUE	TRUE	TRUE	TRUE	6
Region_105	4.5916e-15	chr16	68057011	68057311	ENSG00000167264	protein_coding	DUS2L	+	68057183	68113223	overlapStart	-172	128	114	43	17	43	23	0	0	0	0	0	0	1	1	TRUE	TRUE	TRUE	TRUE	TRUE	TRUE	6
Region_106	4.63915e-15	chr17	7475713	7476013	ENSG00000161960	protein_coding	EIF4A1	+	7476024	7482324	upstream	-311	11	95	47	36	58	22	1	0	0	0	0	1	0	2	TRUE	TRUE	TRUE	TRUE	TRUE	TRUE	6
Region_107	5.28259e-15	chr17	75441520	75441820	ENSG00000229070	protein_coding	AC111170.2	+	75440786	75443249	inside	734	734	150	46	29	60	29	1	1	0	0	0	2	1	2	TRUE	FALSE	TRUE	TRUE	TRUE	FALSE	4
Region_108	5.40662e-15	chr8	6566391	6566691	ENSG00000155189	protein_coding	AGPAT5	+	6565878	6619019	inside	513	513	143	33	38	49	16	0	1	0	0	0	1	0	1	TRUE	TRUE	FALSE	FALSE	TRUE	TRUE	4
Region_109	5.51949e-15	chr17	66287476	66287776	ENSG00000108932	protein_coding	SLC16A6	-	66264338	66287407	upstream	-69	69	186	29	19	51	29	1	0	1	0	0	1	2	2	TRUE	FALSE	FALSE	FALSE	TRUE	TRUE	3
Region_110	5.87021e-15	chr17	34890744	34891044	ENSG00000184886	protein_coding	PIGW	+	34890847	34895150	overlapStart	-103	103	144	33	21	48	32	0	1	0	0	0	1	1	2	TRUE	TRUE	TRUE	TRUE	TRUE	FALSE	5
Region_111	6.08164e-15	chr1	6259454	6259754	ENSG00000158286	protein_coding	RNF207	+	6265535	6281359	upstream	-6081	5781	94	19	33	41	45	0	0	0	0	0	1	2	2	TRUE	TRUE	TRUE	TRUE	TRUE	TRUE	6
Region_112	6.97154e-15	chr1	43148598	43148898	ENSG00000065978	protein_coding	YBX1	+	43148098	43168020	inside	500	500	118	29	21	52	17	0	0	0	0	0	1	3	8	TRUE	TRUE	TRUE	TRUE	TRUE	FALSE	5
Region_113	7.63401e-15	chr7	66385913	66386213	ENSG00000106609	protein_coding	C7orf42	+	66386212	66423538	overlapStart	-299	1	240	43	30	52	38	1	0	3	1	0	0	0	0	TRUE	TRUE	TRUE	TRUE	FALSE	TRUE	5
Region_114	8.75091e-15	chr2	10588783	10589083	ENSG00000115758	protein_coding	ODC1	-	10580094	10588630	upstream	-153	153	104	55	41	62	37	1	0	0	1	0	1	3	2	TRUE	TRUE	TRUE	TRUE	FALSE	FALSE	4
Region_115	8.75091e-15	chr2	74211841	74212141	ENSG00000235499	processed_transcript	AC073046.25	+	74212259	74213470	upstream	-418	118	109	44	16	51	13	0	0	0	0	0	2	0	2	TRUE	FALSE	TRUE	TRUE	TRUE	FALSE	4
Region_116	9.51256e-15	chr12	58165741	58166041	ENSG00000037897	protein_coding	METTL1	-	58162254	58166335	inside	594	294	166	36	48	79	43	3	1	0	0	0	1	2	3	TRUE	TRUE	TRUE	FALSE	TRUE	FALSE	4
Region_117	9.91235e-15	chr19	47291676	47291976	ENSG00000105281	protein_coding	SLC1A5	-	47278140	47291851	overlapStart	175	125	118	42	20	39	13	0	0	0	0	0	0	1	1	TRUE	TRUE	TRUE	TRUE	TRUE	TRUE	6
Region_118	1.03514e-14	chr16	56965584	56965884	ENSG00000051108	protein_coding	HERPUD1	+	56965748	56977793	overlapStart	-164	136	156	35	20	42	19	1	0	0	0	0	1	1	3	TRUE	TRUE	TRUE	TRUE	TRUE	TRUE	6
Region_119	1.07306e-14	chr1	8938245	8938545	ENSG00000236269	processed_transcript	RP3-477M7.2	-	8935847	8938066	upstream	-179	179	86	24	26	36	52	0	0	0	0	0	3	0	4	TRUE	TRUE	TRUE	FALSE	FALSE	FALSE	3
Region_120	1.08665e-14	chr19	10530526	10530826	ENSG00000065989	protein_coding	PDE4A	+	10527619	10580305	inside	2907	2907	141	63	31	49	46	1	1	1	0	0	2	2	3	TRUE	TRUE	TRUE	TRUE	TRUE	TRUE	6
Region_121	1.17477e-14	chr10	6205669	6205969	ENSG00000201581	misc_RNA	7SK	+	6191586	6191903	downstream	14083	13766	165	32	21	65	17	1	0	1	0	0	1	1	3	FALSE	TRUE	TRUE	FALSE	TRUE	TRUE	4
Region_122	1.17477e-14	chr1	158985254	158985554	ENSG00000163565	protein_coding	IFI16	+	158969758	159024945	inside	15496	15496	152	42	43	40	21	1	0	0	0	1	0	0	1	TRUE	TRUE	TRUE	TRUE	FALSE	FALSE	4
Region_123	1.21243e-14	chr4	164415708	164416008	ENSG00000198498	protein_coding	C4orf43	+	164415594	164441691	inside	114	114	163	32	58	86	34	1	1	1	1	0	1	3	2	TRUE	TRUE	TRUE	TRUE	TRUE	TRUE	6
Region_124	1.21243e-14	chr2	29093010	29093310	ENSG00000171103	protein_coding	TRMT61B	-	29072687	29093167	overlapStart	157	143	117	31	28	40	13	0	0	0	0	0	0	0	1	TRUE	TRUE	TRUE	TRUE	FALSE	FALSE	4
Region_125	1.2171e-14	chr20	304993	305293	ENSG00000177732	protein_coding	SOX12	+	306239	310865	upstream	-1246	946	139	78	29	61	18	1	1	0	1	0	1	3	7	TRUE	TRUE	TRUE	TRUE	TRUE	TRUE	6
Region_126	1.26143e-14	chr16	4322258	4322558	ENSG00000090447	protein_coding	TFAP4	-	4307187	4323001	inside	743	443	100	25	33	27	38	0	0	0	0	0	1	2	1	TRUE	TRUE	TRUE	TRUE	TRUE	TRUE	6
Region_127	1.28746e-14	chr11	9406095	9406395	ENSG00000205339	protein_coding	IPO7	+	9406169	9469673	overlapStart	-74	74	129	41	26	38	30	0	1	0	0	0	0	0	1	TRUE	TRUE	TRUE	TRUE	TRUE	TRUE	6
Region_128	1.39167e-14	chr1	154531327	154531627	ENSG00000160714	protein_coding	UBE2Q1	-	154521053	154531504	overlapStart	177	123	149	31	14	49	19	1	0	0	0	0	1	2	3	TRUE	TRUE	TRUE	FALSE	TRUE	TRUE	5
Region_129	1.39604e-14	chr17	27047008	27047308	ENSG00000238423	snoRNA	SNORD42	+	27047568	27047634	upstream	-560	260	128	35	47	63	52	0	1	2	0	0	0	2	2	TRUE	TRUE	FALSE	TRUE	TRUE	TRUE	5
Region_130	1.55347e-14	chr19	7413544	7413844	ENSG00000228975	protein_coding	AC119396.1	+	7427666	7443341	upstream	-14122	13822	98	47	9	40	29	0	0	0	0	0	1	1	2	TRUE	TRUE	FALSE	TRUE	TRUE	TRUE	5
Region_131	1.60647e-14	chr3	196669280	196669580	ENSG00000114503	protein_coding	NCBP2	-	196662273	196669468	overlapStart	188	112	203	27	35	100	27	3	0	2	0	0	0	1	1	TRUE	TRUE	TRUE	TRUE	TRUE	FALSE	5
Region_132	1.61362e-14	chr4	110736790	110737090	ENSG00000109534	protein_coding	GAR1	+	110736658	110745893	inside	132	132	104	27	28	42	22	0	0	0	0	0	1	1	2	TRUE	TRUE	TRUE	TRUE	TRUE	TRUE	6
Region_133	1.79502e-14	chr9	135545198	135545498	ENSG00000125484	protein_coding	GTF3C4	+	135545422	135570342	overlapStart	-224	76	124	37	16	39	43	0	1	0	0	0	1	2	2	TRUE	TRUE	TRUE	TRUE	TRUE	TRUE	6
Region_134	1.96804e-14	chr3	185655045	185655345	ENSG00000136527	protein_coding	TRA2B	-	185633694	185655924	inside	879	579	145	25	30	42	19	0	0	1	0	0	0	1	2	TRUE	TRUE	TRUE	TRUE	TRUE	FALSE	5
Region_135	2.0074e-14	chr18	12948338	12948638	ENSG00000085415	protein_coding	SEH1L	+	12947983	12987533	inside	355	355	111	20	23	45	24	0	0	0	0	0	1	1	1	FALSE	TRUE	TRUE	TRUE	FALSE	FALSE	3
Region_136	2.21596e-14	chr17	79670360	79670660	ENSG00000183093	protein_coding	MRPL12	+	79670407	79674546	overlapStart	-47	47	121	22	18	50	15	0	0	0	0	0	0	1	1	TRUE	TRUE	TRUE	TRUE	TRUE	TRUE	6
Region_137	2.27282e-14	chr1	46016369	46016669	ENSG00000117448	protein_coding	AKR1A1	+	46016215	46035721	inside	154	154	94	29	24	37	33	0	0	0	0	0	1	2	1	TRUE	FALSE	TRUE	TRUE	FALSE	FALSE	3
Region_138	2.32311e-14	chr1	53792305	53792605	ENSG00000157193	protein_coding	LRP8	-	53711212	53793821	inside	1516	1216	151	29	29	49	28	0	0	2	0	0	1	1	2	TRUE	TRUE	TRUE	TRUE	TRUE	TRUE	6
Region_139	2.33983e-14	chr20	33680554	33680854	ENSG00000100991	protein_coding	TRPC4AP	-	33590207	33680674	overlapStart	120	120	110	54	23	54	8	0	0	1	0	0	0	1	1	TRUE	FALSE	TRUE	TRUE	TRUE	TRUE	5
Region_140	2.44993e-14	chr10	98480298	98480598	ENSG00000155629	protein_coding	PIK3AP1	-	98353069	98480271	upstream	-27	27	142	36	24	41	15	0	0	1	0	0	1	2	2	TRUE	TRUE	TRUE	TRUE	TRUE	TRUE	6
Region_141	2.4504e-14	chr19	49140903	49141203	ENSG00000232871	processed_transcript	AC008888.7	+	49141328	49184424	upstream	-425	125	99	45	33	50	19	0	0	1	0	0	0	0	1	TRUE	FALSE	TRUE	FALSE	TRUE	TRUE	4
Region_142	2.45755e-14	chr11	75110575	75110875	ENSG00000149273	protein_coding	RPS3	+	75110562	75116732	inside	13	13	86	33	23	32	40	0	0	0	0	0	0	0	2	FALSE	TRUE	TRUE	TRUE	TRUE	TRUE	5
Region_143	2.46252e-14	chr20	34542367	34542667	ENSG00000171222	protein_coding	SCAND1	-	34541539	34547394	inside	5027	828	130	40	25	46	15	1	0	0	0	0	0	0	1	TRUE	TRUE	TRUE	TRUE	FALSE	TRUE	5
Region_144	2.50915e-14	chr2	29117403	29117703	ENSG00000163811	protein_coding	WDR43	+	29117509	29171088	overlapStart	-106	106	146	25	36	54	23	1	0	0	1	0	1	1	2	TRUE	TRUE	TRUE	TRUE	TRUE	TRUE	6
Region_145	2.6036e-14	chr4	146019349	146019649	ENSG00000164162	protein_coding	ANAPC10	-	145888264	146019693	inside	344	44	155	39	43	48	29	2	0	1	0	0	0	0	1	TRUE	TRUE	TRUE	TRUE	TRUE	TRUE	6
Region_146	2.6036e-14	chr3	167813976	167814276	ENSG00000173905	protein_coding	GOLIM4	-	167726465	167813763	upstream	-213	213	170	28	28	44	16	0	1	0	1	0	2	1	3	TRUE	FALSE	TRUE	FALSE	TRUE	TRUE	4
Region_147	2.6036e-14	chr1	24306379	24306679	ENSG00000188529	protein_coding	SFRS13A	-	24291294	24307417	inside	1038	738	87	29	17	54	29	0	0	0	0	0	0	2	2	TRUE	TRUE	TRUE	FALSE	TRUE	TRUE	5
Region_148	2.60751e-14	chr6	17706170	17706470	ENSG00000124789	protein_coding	NUP153	-	17615269	17706818	inside	648	348	125	46	23	48	40	0	1	1	0	0	2	2	2	TRUE	TRUE	FALSE	TRUE	TRUE	TRUE	5
Region_149	2.60751e-14	chr1	154193015	154193315	ENSG00000143612	protein_coding	C1orf43	-	154179196	154193104	overlapStart	89	89	152	24	15	40	23	1	0	0	0	0	2	1	4	TRUE	TRUE	TRUE	TRUE	TRUE	TRUE	6
Region_150	2.60751e-14	chr11	506591	506891	ENSG00000023191	protein_coding	RNH1	-	494513	507300	inside	709	409	84	49	20	40	21	0	0	0	0	0	1	1	2	TRUE	TRUE	FALSE	FALSE	FALSE	TRUE	3
Region_151	2.60751e-14	chr14	24657893	24658193	ENSG00000196497	protein_coding	IPO4	-	24649425	24658124	overlapStart	231	69	106	23	19	76	24	1	0	0	0	0	1	1	1	TRUE	TRUE	TRUE	TRUE	TRUE	TRUE	6
Region_152	2.86196e-14	chr2	113300029	113300329	ENSG00000125630	protein_coding	POLR1B	+	113299492	113334635	inside	537	537	112	33	40	40	55	0	1	0	1	0	1	2	3	TRUE	TRUE	TRUE	TRUE	TRUE	TRUE	6
Region_153	2.86196e-14	chr12	124086545	124086845	ENSG00000111364	protein_coding	DDX55	+	124086672	124105480	overlapStart	-127	127	138	35	33	57	18	1	0	1	0	0	0	0	1	TRUE	TRUE	TRUE	TRUE	TRUE	TRUE	6
Region_154	3.13107e-14	chr16	3550774	3551074	ENSG00000103351	protein_coding	CLUAP1	+	3550963	3587669	overlapStart	-189	111	123	68	33	76	11	0	2	0	1	0	1	1	1	TRUE	TRUE	TRUE	TRUE	TRUE	TRUE	6
Region_155	3.39409e-14	chr10	102747176	102747476	ENSG00000055950	protein_coding	MRPL43	-	102737578	102747272	overlapStart	96	96	88	25	16	43	40	0	0	0	0	0	0	1	1	TRUE	TRUE	TRUE	TRUE	TRUE	TRUE	6
Region_156	3.47271e-14	chr16	2014586	2014886	ENSG00000140988	protein_coding	RPS2	-	2012062	2014861	overlapStart	275	25	100	39	21	30	23	0	0	0	0	0	1	0	2	TRUE	TRUE	TRUE	TRUE	TRUE	TRUE	6
Region_157	3.64468e-14	chr9	100745216	100745516	ENSG00000136938	protein_coding	ANP32B	+	100745638	100778225	upstream	-422	122	124	23	22	67	16	0	0	1	0	0	1	1	1	TRUE	TRUE	TRUE	TRUE	TRUE	FALSE	5
Region_158	4.03763e-14	chr17	74553734	74554034	ENSG00000204303	protein_coding	AC015802.1	+	74553851	74556515	overlapStart	-117	117	105	27	17	51	40	1	0	0	0	0	0	1	1	TRUE	TRUE	TRUE	TRUE	TRUE	TRUE	6
Region_159	4.03763e-14	chr22	41418523	41418823	ENSG00000222698	misc_RNA	Y_RNA	+	41441501	41441595	upstream	-22978	22678	118	18	24	51	4	0	0	0	0	0	2	0	2	TRUE	FALSE	TRUE	TRUE	TRUE	FALSE	4
Region_160	4.04353e-14	chr12	117348554	117348854	ENSG00000174989	protein_coding	FBXW8	+	117348761	117468953	overlapStart	-207	93	143	23	24	43	14	0	1	0	0	0	1	1	3	TRUE	TRUE	TRUE	TRUE	FALSE	FALSE	4
Region_161	4.07755e-14	chr17	21183403	21183703	ENSG00000034152	protein_coding	MAP2K3	+	21187984	21218552	upstream	-4581	4281	265	15	16	35	16	2	1	1	0	0	1	0	1	TRUE	TRUE	TRUE	TRUE	TRUE	TRUE	6
Region_162	4.12453e-14	chr17	17109619	17109919	ENSG00000179598	protein_coding	PLD6	-	17104309	17109632	overlapStart	13	13	147	60	12	1	1	0	0	0	0	0	3	3	7	TRUE	TRUE	FALSE	TRUE	TRUE	FALSE	4
Region_163	4.40481e-14	chr11	11642534	11642834	ENSG00000110328	protein_coding	GALNTL4	-	11292421	11643561	inside	1027	727	138	104	11	11	14	1	1	0	0	0	2	0	3	TRUE	TRUE	TRUE	FALSE	TRUE	TRUE	5
Region_164	4.40481e-14	chr9	139622595	139622895	ENSG00000233016	processed_transcript	SNORA43	-	139615818	139622636	overlapStart	41	41	133	27	15	51	19	1	0	0	0	0	1	2	3	TRUE	TRUE	FALSE	FALSE	FALSE	FALSE	2
Region_165	4.48916e-14	chr21	45079256	45079556	ENSG00000160207	protein_coding	HSF2BP	-	44949072	45079374	overlapStart	118	118	96	41	15	39	20	0	0	0	0	0	1	1	1	TRUE	TRUE	TRUE	FALSE	TRUE	TRUE	5
Region_166	4.60898e-14	chr8	145634541	145634841	ENSG00000071894	protein_coding	CPSF1	-	145618446	145634733	overlapStart	192	108	176	17	14	38	10	0	0	0	1	0	0	1	2	TRUE	TRUE	FALSE	TRUE	FALSE	FALSE	3
Region_167	4.60898e-14	chr10	12238098	12238398	ENSG00000165609	protein_coding	NUDT5	-	12207324	12238123	overlapStart	25	25	91	25	26	34	32	0	0	0	0	0	0	1	2	TRUE	TRUE	TRUE	TRUE	TRUE	TRUE	6
Region_168	4.60898e-14	chr6	114292511	114292811	ENSG00000196591	protein_coding	HDAC2	-	114257329	114292354	upstream	-157	157	100	19	32	46	10	0	0	0	0	0	1	1	1	TRUE	TRUE	TRUE	FALSE	TRUE	TRUE	5
Region_169	4.73888e-14	chr13	76123430	76123730	ENSG00000188243	protein_coding	COMMD6	-	76099350	76123575	overlapStart	145	145	104	38	60	79	14	1	1	1	0	0	0	1	2	TRUE	TRUE	TRUE	TRUE	TRUE	FALSE	5
Region_170	5.04722e-14	chr7	75677423	75677723	ENSG00000146701	protein_coding	MDH2	+	75677369	75696826	inside	54	54	118	10	45	40	24	1	0	0	0	0	1	1	1	TRUE	FALSE	TRUE	TRUE	TRUE	TRUE	5
Region_171	5.04722e-14	chr11	809465	809765	ENSG00000177600	protein_coding	RPLP2	+	808836	812875	inside	629	629	101	31	16	34	28	0	0	0	0	0	0	1	3	TRUE	TRUE	FALSE	FALSE	TRUE	TRUE	4
Region_172	5.57767e-14	chr12	113622930	113623230	ENSG00000123064	protein_coding	DDX54	-	113594986	113623284	inside	354	54	80	15	22	35	47	0	0	0	0	0	0	0	1	TRUE	TRUE	TRUE	TRUE	TRUE	TRUE	6
Region_173	5.57767e-14	chr19	50180672	50180972	ENSG00000126457	protein_coding	PRMT1	+	50180496	50191704	inside	176	176	109	31	27	48	21	0	0	1	0	0	3	6	3	FALSE	TRUE	TRUE	TRUE	TRUE	TRUE	5
Region_174	5.58347e-14	chr8	109260658	109260958	ENSG00000104408	protein_coding	EIF3E	-	109213973	109260959	inside	301	1	103	23	35	43	57	0	0	1	0	1	1	0	1	TRUE	TRUE	TRUE	TRUE	TRUE	TRUE	6
Region_175	5.596e-14	chr19	49122418	49122718	ENSG00000063177	protein_coding	RPL18	-	49118591	49122433	overlapStart	15	15	110	36	18	39	5	0	0	0	0	0	0	0	1	TRUE	TRUE	TRUE	TRUE	TRUE	TRUE	6
Region_176	5.61708e-14	chr20	49548175	49548475	ENSG00000101126	protein_coding	ADNP	-	49505585	49547750	upstream	-425	425	134	21	15	56	17	1	0	0	0	0	1	1	2	TRUE	TRUE	TRUE	TRUE	FALSE	TRUE	5
Region_177	5.62928e-14	chr4	57302430	57302730	ENSG00000128050	protein_coding	PAICS	+	57301907	57327534	inside	523	523	59	36	33	35	32	0	0	0	0	0	2	2	3	TRUE	TRUE	TRUE	TRUE	TRUE	TRUE	6
Region_178	6.16738e-14	chr7	6048947	6049247	ENSG00000106305	protein_coding	AIMP2	+	6048876	6063465	inside	71	71	96	19	22	34	60	1	0	0	0	0	1	2	5	TRUE	TRUE	TRUE	TRUE	FALSE	TRUE	5
Region_179	6.20825e-14	chr1	113498836	113499136	ENSG00000226419	processed_transcript	RP11-31F15.1	+	113499037	113544813	overlapStart	-201	99	104	22	25	30	22	0	0	0	0	0	1	1	3	FALSE	TRUE	TRUE	TRUE	TRUE	TRUE	5
Region_180	6.29271e-14	chr6	35436125	35436425	ENSG00000198755	protein_coding	RPL10A	+	35436185	35438562	overlapStart	-60	60	117	49	21	47	37	0	1	1	0	0	0	0	0	TRUE	TRUE	TRUE	TRUE	FALSE	FALSE	4
Region_181	6.29271e-14	chr17	80056308	80056608	ENSG00000169710	protein_coding	FASN	-	80036215	80056106	upstream	-202	202	105	21	22	32	28	0	0	0	0	0	1	5	6	FALSE	FALSE	TRUE	FALSE	TRUE	FALSE	2
Region_182	6.29271e-14	chr10	104404561	104404861	ENSG00000171206	protein_coding	TRIM8	+	104404252	104418164	inside	309	309	135	28	26	60	24	0	1	0	1	0	2	2	2	TRUE	TRUE	TRUE	TRUE	TRUE	TRUE	6
Region_183	6.44895e-14	chr19	36605723	36606023	ENSG00000105254	protein_coding	TBCB	+	36605888	36616847	overlapStart	-165	135	74	38	34	53	30	1	0	0	0	0	1	0	1	TRUE	TRUE	TRUE	TRUE	TRUE	TRUE	6
Region_184	6.46173e-14	chr3	142297395	142297695	ENSG00000175054	protein_coding	ATR	-	142168077	142297668	overlapStart	273	27	104	26	24	26	22	0	0	0	0	0	1	0	1	TRUE	TRUE	TRUE	TRUE	TRUE	FALSE	5
Region_185	6.55192e-14	chr17	7211488	7211788	ENSG00000132507	protein_coding	EIF5A	+	7210318	7215782	inside	1170	1170	92	44	49	58	21	0	2	0	0	0	0	0	4	TRUE	FALSE	FALSE	TRUE	TRUE	TRUE	4
Region_186	6.57552e-14	chr1	18081675	18081975	ENSG00000117148	protein_coding	ACTL8	+	18081808	18153558	overlapStart	-133	133	8	84	87	8	1	0	0	0	0	0	2	2	2	TRUE	TRUE	TRUE	TRUE	FALSE	FALSE	4
Region_187	6.6058e-14	chr2	27440219	27440519	ENSG00000084774	protein_coding	CAD	+	27440258	27466660	overlapStart	-39	39	129	25	13	71	30	1	0	1	0	0	2	3	4	TRUE	TRUE	TRUE	TRUE	TRUE	TRUE	6
Region_188	6.62033e-14	chr5	10250497	10250797	ENSG00000150753	protein_coding	CCT5	+	10250033	10266524	inside	464	464	98	25	19	44	45	0	1	0	0	0	0	0	1	TRUE	TRUE	TRUE	TRUE	TRUE	TRUE	6
Region_189	6.88163e-14	chr1	167683689	167683989	ENSG00000197965	protein_coding	MPZL1	+	167690429	167761156	upstream	-6740	6440	81	21	28	31	40	0	0	0	0	0	0	1	1	TRUE	TRUE	TRUE	TRUE	TRUE	FALSE	5
Region_190	7.09314e-14	chr1	18085667	18085967	ENSG00000117148	protein_coding	ACTL8	+	18081808	18153558	inside	3859	3859	11	94	103	6	1	0	0	0	0	1	2	1	2	TRUE	TRUE	TRUE	TRUE	FALSE	FALSE	4
Region_191	7.09314e-14	chr9	91933145	91933445	ENSG00000187742	protein_coding	SECISBP2	+	91933412	91974561	overlapStart	-267	33	182	27	42	73	26	1	3	0	0	1	1	1	1	TRUE	TRUE	FALSE	FALSE	TRUE	TRUE	4
Region_192	7.28389e-14	chr2	60776567	60776867	ENSG00000119866	protein_coding	BCL11A	-	60678302	60780768	inside	4201	3901	96	23	23	42	17	0	0	0	0	0	1	0	1	TRUE	TRUE	TRUE	TRUE	TRUE	TRUE	6
Region_193	7.64539e-14	chr19	45582270	45582570	ENSG00000142252	protein_coding	GEMIN7	+	45582518	45594782	overlapStart	-248	52	133	43	16	80	19	2	1	0	0	0	1	2	3	TRUE	TRUE	TRUE	TRUE	TRUE	FALSE	5
Region_194	7.64539e-14	chr6	42738826	42739126	ENSG00000236163	processed_transcript	RP11-501I18.2	+	42756998	42759057	upstream	-18172	17872	108	60	13	63	19	0	0	2	0	0	1	1	1	FALSE	FALSE	TRUE	TRUE	FALSE	FALSE	2
Region_195	8.04636e-14	chr2	203130563	203130863	ENSG00000055044	protein_coding	NOP58	+	203130439	203168389	inside	124	124	98	24	33	39	60	1	1	0	0	0	0	0	0	TRUE	TRUE	TRUE	TRUE	TRUE	TRUE	6
Region_196	8.15687e-14	chr19	10811972	10812272	ENSG00000213339	protein_coding	QTRT1	+	10812112	10824040	overlapStart	-140	140	149	42	23	57	19	0	1	0	2	0	2	2	4	TRUE	FALSE	TRUE	TRUE	TRUE	TRUE	5
Region_197	8.27571e-14	chr4	54232082	54232382	ENSG00000184178	protein_coding	SCFD2	-	53739149	54232242	overlapStart	160	140	202	19	25	53	20	1	1	2	0	0	1	1	1	TRUE	TRUE	TRUE	TRUE	TRUE	TRUE	6
Region_198	8.28369e-14	chr2	43454147	43454447	ENSG00000178006	TEC	AC010883.4	+	43454480	43455994	upstream	-333	33	66	22	20	37	47	0	0	0	0	0	1	2	2	TRUE	TRUE	TRUE	TRUE	TRUE	TRUE	6
Region_199	8.74027e-14	chr9	139981030	139981330	ENSG00000177239	protein_coding	MAN1B1	+	139981400	140003635	upstream	-370	70	103	21	17	39	21	0	0	0	0	0	1	2	1	TRUE	TRUE	FALSE	FALSE	FALSE	FALSE	2
Region_200	8.88941e-14	chr21	45209297	45209597	ENSG00000160214	protein_coding	RRP1	+	45209394	45225174	overlapStart	-97	97	104	50	16	42	17	0	0	1	0	0	0	0	3	TRUE	TRUE	TRUE	TRUE	TRUE	TRUE	6
Region_201	8.95589e-14	chr16	11945196	11945496	ENSG00000171490	protein_coding	RSL1D1	-	11931196	11945442	overlapStart	246	54	113	41	32	43	35	0	1	1	0	0	0	2	2	TRUE	TRUE	TRUE	TRUE	TRUE	TRUE	6
Region_202	8.95589e-14	chr19	41903103	41903403	ENSG00000077348	protein_coding	EXOSC5	-	41892281	41903256	overlapStart	153	147	126	49	22	44	20	1	0	0	1	0	2	2	2	TRUE	TRUE	TRUE	TRUE	TRUE	TRUE	6
Region_203	8.98033e-14	chr5	175963504	175963804	ENSG00000146083	protein_coding	RNF44	-	175953698	175965026	inside	1522	1222	104	36	21	41	19	0	1	0	0	0	0	1	2	TRUE	TRUE	TRUE	TRUE	TRUE	TRUE	6
Region_204	9.19632e-14	chr11	62606875	62607175	ENSG00000133316	protein_coding	WDR74	-	62600384	62607133	overlapStart	258	42	96	33	34	54	35	2	0	0	0	0	0	0	1	TRUE	TRUE	TRUE	TRUE	TRUE	TRUE	6
Region_205	9.63751e-14	chr15	75494999	75495299	ENSG00000167173	protein_coding	C15orf39	+	75491233	75504510	inside	3766	3766	180	33	15	46	17	2	0	0	1	0	1	0	2	TRUE	TRUE	TRUE	FALSE	TRUE	TRUE	5
Region_206	9.82283e-14	chr19	2783406	2783706	ENSG00000104969	protein_coding	SGTA	-	2754712	2783354	upstream	-52	52	100	58	21	58	42	0	2	1	0	0	2	4	3	TRUE	TRUE	TRUE	TRUE	TRUE	TRUE	6
Region_207	9.94984e-14	chr8	55047620	55047920	ENSG00000137547	protein_coding	MRPL15	+	55047781	55061074	overlapStart	-161	139	123	25	19	47	45	1	0	1	0	0	1	3	3	TRUE	FALSE	TRUE	TRUE	TRUE	TRUE	5
Region_208	1.01802e-13	chr2	172289827	172290127	ENSG00000115827	protein_coding	DCAF17	+	172290727	172341562	upstream	-900	600	108	31	43	49	26	0	0	2	0	0	1	2	2	TRUE	FALSE	TRUE	TRUE	TRUE	TRUE	5
Region_209	1.02201e-13	chr16	89045023	89045323	ENSG00000129993	protein_coding	CBFA2T3	-	88941266	89043401	upstream	-1622	1622	130	54	22	47	7	0	2	0	0	0	0	0	2	FALSE	TRUE	TRUE	TRUE	TRUE	TRUE	5
Region_210	1.02201e-13	chr2	10829927	10830227	ENSG00000115761	protein_coding	NOL10	-	10710892	10830101	overlapStart	174	126	98	31	20	81	28	1	1	0	0	0	0	1	2	TRUE	TRUE	FALSE	TRUE	TRUE	TRUE	5
Region_211	1.05963e-13	chr19	57791132	57791432	ENSG00000197714	protein_coding	ZNF460	+	57791853	57805436	upstream	-721	421	142	40	33	37	8	0	0	2	0	0	1	1	1	TRUE	TRUE	FALSE	FALSE	FALSE	FALSE	2
Region_212	1.0603e-13	chr15	41407722	41408022	ENSG00000128908	protein_coding	INO80	-	41271078	41408444	inside	722	422	77	29	17	37	32	0	0	0	0	0	3	2	4	TRUE	TRUE	TRUE	TRUE	TRUE	FALSE	5
Region_213	1.0839e-13	chr22	37881070	37881370	ENSG00000100060	protein_coding	MFNG	-	37865103	37882439	inside	1369	1069	98	46	27	34	19	1	0	0	0	0	1	2	4	TRUE	TRUE	TRUE	TRUE	TRUE	TRUE	6
Region_214	1.08639e-13	chr3	183415715	183416015	ENSG00000163872	protein_coding	YEATS2	+	183415606	183530413	inside	109	109	144	26	12	52	28	1	1	0	0	0	1	0	1	TRUE	FALSE	TRUE	TRUE	TRUE	FALSE	4
Region_215	1.12011e-13	chr1	156710747	156711047	ENSG00000143314	protein_coding	MRPL24	-	156707095	156711382	inside	635	335	151	32	35	52	14	1	1	1	0	0	0	0	2	TRUE	TRUE	TRUE	TRUE	TRUE	TRUE	6
Region_216	1.16046e-13	chr2	15731666	15731966	ENSG00000079785	protein_coding	DDX1	+	15731302	15771225	inside	364	364	78	28	34	15	33	0	0	0	0	0	0	1	2	TRUE	TRUE	TRUE	FALSE	FALSE	TRUE	4
Region_217	1.17684e-13	chr1	156571098	156571398	ENSG00000160818	protein_coding	GPATCH4	-	156564279	156571302	overlapStart	204	96	141	30	53	32	26	1	0	1	0	1	0	0	1	TRUE	TRUE	TRUE	TRUE	TRUE	TRUE	6
Region_218	1.19e-13	chr8	144911263	144911563	ENSG00000179950	protein_coding	PUF60	-	144898549	144911537	overlapStart	274	26	147	18	11	23	34	1	0	0	0	0	0	1	1	TRUE	TRUE	TRUE	TRUE	TRUE	TRUE	6
Region_219	1.19477e-13	chr2	232479374	232479674	ENSG00000177673	protein_coding	C2orf57	+	232457612	232458992	downstream	21762	20382	140	22	15	33	0	0	0	0	0	0	1	1	1	TRUE	TRUE	TRUE	TRUE	FALSE	FALSE	4
Region_220	1.22803e-13	chr19	12775912	12776212	ENSG00000104774	protein_coding	MAN2B1	-	12757325	12777556	inside	1644	1344	74	44	18	20	32	0	0	0	0	0	1	1	1	TRUE	FALSE	TRUE	TRUE	FALSE	FALSE	3
Region_221	1.267e-13	chr1	229761844	229762144	ENSG00000135763	protein_coding	URB2	+	229761981	229795946	overlapStart	-137	137	109	30	21	48	18	1	0	0	0	0	1	2	1	TRUE	FALSE	TRUE	TRUE	FALSE	FALSE	3
Region_222	1.32172e-13	chr22	36924931	36925231	ENSG00000100353	protein_coding	EIF3D	-	36891826	36925483	inside	552	252	72	29	24	55	32	1	0	0	0	0	0	0	0	TRUE	TRUE	TRUE	TRUE	TRUE	TRUE	6
Region_223	1.39867e-13	chr3	184032428	184032728	ENSG00000114867	protein_coding	EIF4G1	+	184032283	184053146	inside	145	145	107	17	17	49	10	0	0	0	0	0	1	1	3	FALSE	TRUE	TRUE	TRUE	TRUE	TRUE	5
Region_224	1.41042e-13	chr17	5372132	5372432	ENSG00000005100	protein_coding	DHX33	-	5344232	5372356	overlapStart	224	76	74	40	36	48	20	0	1	0	0	0	1	1	1	TRUE	TRUE	TRUE	FALSE	TRUE	TRUE	5
Region_225	1.43483e-13	chr12	120632404	120632704	ENSG00000089154	protein_coding	GCN1L1	-	120565016	120632513	overlapStart	109	109	114	34	22	64	20	0	0	2	0	0	0	1	2	TRUE	TRUE	TRUE	TRUE	TRUE	TRUE	6
Region_226	1.43994e-13	chr7	1513717	1514017	ENSG00000225981	processed_transcript	AC102953.4	+	1499573	1503644	downstream	14144	10073	157	17	21	57	10	0	0	0	2	0	2	0	2	TRUE	TRUE	TRUE	TRUE	TRUE	TRUE	6
Region_227	1.63547e-13	chr16	89627060	89627360	ENSG00000167526	protein_coding	RPL13	+	89627056	89630950	inside	4	4	86	31	29	35	36	0	0	1	0	0	0	0	0	TRUE	TRUE	FALSE	FALSE	FALSE	TRUE	3
Region_228	1.63872e-13	chr2	10260659	10260959	ENSG00000171848	protein_coding	RRM2	+	10262455	10271545	upstream	-1796	1496	98	24	24	44	53	1	0	0	0	1	0	1	3	TRUE	TRUE	FALSE	TRUE	FALSE	FALSE	3
Region_229	1.65527e-13	chr5	137910934	137911234	ENSG00000113013	protein_coding	HSPA9	-	137890571	137911133	overlapStart	199	101	144	20	22	44	21	1	1	0	0	0	1	2	1	TRUE	TRUE	TRUE	TRUE	TRUE	TRUE	6
Region_230	1.7947e-13	chr5	61699511	61699811	ENSG00000086189	protein_coding	DIMT1L	-	61683081	61699766	overlapStart	255	45	70	24	26	39	55	0	1	0	0	0	1	2	2	TRUE	TRUE	TRUE	TRUE	TRUE	TRUE	6
Region_231	1.83281e-13	chr8	145597313	145597613	ENSG00000173137	protein_coding	ADCK5	+	145597731	145618451	upstream	-418	118	170	20	19	30	16	2	0	0	0	0	1	1	1	TRUE	TRUE	FALSE	FALSE	FALSE	FALSE	2
Region_232	1.86837e-13	chr6	90529390	90529690	ENSG00000112159	protein_coding	MDN1	-	90352218	90529442	overlapStart	52	52	109	45	28	82	30	1	2	1	0	0	2	2	2	TRUE	TRUE	TRUE	TRUE	FALSE	FALSE	4
Region_233	1.87907e-13	chr8	103819680	103819980	ENSG00000217620	pseudogene	AP003356.1	+	103819070	103819607	downstream	610	73	71	26	27	45	17	0	0	0	0	0	1	0	1	TRUE	TRUE	TRUE	TRUE	TRUE	TRUE	6
Region_234	1.89015e-13	chr20	21283811	21284111	ENSG00000088930	protein_coding	XRN2	+	21283942	21370463	overlapStart	-131	131	80	54	21	46	15	0	0	1	0	0	1	1	1	TRUE	TRUE	TRUE	TRUE	TRUE	TRUE	6
Region_235	1.89015e-13	chr16	22308567	22308867	ENSG00000058600	protein_coding	POLR3E	+	22308730	22346424	overlapStart	-163	137	95	30	12	43	13	0	0	0	0	0	1	2	2	TRUE	TRUE	TRUE	TRUE	TRUE	TRUE	6
Region_236	1.90772e-13	chr18	12407846	12408146	ENSG00000141391	protein_coding	SLMO1	+	12407895	12432234	overlapStart	-49	49	110	21	11	30	23	0	0	0	0	0	1	0	3	TRUE	TRUE	TRUE	FALSE	TRUE	TRUE	5
Region_237	1.93709e-13	chr9	86594492	86594792	ENSG00000165119	protein_coding	HNRNPK	-	86582998	86595569	inside	1077	777	118	27	44	61	23	0	2	1	0	0	0	1	2	TRUE	TRUE	TRUE	FALSE	TRUE	FALSE	4
Region_238	1.93709e-13	chr9	136024740	136025040	ENSG00000160271	protein_coding	RALGDS	-	135973107	136024721	upstream	-19	19	117	40	17	46	4	1	0	0	0	0	1	1	5	TRUE	TRUE	FALSE	FALSE	FALSE	FALSE	2
Region_239	1.9612e-13	chr2	217363540	217363840	ENSG00000232485	processed_transcript	AC098820.3	-	217343753	217363484	upstream	-56	56	98	27	36	29	26	0	0	1	0	0	0	1	2	TRUE	TRUE	TRUE	FALSE	TRUE	TRUE	5
Region_240	1.96282e-13	chr14	96133763	96134063	ENSG00000187621	protein_coding	TCL6	+	96116835	96158965	inside	16928	16928	118	44	20	85	7	1	2	0	0	0	1	1	1	TRUE	TRUE	FALSE	TRUE	FALSE	FALSE	3
Region_241	1.96624e-13	chr12	121734095	121734395	ENSG00000110931	protein_coding	CAMKK2	-	121675497	121736111	inside	2016	1716	110	28	21	37	24	1	0	0	0	0	2	3	2	TRUE	TRUE	TRUE	TRUE	TRUE	FALSE	5
Region_242	2.00294e-13	chr1	26947292	26947592	ENSG00000229247	pseudogene	RP11-492M19.3	-	26966868	26967035	downstream	19743	19276	108	19	9	36	23	0	0	0	0	0	0	0	2	TRUE	FALSE	FALSE	FALSE	FALSE	FALSE	1
Region_243	2.01951e-13	chr16	2059839	2060139	ENSG00000167962	protein_coding	ZNF598	-	2047768	2059763	upstream	-76	76	91	45	27	41	35	0	1	1	0	0	0	1	4	FALSE	TRUE	TRUE	FALSE	FALSE	FALSE	2
Region_244	2.01951e-13	chr1	101491417	101491717	ENSG00000117543	protein_coding	DPH5	-	101455179	101491644	overlapStart	227	73	83	18	15	42	30	0	0	0	0	0	1	2	1	TRUE	TRUE	TRUE	FALSE	FALSE	FALSE	3
Region_245	2.02918e-13	chr8	74205568	74205868	ENSG00000121039	protein_coding	RDH10	+	74207265	74237516	upstream	-1697	1397	61	19	26	24	50	0	0	0	0	0	0	0	0	TRUE	TRUE	FALSE	TRUE	FALSE	TRUE	4
Region_246	2.0432e-13	chr5	131892514	131892814	ENSG00000113525	protein_coding	IL5	-	131877136	131892530	overlapStart	16	16	115	20	22	54	37	0	0	0	2	0	1	1	1	TRUE	TRUE	TRUE	TRUE	TRUE	TRUE	6
Region_247	2.0432e-13	chr11	57508699	57508999	ENSG00000211450	protein_coding	C11orf31	+	57509068	57509689	upstream	-369	69	129	11	25	55	7	0	0	1	0	0	1	2	1	FALSE	FALSE	TRUE	FALSE	FALSE	TRUE	2
Region_248	2.05794e-13	chr20	61569110	61569410	ENSG00000101191	protein_coding	DIDO1	-	61509090	61569304	overlapStart	194	106	92	54	25	58	11	0	0	2	0	0	0	0	0	TRUE	FALSE	TRUE	FALSE	TRUE	TRUE	4
Region_249	2.10292e-13	chr12	57118881	57119181	ENSG00000196531	protein_coding	NACA	-	57094565	57119326	inside	445	145	99	26	27	44	43	0	0	1	1	0	0	0	0	TRUE	FALSE	TRUE	TRUE	TRUE	TRUE	5
Region_250	2.10292e-13	chr3	195808278	195808578	ENSG00000072274	protein_coding	TFRC	-	195754054	195809060	inside	782	482	122	14	16	55	18	0	0	1	0	0	1	1	1	TRUE	TRUE	TRUE	TRUE	TRUE	TRUE	6
Region_251	2.11831e-13	chr3	14165727	14166027	ENSG00000163528	protein_coding	CHCHD4	-	14153580	14166370	inside	643	343	104	41	30	52	37	0	1	1	0	1	1	1	2	TRUE	TRUE	FALSE	TRUE	TRUE	TRUE	5
Region_252	2.14701e-13	chr11	18343749	18344049	ENSG00000110768	protein_coding	GTF2H1	+	18343816	18388590	overlapStart	-67	67	102	42	21	38	36	0	1	1	0	0	1	1	2	TRUE	TRUE	TRUE	TRUE	TRUE	TRUE	6
Region_253	2.17817e-13	chr16	87756844	87757144	ENSG00000205047	protein_coding	AC010536.1	-	87731749	87739290	upstream	-17554	17554	119	42	17	45	0	0	1	0	0	0	1	1	2	TRUE	TRUE	TRUE	TRUE	FALSE	FALSE	4
Region_254	2.19339e-13	chr3	186490650	186490950	ENSG00000230951	pseudogene	RP11-573D15.6	+	186490378	186491265	inside	272	272	127	9	14	43	9	0	0	0	0	0	2	2	2	TRUE	TRUE	FALSE	FALSE	TRUE	FALSE	3
Region_255	2.42466e-13	chr19	8372788	8373088	ENSG00000167775	protein_coding	CD320	-	8367011	8373239	inside	451	151	104	49	31	29	24	1	1	0	0	0	1	1	1	TRUE	TRUE	TRUE	TRUE	TRUE	TRUE	6
Region_256	2.443e-13	chr17	49243960	49244260	ENSG00000243678	protein_coding	NME2	+	49242796	49249108	inside	1164	1164	145	35	25	89	26	2	1	1	1	0	2	3	5	TRUE	TRUE	TRUE	TRUE	TRUE	TRUE	6
Region_257	2.443e-13	chr2	191884965	191885265	ENSG00000115415	protein_coding	STAT1	-	191829084	191885686	inside	721	421	111	14	20	43	7	0	0	0	0	0	1	1	2	TRUE	TRUE	TRUE	TRUE	TRUE	TRUE	6
Region_258	2.47308e-13	chr6	160147901	160148201	ENSG00000146457	protein_coding	WTAP	+	160146617	160177351	inside	1284	1284	109	31	20	48	11	1	0	0	0	0	0	2	4	TRUE	TRUE	FALSE	TRUE	FALSE	TRUE	4
Region_259	2.48414e-13	chr19	13215229	13215529	ENSG00000104903	protein_coding	LYL1	-	13209848	13213681	upstream	-1548	1548	96	33	11	38	12	0	0	0	0	0	1	2	4	TRUE	TRUE	TRUE	TRUE	TRUE	TRUE	6
Region_260	2.50443e-13	chr7	102985107	102985407	ENSG00000105821	protein_coding	DNAJC2	-	102952921	102985320	overlapStart	213	87	162	20	25	67	21	0	1	0	3	0	0	0	1	TRUE	TRUE	FALSE	TRUE	TRUE	TRUE	5
Region_261	2.50443e-13	chr1	153918389	153918689	ENSG00000198837	protein_coding	DENND4B	-	153901977	153919172	inside	783	483	123	8	16	38	13	0	0	0	0	0	0	1	1	FALSE	TRUE	TRUE	FALSE	TRUE	TRUE	4
Region_262	2.53035e-13	chr1	109642770	109643070	ENSG00000238881	snoRNA	snoU2-25	+	109642815	109643234	overlapStart	-45	45	92	29	38	37	39	0	0	1	0	1	0	0	0	TRUE	TRUE	FALSE	TRUE	TRUE	TRUE	5
Region_263	2.60741e-13	chr12	112847030	112847330	ENSG00000089009	protein_coding	AC004086.1	-	112842997	112847443	inside	413	113	99	18	25	46	27	1	0	0	0	0	0	0	0	TRUE	TRUE	TRUE	TRUE	FALSE	FALSE	4
Region_264	2.62614e-13	chr7	99036356	99036656	ENSG00000160917	protein_coding	CPSF4	+	99036545	99054994	overlapStart	-189	111	115	6	24	37	12	0	0	0	0	0	0	1	1	TRUE	TRUE	TRUE	TRUE	TRUE	TRUE	6
Region_265	2.78614e-13	chr2	68384893	68385193	ENSG00000115946	protein_coding	PNO1	+	68384976	68403370	overlapStart	-83	83	90	25	26	42	29	0	1	0	0	0	1	0	2	TRUE	TRUE	TRUE	TRUE	TRUE	TRUE	6
Region_266	2.86532e-13	chr17	36908607	36908907	ENSG00000108294	protein_coding	PSMB3	+	36909003	36920483	upstream	-396	96	111	28	17	41	20	0	0	0	0	1	1	1	1	TRUE	TRUE	TRUE	TRUE	TRUE	TRUE	6
Region_267	2.86798e-13	chr17	61777967	61778267	ENSG00000136490	protein_coding	LIMD2	-	61773250	61777519	upstream	-448	448	130	29	15	50	18	0	0	0	1	1	0	3	3	FALSE	TRUE	FALSE	TRUE	FALSE	FALSE	2
Region_268	2.90163e-13	chr14	77279068	77279368	ENSG00000013523	protein_coding	ANGEL1	-	77253588	77279283	overlapStart	215	85	80	21	19	55	11	0	0	0	0	0	1	2	2	TRUE	TRUE	TRUE	TRUE	TRUE	TRUE	6
Region_269	2.93895e-13	chr19	5720127	5720427	ENSG00000196365	protein_coding	LONP1	-	5691845	5720176	overlapStart	49	49	125	46	25	52	18	0	1	2	0	0	2	1	4	TRUE	TRUE	TRUE	TRUE	FALSE	FALSE	4
Region_270	3.03808e-13	chr4	103748508	103748808	ENSG00000246560	processed_transcript	RP11-10L12.4	+	103749212	103765232	upstream	-704	404	112	24	20	28	7	0	0	0	0	0	0	0	2	TRUE	TRUE	TRUE	TRUE	TRUE	TRUE	6
Region_271	3.08488e-13	chr9	131084637	131084937	ENSG00000167113	protein_coding	COQ4	+	131084815	131096351	overlapStart	-178	122	97	19	41	36	18	0	0	0	1	0	0	0	0	TRUE	TRUE	TRUE	TRUE	FALSE	TRUE	5
Region_272	3.09437e-13	chr11	18415804	18416104	ENSG00000134333	protein_coding	LDHA	+	18415935	18429765	overlapStart	-131	131	115	49	21	34	17	1	0	0	1	0	2	2	4	TRUE	TRUE	TRUE	TRUE	TRUE	TRUE	6
Region_273	3.09437e-13	chr4	152020740	152021040	ENSG00000145425	protein_coding	RPS3A	+	152020725	152025804	inside	15	15	92	17	32	35	34	0	0	1	0	0	0	0	1	TRUE	FALSE	TRUE	TRUE	TRUE	TRUE	5
Region_274	3.16896e-13	chr11	62623450	62623750	ENSG00000168003	protein_coding	SLC3A2	+	62623518	62656352	overlapStart	-68	68	159	41	29	59	26	0	0	4	1	0	0	0	1	TRUE	TRUE	TRUE	TRUE	TRUE	TRUE	6
Region_275	3.29306e-13	chr17	38255273	38255573	ENSG00000126368	protein_coding	NR1D1	-	38249040	38256978	inside	1705	1405	92	23	19	65	15	0	0	1	0	0	2	2	2	TRUE	TRUE	TRUE	TRUE	TRUE	TRUE	6
Region_276	3.35282e-13	chr19	797644	797944	ENSG00000011304	protein_coding	PTBP1	+	797392	812327	inside	252	252	97	33	14	34	9	0	0	0	0	0	0	2	3	TRUE	TRUE	FALSE	TRUE	TRUE	FALSE	4
Region_277	3.38208e-13	chr20	55973342	55973642	ENSG00000218018	processed_transcript	RP4-800J21.3	-	55959216	55968118	upstream	-5224	5224	132	36	19	38	14	0	1	1	0	0	0	0	0	TRUE	TRUE	FALSE	FALSE	TRUE	TRUE	4
Region_278	3.40408e-13	chr19	11593344	11593644	ENSG00000196361	protein_coding	ELAVL3	-	11562143	11591803	upstream	-1541	1541	75	55	13	57	31	2	0	0	0	0	2	1	3	TRUE	TRUE	TRUE	TRUE	TRUE	FALSE	5
Region_279	3.53622e-13	chr13	51484072	51484372	ENSG00000136104	protein_coding	RNASEH2B	+	51483814	51544592	inside	258	258	95	19	29	47	21	1	0	0	0	0	1	0	1	TRUE	TRUE	TRUE	TRUE	TRUE	TRUE	6
Region_280	3.57813e-13	chr19	19144532	19144832	ENSG00000105676	protein_coding	ARMC6	+	19144471	19168978	inside	61	61	102	29	15	45	22	0	0	0	1	0	1	3	2	TRUE	TRUE	TRUE	TRUE	TRUE	TRUE	6
Region_281	3.57813e-13	chr1	14057435	14057735	ENSG00000116731	protein_coding	PRDM2	+	14026693	14151569	inside	30742	30742	80	16	31	27	25	0	0	0	0	0	0	0	1	TRUE	TRUE	TRUE	TRUE	TRUE	TRUE	6
Region_282	3.60314e-13	chr5	43120824	43121124	ENSG00000177738	processed_transcript	CTD-2201E18.3	-	43014516	43067521	upstream	-53303	53303	116	36	28	55	27	2	1	0	0	0	2	0	2	TRUE	TRUE	TRUE	TRUE	FALSE	TRUE	5
Region_283	3.73704e-13	chr19	18134748	18135048	ENSG00000105643	protein_coding	ARRDC2	+	18111944	18124903	downstream	22804	9845	141	29	34	35	0	0	1	1	0	0	1	2	2	TRUE	TRUE	TRUE	TRUE	FALSE	FALSE	4
Region_284	3.79219e-13	chr5	156698795	156699095	ENSG00000055163	protein_coding	CYFIP2	+	156693091	156822606	inside	5704	5704	111	25	24	50	24	0	2	0	0	0	1	1	1	TRUE	TRUE	TRUE	TRUE	TRUE	TRUE	6
Region_285	3.87992e-13	chr5	81573840	81574140	ENSG00000186468	protein_coding	RPS23	-	81569177	81574396	inside	556	256	78	25	38	35	29	1	0	0	0	0	1	1	1	TRUE	TRUE	FALSE	TRUE	TRUE	FALSE	4
Region_286	3.94498e-13	chr13	31038551	31038851	ENSG00000236444	pseudogene	RP11-223E19.1	+	31002128	31002592	downstream	36423	35959	78	23	35	22	19	0	0	0	0	0	1	1	2	TRUE	FALSE	TRUE	TRUE	TRUE	TRUE	5
Region_287	3.96175e-13	chr19	1438347	1438647	ENSG00000115268	protein_coding	RPS15	+	1438363	1440492	overlapStart	-16	16	64	29	21	35	27	0	0	0	0	0	0	0	0	TRUE	TRUE	TRUE	FALSE	TRUE	TRUE	5
Region_288	4.1394e-13	chr19	18043384	18043684	ENSG00000007080	protein_coding	CCDC124	+	18043824	18054793	upstream	-440	140	117	44	15	50	34	1	0	1	1	0	1	1	1	TRUE	FALSE	TRUE	TRUE	TRUE	TRUE	5
Region_289	4.14534e-13	chr1	45241089	45241389	ENSG00000225721	processed_transcript	RP11-269F19.2	-	45224709	45241482	inside	393	93	97	34	35	41	27	0	1	0	1	0	0	0	1	TRUE	TRUE	TRUE	TRUE	TRUE	TRUE	6
Region_290	4.14534e-13	chr7	48018958	48019258	ENSG00000136273	protein_coding	HUS1	-	47735328	48019178	overlapStart	220	80	141	19	16	33	12	1	0	0	0	0	1	0	1	TRUE	TRUE	TRUE	FALSE	TRUE	TRUE	5
Region_291	4.14837e-13	chr8	67341180	67341480	ENSG00000246145	lincRNA	AC009879.1	-	67331824	67341212	overlapStart	32	32	74	15	20	37	32	0	0	0	0	0	1	1	1	TRUE	TRUE	TRUE	TRUE	TRUE	TRUE	6
Region_292	4.2008e-13	chr2	10588014	10588314	ENSG00000115758	protein_coding	ODC1	-	10580094	10588630	inside	616	316	93	20	16	27	26	0	0	0	0	0	2	1	2	TRUE	TRUE	TRUE	TRUE	TRUE	TRUE	6
Region_293	4.25823e-13	chrX	48433065	48433365	ENSG00000204620	protein_coding	AF196972.1	-	48387556	48433275	overlapStart	210	90	115	20	21	47	30	2	0	0	0	0	1	2	3	TRUE	TRUE	TRUE	FALSE	TRUE	TRUE	5
Region_294	4.37947e-13	chr6	44215019	44215319	ENSG00000096384	protein_coding	HSP90AB1	+	44214824	44221620	inside	195	195	97	39	21	41	31	0	1	0	0	1	1	1	4	TRUE	TRUE	TRUE	FALSE	FALSE	FALSE	3
Region_295	4.54471e-13	chr17	8152503	8152803	ENSG00000178921	protein_coding	PFAS	+	8152613	8173809	overlapStart	-110	110	57	41	37	43	23	0	0	0	1	0	1	3	4	TRUE	TRUE	TRUE	TRUE	FALSE	TRUE	5
Region_296	4.73523e-13	chr16	1470703	1471003	ENSG00000059145	protein_coding	UNKL	-	1413206	1464700	upstream	-6003	6003	114	50	30	57	7	2	0	1	0	0	0	0	1	TRUE	TRUE	TRUE	TRUE	TRUE	TRUE	6
Region_297	5.43742e-13	chr9	116172725	116173025	ENSG00000148229	protein_coding	POLE3	-	116169515	116172952	overlapStart	227	73	127	26	30	49	20	2	0	1	0	0	0	0	2	TRUE	TRUE	TRUE	TRUE	TRUE	FALSE	5
Region_298	5.4755e-13	chr1	37420812	37421112	ENSG00000163873	protein_coding	GRIK3	-	37261128	37499730	inside	78918	78618	109	47	28	66	1	3	0	0	0	0	2	1	2	TRUE	TRUE	TRUE	TRUE	FALSE	FALSE	4
Region_299	5.6101e-13	chr2	111878068	111878368	ENSG00000153094	protein_coding	BCL2L11	+	111876955	111926022	inside	1113	1113	63	44	19	50	25	0	1	0	0	0	0	0	1	TRUE	TRUE	TRUE	TRUE	TRUE	TRUE	6
Region_300	5.6101e-13	chr12	49075611	49075911	ENSG00000139620	protein_coding	C12orf41	-	49046997	49076035	inside	424	124	114	18	13	33	21	1	0	0	0	0	0	1	2	TRUE	TRUE	TRUE	TRUE	TRUE	TRUE	6
Region_301	5.6903e-13	chr20	62612177	62612477	ENSG00000101161	protein_coding	PRPF6	+	62612488	62664453	upstream	-311	11	124	45	27	49	27	1	1	1	1	0	0	1	1	TRUE	TRUE	TRUE	TRUE	FALSE	FALSE	4
Region_302	5.6903e-13	chr3	40498839	40499139	ENSG00000188846	protein_coding	RPL14	+	40498783	40503861	inside	56	56	87	23	19	40	35	1	0	0	0	0	0	0	2	TRUE	TRUE	TRUE	TRUE	TRUE	TRUE	6
Region_303	5.71836e-13	chr1	11120105	11120405	ENSG00000116649	protein_coding	SRM	-	11114641	11120081	upstream	-24	24	123	19	24	54	36	1	1	1	0	0	1	2	3	TRUE	TRUE	FALSE	TRUE	TRUE	TRUE	5
Region_304	5.84522e-13	chr9	136203022	136203322	ENSG00000148296	protein_coding	SURF6	-	136197552	136203235	overlapStart	213	87	129	20	15	38	30	1	0	1	0	0	1	0	2	TRUE	TRUE	FALSE	FALSE	FALSE	FALSE	2
Region_305	6.01808e-13	chr11	118972714	118973014	ENSG00000172375	protein_coding	C2CD2L	+	118978093	118987826	upstream	-5379	5079	134	26	51	57	27	2	2	0	1	0	1	1	1	TRUE	TRUE	TRUE	TRUE	TRUE	TRUE	6
Region_306	6.55675e-13	chr13	30169125	30169425	ENSG00000139514	protein_coding	SLC7A1	-	30083547	30169721	inside	596	296	112	39	38	33	24	1	1	0	1	0	0	2	2	TRUE	FALSE	TRUE	FALSE	TRUE	TRUE	4
Region_307	6.55675e-13	chr1	110162217	110162517	ENSG00000116337	protein_coding	AMPD2	+	110162459	110174675	overlapStart	-242	58	72	24	33	38	32	1	0	0	0	0	1	2	1	TRUE	TRUE	TRUE	TRUE	TRUE	TRUE	6
Region_308	6.56004e-13	chr12	122326434	122326734	ENSG00000110801	protein_coding	PSMD9	+	122326646	122355770	overlapStart	-212	88	84	22	22	45	6	0	0	0	0	0	1	0	1	TRUE	TRUE	TRUE	TRUE	TRUE	FALSE	5
Region_309	6.59061e-13	chr6	86388880	86389180	ENSG00000203875	processed_transcript	SNHG5	-	86386725	86388451	upstream	-429	429	118	39	16	45	24	1	0	0	0	2	1	2	2	TRUE	TRUE	TRUE	TRUE	FALSE	FALSE	4
Region_310	6.75508e-13	chr17	76713017	76713317	ENSG00000252391	snRNA	U6	-	76692776	76692879	upstream	-20138	20138	156	31	48	21	0	2	1	0	0	0	1	1	1	TRUE	TRUE	TRUE	TRUE	TRUE	FALSE	5
Region_311	6.93836e-13	chr1	160765742	160766042	ENSG00000122224	protein_coding	LY9	+	160765896	160798045	overlapStart	-154	146	90	24	26	32	6	0	0	0	0	0	1	0	1	TRUE	TRUE	TRUE	TRUE	TRUE	TRUE	6
Region_312	7.21961e-13	chr11	107729170	107729470	ENSG00000240652	pseudogene	RP11-832N8.1	+	107779146	107779490	upstream	-49976	49676	87	31	22	47	35	1	0	1	0	0	1	1	2	FALSE	TRUE	FALSE	TRUE	TRUE	TRUE	4
Region_313	7.32067e-13	chr9	136283061	136283361	ENSG00000148300	protein_coding	REXO4	-	136271186	136283164	overlapStart	103	103	76	21	26	42	10	0	0	0	0	0	0	0	0	FALSE	TRUE	TRUE	TRUE	TRUE	TRUE	5
Region_314	7.41992e-13	chr3	156877981	156878281	ENSG00000163660	protein_coding	CCNL1	-	156864297	156878549	inside	568	268	112	15	15	36	8	0	0	0	0	0	0	1	2	TRUE	TRUE	TRUE	FALSE	TRUE	FALSE	4
Region_315	7.43884e-13	chr19	17970796	17971096	ENSG00000105640	protein_coding	RPL18A	+	17970731	17974124	inside	65	65	86	27	31	45	32	1	1	0	0	0	0	1	4	TRUE	TRUE	TRUE	TRUE	FALSE	FALSE	4
Region_316	7.57163e-13	chr10	71905418	71905718	ENSG00000156521	protein_coding	TYSND1	-	71897737	71906432	inside	1014	714	107	37	12	38	13	0	0	0	0	1	0	0	2	FALSE	TRUE	TRUE	FALSE	TRUE	TRUE	4
Region_317	7.57304e-13	chr7	89975944	89976244	ENSG00000243769	processed_transcript	AC002064.7	-	89975187	89975532	upstream	-412	412	114	11	31	30	20	0	0	0	0	1	0	0	0	TRUE	TRUE	TRUE	TRUE	FALSE	FALSE	4
Region_318	7.62731e-13	chr14	23025292	23025592	ENSG00000211889	IG_C_gene	AE000662.38	+	23016447	23019607	downstream	8845	5685	79	27	31	78	28	2	0	1	0	0	1	1	1	TRUE	TRUE	FALSE	FALSE	TRUE	FALSE	3
Region_319	7.65226e-13	chr1	27022045	27022345	ENSG00000117713	protein_coding	ARID1A	+	27022522	27108601	upstream	-477	177	83	28	26	39	24	0	0	1	0	0	0	1	1	TRUE	TRUE	TRUE	TRUE	TRUE	TRUE	6
Region_320	7.75195e-13	chr19	1592157	1592457	ENSG00000071655	protein_coding	MBD3	-	1576678	1592710	inside	553	253	103	22	18	39	23	1	0	0	0	0	0	0	3	TRUE	TRUE	TRUE	TRUE	TRUE	TRUE	6
Region_321	7.79903e-13	chr2	71357668	71357968	ENSG00000124383	protein_coding	MPHOSPH10	+	71357444	71377231	inside	224	224	79	27	13	36	20	0	0	0	0	0	1	1	3	TRUE	TRUE	FALSE	TRUE	TRUE	TRUE	5
Region_322	7.79903e-13	chr7	97831840	97832140	ENSG00000180535	protein_coding	BHLHA15	+	97841566	97842271	upstream	-9726	9426	62	21	36	41	10	0	0	0	0	0	1	1	1	TRUE	TRUE	TRUE	TRUE	TRUE	TRUE	6
Region_323	8.18137e-13	chr3	23958657	23958957	ENSG00000174748	protein_coding	RPL15	+	23958036	23963166	inside	621	621	74	12	28	39	44	0	1	0	0	0	0	0	0	TRUE	TRUE	TRUE	TRUE	TRUE	TRUE	6
Region_324	8.30563e-13	chr7	97501456	97501756	ENSG00000070669	protein_coding	ASNS	-	97481440	97501854	inside	398	98	83	5	29	40	18	0	0	0	0	0	0	1	3	TRUE	FALSE	FALSE	FALSE	FALSE	FALSE	1
Region_325	8.461e-13	chr16	89984293	89984593	ENSG00000198211	protein_coding	TUBB3	+	89985667	90002505	upstream	-1374	1074	120	48	8	51	2	1	0	1	0	0	1	1	2	TRUE	TRUE	FALSE	TRUE	TRUE	FALSE	4
Region_326	8.84052e-13	chr3	97690680	97690980	ENSG00000170854	protein_coding	MINA	-	97660661	97691301	inside	621	321	136	31	21	48	12	1	1	1	0	0	2	3	3	TRUE	TRUE	TRUE	FALSE	FALSE	FALSE	3
Region_327	8.84996e-13	chr12	117125759	117126059	ENSG00000250553	lincRNA	AC125603.1	+	117147983	117150681	upstream	-22224	21924	121	3	52	27	2	1	0	0	0	0	1	1	2	TRUE	TRUE	FALSE	TRUE	FALSE	TRUE	4
Region_328	8.84996e-13	chr21	40685615	40685915	ENSG00000226809	processed_transcript	C21orf87	-	40685887	40686886	overlapEnd	1271	28	112	29	20	34	28	1	0	1	0	0	0	0	2	TRUE	TRUE	TRUE	FALSE	TRUE	TRUE	5
Region_329	8.84996e-13	chr1	166808494	166808794	ENSG00000143157	protein_coding	POGK	+	166808684	166825581	overlapStart	-190	110	104	27	20	21	7	0	0	0	0	0	1	1	2	TRUE	TRUE	TRUE	TRUE	TRUE	TRUE	6
Region_330	8.92051e-13	chr6	31763347	31763647	ENSG00000204394	protein_coding	VARS	-	31745295	31763730	inside	383	83	119	33	19	46	27	0	1	1	1	0	1	1	4	TRUE	FALSE	TRUE	TRUE	TRUE	TRUE	5
Region_331	9.15744e-13	chr10	1034288	1034588	ENSG00000107937	protein_coding	GTPBP4	+	1034338	1065876	overlapStart	-50	50	115	30	31	40	47	2	0	2	0	0	0	1	1	TRUE	TRUE	TRUE	FALSE	TRUE	TRUE	5
Region_332	9.39871e-13	chr2	232574895	232575195	ENSG00000187514	protein_coding	PTMA	+	232571605	232578251	inside	3290	3056	94	26	13	57	14	1	0	0	0	0	1	1	3	TRUE	TRUE	TRUE	TRUE	TRUE	TRUE	6
Region_333	9.39871e-13	chr6	74230474	74230774	ENSG00000229862	processed_transcript	RP11-505P4.7	+	74233341	74280319	upstream	-2867	2567	61	25	26	22	58	1	0	0	0	0	0	2	2	TRUE	TRUE	TRUE	TRUE	TRUE	TRUE	6
Region_334	9.39871e-13	chr21	34144084	34144384	ENSG00000159086	protein_coding	C21orf66	-	34106210	34144169	overlapStart	85	85	70	45	21	41	19	0	1	0	0	0	0	0	1	TRUE	TRUE	FALSE	TRUE	TRUE	FALSE	4
Region_335	9.45093e-13	chr2	118572149	118572449	ENSG00000088205	protein_coding	DDX18	+	118572226	118589955	overlapStart	-77	77	68	26	15	41	21	0	0	0	0	0	1	0	1	TRUE	TRUE	TRUE	TRUE	TRUE	TRUE	6
Region_336	9.45386e-13	chr1	38273331	38273631	ENSG00000196449	protein_coding	YRDC	-	38268616	38273857	inside	526	226	71	25	23	19	30	0	0	0	0	0	0	1	1	TRUE	TRUE	TRUE	TRUE	TRUE	TRUE	6
Region_337	9.56463e-13	chr12	49318524	49318824	ENSG00000134285	protein_coding	FKBP11	-	49315752	49319330	inside	806	506	104	23	14	36	26	1	0	0	0	0	2	2	2	TRUE	TRUE	TRUE	TRUE	TRUE	TRUE	6
Region_338	9.56463e-13	chr7	56019448	56019748	ENSG00000146729	protein_coding	GBAS	+	56019486	56067874	overlapStart	-38	38	93	12	26	41	28	0	0	1	0	0	0	0	0	TRUE	TRUE	TRUE	TRUE	TRUE	TRUE	6
Region_339	9.63713e-13	chr16	3767377	3767677	ENSG00000126602	protein_coding	TRAP1	-	3708038	3767565	overlapStart	188	112	93	20	17	54	8	0	1	0	0	0	0	1	4	TRUE	TRUE	TRUE	TRUE	TRUE	TRUE	6
Region_340	9.88082e-13	chr9	37409092	37409392	ENSG00000137106	protein_coding	GRHPR	+	37422663	37436987	upstream	-13571	13271	74	20	15	65	21	0	0	1	0	0	2	0	2	TRUE	TRUE	TRUE	TRUE	FALSE	FALSE	4
Region_341	9.8825e-13	chr17	55162512	55162812	ENSG00000121057	protein_coding	AKAP1	+	55162551	55198710	overlapStart	-39	39	87	17	19	51	26	0	0	1	0	0	1	1	2	TRUE	TRUE	TRUE	FALSE	TRUE	TRUE	5
Region_342	9.8825e-13	chr3	47517302	47517602	ENSG00000114650	protein_coding	SCAP	-	47455184	47518616	inside	1314	1014	76	28	19	61	11	1	0	0	0	0	1	0	2	FALSE	FALSE	FALSE	TRUE	TRUE	TRUE	3
Region_343	1.05506e-12	chr20	18118392	18118692	ENSG00000149474	protein_coding	CSRP2BP	+	18118499	18169031	overlapStart	-107	107	92	32	17	42	17	1	0	0	0	0	0	0	0	TRUE	TRUE	TRUE	TRUE	TRUE	TRUE	6
Region_344	1.07208e-12	chr7	44836546	44836846	ENSG00000196262	protein_coding	PPIA	+	44836279	44864163	inside	267	267	185	17	17	47	24	0	1	3	0	1	1	0	2	TRUE	TRUE	FALSE	FALSE	TRUE	TRUE	4
Region_345	1.07208e-12	chr3	52029658	52029958	ENSG00000162244	protein_coding	RPL29	-	52027644	52029958	inside	300	0	93	26	29	28	40	1	0	1	0	0	0	0	1	TRUE	TRUE	TRUE	TRUE	TRUE	FALSE	5
Region_346	1.08194e-12	chr16	30596947	30597247	ENSG00000197162	protein_coding	ZNF785	-	30590294	30597092	overlapStart	145	145	84	43	4	46	0	0	0	0	0	0	0	1	1	TRUE	FALSE	TRUE	TRUE	FALSE	FALSE	3
Region_347	1.08389e-12	chr4	1714274	1714574	ENSG00000163950	protein_coding	SLBP	-	1694527	1714282	overlapStart	8	8	98	16	22	44	17	1	0	0	0	0	0	0	1	TRUE	TRUE	TRUE	TRUE	FALSE	FALSE	4
Region_348	1.11274e-12	chr15	83680328	83680628	ENSG00000169609	protein_coding	C15orf40	-	83657253	83680391	overlapStart	63	63	115	20	10	24	13	0	0	0	0	0	0	0	1	TRUE	TRUE	FALSE	TRUE	FALSE	FALSE	3
Region_349	1.13757e-12	chr3	50329377	50329677	ENSG00000214706	protein_coding	IFRD2	-	50325163	50330349	inside	972	672	106	37	27	19	28	0	1	1	0	0	2	1	2	TRUE	TRUE	TRUE	TRUE	TRUE	TRUE	6
Region_350	1.16647e-12	chr19	18682390	18682690	ENSG00000221983	protein_coding	UBA52	+	18682614	18688269	overlapStart	-224	76	93	27	26	46	25	1	0	0	1	0	1	1	2	TRUE	TRUE	TRUE	TRUE	TRUE	TRUE	6
Region_351	1.17694e-12	chr11	130059414	130059714	ENSG00000149418	protein_coding	ST14	+	130029682	130080256	inside	29732	20542	103	0	22	58	0	0	0	0	0	0	1	1	3	FALSE	TRUE	TRUE	TRUE	FALSE	TRUE	4
Region_352	1.19441e-12	chr12	54674786	54675086	ENSG00000135486	protein_coding	HNRNPA1	+	54674488	54679028	inside	298	298	141	24	29	34	15	0	1	1	1	0	1	0	1	TRUE	TRUE	TRUE	TRUE	TRUE	TRUE	6
Region_353	1.20534e-12	chr19	6280070	6280370	ENSG00000130382	protein_coding	MLLT1	-	6212966	6279959	upstream	-111	111	69	49	25	39	11	0	0	0	1	0	1	2	4	TRUE	TRUE	TRUE	FALSE	TRUE	FALSE	4
Region_354	1.22824e-12	chr1	24018402	24018702	ENSG00000142676	protein_coding	RPL11	+	24018269	24022915	inside	133	133	80	12	17	24	36	0	0	0	0	0	0	0	0	TRUE	TRUE	TRUE	FALSE	TRUE	TRUE	5
Region_355	1.22854e-12	chr15	89164446	89164746	ENSG00000181026	protein_coding	AEN	+	89164527	89175513	overlapStart	-81	81	146	11	17	41	30	1	1	1	0	0	1	3	3	TRUE	TRUE	TRUE	TRUE	TRUE	TRUE	6
Region_356	1.24738e-12	chr10	105156285	105156585	ENSG00000148843	protein_coding	PDCD11	+	105156405	105206049	overlapStart	-120	120	93	22	19	34	25	0	0	1	0	0	0	1	1	TRUE	TRUE	TRUE	TRUE	TRUE	TRUE	6
Region_357	1.25238e-12	chr14	104145770	104146070	ENSG00000246451	lincRNA	AL139300.3	-	104146166	104150352	downstream	4582	96	79	8	45	60	4	1	0	0	0	0	1	0	4	TRUE	TRUE	TRUE	TRUE	TRUE	TRUE	6
Region_358	1.2638e-12	chr16	3332778	3333078	ENSG00000006194	protein_coding	ZNF263	+	3333448	3341460	upstream	-670	370	72	31	10	45	13	0	0	0	0	0	0	1	1	TRUE	TRUE	FALSE	TRUE	FALSE	FALSE	3
Region_359	1.26698e-12	chr6	133135272	133135572	ENSG00000112306	protein_coding	RPS12	+	133135681	133138703	upstream	-409	109	107	22	14	39	16	1	0	0	0	0	0	1	3	TRUE	TRUE	FALSE	TRUE	TRUE	FALSE	4
Region_360	1.27991e-12	chr22	31686734	31687034	ENSG00000228839	processed_transcript	RP3-400N23.6	+	31688485	31734007	upstream	-1751	1451	83	24	16	35	14	0	0	0	0	0	1	0	3	TRUE	TRUE	TRUE	TRUE	TRUE	TRUE	6
Region_361	1.29599e-12	chr12	124118122	124118422	ENSG00000111361	protein_coding	EIF2B1	-	124105570	124118247	overlapStart	125	125	84	27	13	43	7	0	0	0	0	0	0	1	3	TRUE	TRUE	TRUE	TRUE	FALSE	FALSE	4
Region_362	1.31122e-12	chr17	42425585	42425885	ENSG00000030582	protein_coding	GRN	+	42422491	42430470	inside	3094	3094	79	25	24	42	20	0	0	0	0	1	1	1	2	TRUE	TRUE	FALSE	TRUE	TRUE	TRUE	5
Region_363	1.3465e-12	chr3	128902001	128902301	ENSG00000169714	protein_coding	CNBP	-	128886661	128902810	inside	809	509	56	37	35	29	31	0	1	0	0	0	0	1	3	TRUE	TRUE	TRUE	TRUE	TRUE	TRUE	6
Region_364	1.36993e-12	chr8	101734683	101734983	ENSG00000070756	protein_coding	PABPC1	-	101715144	101734315	upstream	-368	368	113	16	12	39	39	1	1	0	0	0	1	1	3	TRUE	TRUE	FALSE	TRUE	TRUE	TRUE	5
Region_365	1.36993e-12	chr19	36705961	36706261	ENSG00000196357	protein_coding	ZNF565	-	36673188	36705986	overlapStart	25	25	77	27	32	41	16	0	1	0	0	0	1	2	1	TRUE	TRUE	TRUE	FALSE	FALSE	FALSE	3
Region_366	1.38731e-12	chr5	40835104	40835404	ENSG00000145592	protein_coding	RPL37	-	40825364	40835437	inside	333	33	119	18	24	32	26	0	1	1	0	0	0	0	0	TRUE	TRUE	TRUE	TRUE	TRUE	TRUE	6
Region_367	1.4362e-12	chr8	145514854	145515154	ENSG00000170727	protein_coding	BOP1	-	145486056	145515120	overlapStart	266	34	140	28	13	23	23	2	0	0	0	0	1	2	3	TRUE	TRUE	TRUE	FALSE	TRUE	TRUE	5
Region_368	1.4722e-12	chr21	44299398	44299698	ENSG00000160193	protein_coding	WDR4	-	44263204	44299678	overlapStart	280	20	108	36	25	41	25	0	1	2	0	0	0	0	0	TRUE	TRUE	FALSE	TRUE	TRUE	TRUE	5
Region_369	1.48083e-12	chr8	82192873	82193173	ENSG00000164687	protein_coding	FABP5	+	82192598	82197012	inside	275	275	70	23	25	34	38	1	0	0	0	0	0	3	3	TRUE	TRUE	TRUE	FALSE	FALSE	FALSE	3
Region_370	1.50503e-12	chr1	156470854	156471154	ENSG00000116604	protein_coding	MEF2D	-	156433519	156470620	upstream	-234	234	131	13	24	24	28	0	0	2	0	0	0	1	1	TRUE	TRUE	FALSE	TRUE	TRUE	TRUE	5
Region_371	1.50956e-12	chr19	49999194	49999494	ENSG00000142534	protein_coding	AC010619.1	+	49999634	50002944	upstream	-440	140	129	36	22	41	11	1	2	0	0	0	0	1	2	TRUE	FALSE	TRUE	TRUE	FALSE	FALSE	3
Region_372	1.52321e-12	chr4	140476577	140476877	ENSG00000145391	protein_coding	SETD7	-	140417243	140477928	inside	1351	1051	94	31	21	30	15	0	0	1	0	0	1	2	2	TRUE	TRUE	TRUE	FALSE	TRUE	TRUE	5
Region_373	1.52441e-12	chr2	38978160	38978460	ENSG00000115875	protein_coding	SFRS7	-	38970741	38978636	inside	476	176	116	28	18	50	25	0	3	0	0	0	0	2	2	TRUE	TRUE	TRUE	TRUE	TRUE	TRUE	6
Region_374	1.52441e-12	chr1	210001175	210001475	ENSG00000117597	protein_coding	C1orf107	+	210001352	210030910	overlapStart	-177	123	117	34	17	47	22	1	0	2	0	0	1	1	1	TRUE	TRUE	TRUE	TRUE	TRUE	TRUE	6
Region_375	1.5514e-12	chr1	43147651	43147951	ENSG00000065978	protein_coding	YBX1	+	43148098	43168020	upstream	-447	147	119	19	23	42	33	0	1	1	1	0	0	2	1	TRUE	TRUE	TRUE	TRUE	TRUE	TRUE	6
Region_376	1.5514e-12	chr7	140714571	140714871	ENSG00000090263	protein_coding	MRPS33	-	140705854	140715028	inside	457	157	91	14	23	45	40	1	0	0	0	1	1	0	2	TRUE	TRUE	TRUE	TRUE	TRUE	TRUE	6
Region_377	1.5514e-12	chr7	92219541	92219841	ENSG00000234545	protein_coding	FAM133B	-	92190107	92219708	overlapStart	167	133	83	13	41	32	18	0	0	1	0	0	0	1	1	TRUE	TRUE	TRUE	TRUE	TRUE	TRUE	6
Region_378	1.59796e-12	chr20	32890634	32890934	ENSG00000101444	protein_coding	AHCY	-	32868074	32891154	inside	520	220	98	49	15	44	27	1	2	0	0	0	0	0	3	TRUE	TRUE	FALSE	FALSE	TRUE	TRUE	4
Region_379	1.59796e-12	chr6	24721699	24721999	ENSG00000112308	protein_coding	C6orf62	-	24705089	24721064	upstream	-635	635	90	40	15	42	26	2	0	0	0	0	1	1	2	TRUE	TRUE	TRUE	FALSE	TRUE	FALSE	4
Region_380	1.66477e-12	chr10	43904248	43904548	ENSG00000169813	protein_coding	HNRNPF	-	43881065	43904696	inside	448	148	92	9	12	34	22	0	0	0	0	0	0	2	2	TRUE	TRUE	FALSE	TRUE	TRUE	TRUE	5
Region_381	1.75976e-12	chr20	34330083	34330383	ENSG00000131051	protein_coding	RBM39	-	34291531	34330234	overlapStart	151	149	113	23	25	37	18	0	2	0	0	0	0	1	1	TRUE	TRUE	TRUE	TRUE	TRUE	TRUE	6
Region_382	1.76559e-12	chr19	17633893	17634193	ENSG00000167483	protein_coding	FAM129C	+	17634110	17664647	overlapStart	-217	83	131	51	20	42	11	1	2	0	1	0	1	1	1	TRUE	TRUE	TRUE	TRUE	FALSE	TRUE	5
Region_383	1.7739e-12	chr6	31509513	31509813	ENSG00000234006	processed_transcript	XXbac-BPG296P20.15	+	31510081	31510915	upstream	-568	268	51	32	23	34	33	0	0	0	1	0	0	0	1	TRUE	TRUE	FALSE	TRUE	TRUE	TRUE	5
Region_384	1.81986e-12	chr19	15543444	15543744	ENSG00000011243	protein_coding	AKAP8L	-	15490859	15529833	upstream	-13611	13611	92	35	11	38	9	0	1	0	0	0	0	1	3	FALSE	FALSE	TRUE	TRUE	TRUE	TRUE	4
Region_385	1.81986e-12	chr22	30987745	30988045	ENSG00000215428	protein_coding	AC005006.1	-	30988214	30988713	downstream	968	169	77	20	20	46	24	0	1	0	0	0	1	0	1	TRUE	TRUE	TRUE	TRUE	TRUE	TRUE	6
Region_386	1.81986e-12	chr9	127623945	127624245	ENSG00000136942	protein_coding	RPL35	-	127620159	127624260	inside	315	15	74	15	17	32	24	0	0	0	0	0	0	0	1	TRUE	TRUE	TRUE	TRUE	FALSE	FALSE	4
Region_387	1.82309e-12	chr1	155214472	155214772	ENSG00000177628	protein_coding	GBA	-	155204243	155214488	overlapStart	16	16	84	15	29	25	14	0	0	0	0	0	0	0	0	TRUE	FALSE	FALSE	FALSE	FALSE	FALSE	1
Region_388	1.90169e-12	chr7	74031728	74032028	ENSG00000077809	protein_coding	GTF2I	+	74071994	74175026	upstream	-40266	39966	74	18	41	38	13	0	1	0	0	0	1	2	2	TRUE	FALSE	FALSE	FALSE	FALSE	FALSE	1
Region_389	1.92613e-12	chr1	1243655	1243955	ENSG00000169972	protein_coding	PUSL1	+	1243947	1247057	overlapStart	-292	8	80	12	18	32	25	0	0	0	0	0	0	1	1	FALSE	TRUE	TRUE	TRUE	TRUE	TRUE	5
Region_390	1.93978e-12	chr15	75135542	75135842	ENSG00000140474	protein_coding	ULK3	-	75128459	75135552	overlapStart	10	10	94	14	9	34	18	0	0	0	0	0	2	3	3	FALSE	TRUE	TRUE	FALSE	FALSE	FALSE	2
Region_391	1.93978e-12	chr2	47748391	47748691	ENSG00000235760	processed_transcript	AC138655.4	+	47754133	47762338	upstream	-5742	5442	68	17	16	46	19	0	0	0	0	0	0	0	0	TRUE	TRUE	TRUE	TRUE	TRUE	TRUE	6
Region_392	1.95326e-12	chr20	39656974	39657274	ENSG00000198900	protein_coding	TOP1	+	39657458	39753127	upstream	-484	184	77	21	14	42	26	1	0	0	0	0	1	2	2	TRUE	TRUE	TRUE	TRUE	TRUE	TRUE	6
Region_393	1.96404e-12	chr17	45727993	45728293	ENSG00000108424	protein_coding	KPNB1	+	45727275	45760998	inside	718	718	77	18	17	44	30	0	0	1	0	0	0	0	2	TRUE	TRUE	TRUE	TRUE	TRUE	TRUE	6
Region_394	2.0274e-12	chr11	73498949	73499249	ENSG00000175581	protein_coding	MRPL48	+	73498917	73575655	inside	32	32	93	23	28	47	20	1	1	0	0	0	0	1	2	TRUE	FALSE	TRUE	TRUE	TRUE	TRUE	5
Region_395	2.04265e-12	chr7	100450050	100450350	ENSG00000236305	processed_transcript	RP11-126L15.4	-	100434936	100450238	overlapStart	188	112	78	15	15	35	20	0	0	0	0	0	1	1	1	TRUE	FALSE	TRUE	TRUE	FALSE	FALSE	3
Region_396	2.04362e-12	chr17	35306395	35306695	ENSG00000108270	protein_coding	AATF	+	35306175	35414170	inside	220	220	78	26	19	46	39	1	0	1	0	0	1	1	2	TRUE	TRUE	TRUE	TRUE	TRUE	TRUE	6
Region_397	2.04362e-12	chr5	138609721	138610021	ENSG00000015479	protein_coding	MATR3	+	138609441	138667360	inside	280	280	96	12	22	35	24	0	0	1	0	0	1	1	3	TRUE	TRUE	FALSE	FALSE	TRUE	TRUE	4
Region_398	2.04362e-12	chr6	111279619	111279919	ENSG00000155115	protein_coding	GTF3C6	+	111279763	111289093	overlapStart	-144	144	76	20	14	22	32	0	0	0	0	0	1	2	2	TRUE	TRUE	TRUE	TRUE	FALSE	FALSE	4
Region_399	2.0871e-12	chr15	49913074	49913374	ENSG00000166262	protein_coding	C15orf33	-	49620594	49913118	overlapStart	44	44	105	18	9	34	10	0	0	0	0	0	0	0	2	TRUE	TRUE	TRUE	TRUE	FALSE	FALSE	4
Region_400	2.0882e-12	chr5	77656045	77656345	ENSG00000245556	processed_transcript	CTD-2037K23.2	-	77638189	77656331	overlapStart	286	14	82	18	18	24	20	0	0	0	0	0	0	0	1	TRUE	TRUE	TRUE	TRUE	FALSE	FALSE	4
Region_401	2.17589e-12	chr22	24823481	24823781	ENSG00000128271	protein_coding	ADORA2A	+	24813847	24838328	inside	9634	9634	63	35	8	62	17	0	0	1	0	0	1	2	2	FALSE	FALSE	FALSE	FALSE	FALSE	FALSE	0
Region_402	2.21762e-12	chr12	50794836	50795136	ENSG00000161813	protein_coding	LARP4	+	50794650	50873779	inside	186	186	64	15	19	23	35	0	0	0	0	0	0	0	1	TRUE	TRUE	TRUE	TRUE	TRUE	FALSE	5
Region_403	2.22198e-12	chr7	127983741	127984041	ENSG00000106344	protein_coding	RBM28	-	127950437	127983962	overlapStart	221	79	99	26	18	59	28	1	1	0	1	0	0	0	0	TRUE	TRUE	TRUE	TRUE	TRUE	TRUE	6
Region_404	2.26115e-12	chr2	232549043	232549343	ENSG00000187514	protein_coding	PTMA	+	232571605	232578251	upstream	-22562	22262	128	17	20	55	1	2	0	0	0	0	1	1	3	TRUE	TRUE	TRUE	TRUE	TRUE	TRUE	6
Region_405	2.284e-12	chr9	4792953	4793253	ENSG00000120158	protein_coding	RCL1	+	4792869	4861064	inside	84	84	56	11	22	40	27	0	0	0	0	0	0	0	2	TRUE	TRUE	TRUE	TRUE	TRUE	TRUE	6
Region_406	2.284e-12	chr1	43637733	43638033	ENSG00000243710	protein_coding	WDR65	+	43638026	43676549	overlapStart	-293	7	66	19	21	28	27	0	0	0	0	0	1	1	1	FALSE	TRUE	TRUE	TRUE	TRUE	TRUE	5
Region_407	2.30421e-12	chr16	8891558	8891858	ENSG00000140650	protein_coding	PMM2	+	8891674	8943188	overlapStart	-116	116	89	38	26	38	17	1	0	0	1	0	0	1	2	TRUE	TRUE	TRUE	TRUE	TRUE	TRUE	6
Region_408	2.33975e-12	chr8	144679176	144679476	ENSG00000104529	protein_coding	EEF1D	-	144661898	144679845	inside	669	369	202	15	19	38	12	4	1	0	0	0	1	2	3	TRUE	FALSE	TRUE	FALSE	TRUE	FALSE	3
Region_409	2.39248e-12	chr1	28969566	28969866	ENSG00000120656	protein_coding	TAF12	-	28915835	28969597	overlapStart	31	31	102	24	23	43	19	0	0	2	0	0	1	1	1	TRUE	TRUE	TRUE	TRUE	TRUE	FALSE	5
Region_410	2.39248e-12	chr20	30102135	30102435	ENSG00000101294	protein_coding	HM13	+	30102231	30157370	overlapStart	-96	96	58	25	13	80	9	0	0	0	1	0	0	0	0	TRUE	TRUE	TRUE	TRUE	TRUE	TRUE	6
Region_411	2.41001e-12	chr8	103425039	103425339	ENSG00000104517	protein_coding	UBR5	-	103265572	103424495	upstream	-544	544	80	17	16	38	12	0	0	0	0	0	1	0	3	TRUE	TRUE	TRUE	TRUE	TRUE	TRUE	6
Region_412	2.43774e-12	chr7	25164902	25165202	ENSG00000172115	protein_coding	CYCS	-	25159710	25164980	overlapStart	78	78	116	27	23	48	17	1	1	0	1	0	0	0	0	TRUE	TRUE	TRUE	TRUE	TRUE	TRUE	6
Region_413	2.43784e-12	chr1	151042985	151043285	ENSG00000143458	protein_coding	GABPB2	+	151043054	151098018	overlapStart	-69	69	141	18	23	21	30	1	0	1	0	1	0	1	1	TRUE	TRUE	TRUE	TRUE	TRUE	TRUE	6
Region_414	2.48205e-12	chr17	37009717	37010017	ENSG00000125691	protein_coding	RPL23	-	37004118	37010064	inside	347	47	88	20	34	44	39	2	1	0	0	0	0	0	0	TRUE	TRUE	TRUE	TRUE	TRUE	TRUE	6
Region_415	2.5562e-12	chr3	179040537	179040837	ENSG00000121864	protein_coding	ZNF639	+	179040779	179053323	overlapStart	-242	58	107	18	12	54	4	0	0	1	0	0	0	1	1	TRUE	TRUE	FALSE	TRUE	FALSE	FALSE	3
Region_416	2.61097e-12	chr17	38269514	38269814	ENSG00000243201	tRNA_pseudogene	AC068669.1	-	38273553	38273626	downstream	4112	3739	94	28	16	46	25	1	0	0	0	1	1	2	1	TRUE	TRUE	TRUE	TRUE	TRUE	TRUE	6
Region_417	2.66306e-12	chr7	26007676	26007976	ENSG00000199085	miRNA	hsa-mir-148a	-	25989539	25989606	upstream	-18070	18070	103	4	19	41	7	0	0	0	0	0	1	1	1	TRUE	TRUE	FALSE	TRUE	TRUE	TRUE	5
Region_418	2.66306e-12	chr17	43303483	43303783	ENSG00000184922	protein_coding	FMNL1	+	43299292	43324681	inside	4191	4191	61	26	23	56	15	0	0	1	0	0	0	0	1	TRUE	TRUE	TRUE	TRUE	TRUE	TRUE	6
Region_419	2.75527e-12	chr11	75479331	75479631	ENSG00000247867	lincRNA	AP001922.1	-	75469504	75479694	inside	363	63	56	20	17	27	33	0	0	0	0	0	1	0	1	TRUE	TRUE	TRUE	FALSE	TRUE	TRUE	5
Region_420	2.77972e-12	chr6	144164389	144164689	ENSG00000135521	protein_coding	LTV1	+	144164481	144184949	overlapStart	-92	92	74	21	29	32	24	0	0	0	1	0	1	0	2	TRUE	TRUE	TRUE	TRUE	FALSE	FALSE	4
Region_421	2.788e-12	chr6	43196933	43197233	ENSG00000112667	protein_coding	C6orf108	-	43193367	43197222	overlapStart	289	11	80	20	6	25	29	0	0	0	0	0	1	1	1	FALSE	TRUE	TRUE	TRUE	TRUE	TRUE	5
Region_422	2.86837e-12	chr6	32937283	32937583	ENSG00000223837	processed_transcript	XXbac-BPG181M17.4	+	32938080	32938594	upstream	-797	497	77	54	32	42	38	2	1	1	0	0	2	1	2	FALSE	FALSE	FALSE	TRUE	TRUE	TRUE	3
Region_423	2.87356e-12	chr19	32836599	32836899	ENSG00000168813	protein_coding	ZNF507	+	32836514	32878572	inside	85	85	69	21	25	15	24	0	0	0	0	0	0	0	1	TRUE	FALSE	TRUE	FALSE	TRUE	TRUE	4
Region_424	3.09377e-12	chr1	43423890	43424190	ENSG00000117394	protein_coding	SLC2A1	-	43391519	43424530	inside	640	340	103	32	19	20	32	0	1	1	0	0	0	2	3	TRUE	TRUE	TRUE	TRUE	TRUE	TRUE	6
Region_425	3.15552e-12	chr7	129251325	129251625	ENSG00000106459	protein_coding	NRF1	+	129251555	129396922	overlapStart	-230	70	117	15	13	31	16	0	0	0	1	0	0	0	1	TRUE	TRUE	TRUE	TRUE	TRUE	TRUE	6
Region_426	3.27018e-12	chr17	40273224	40273524	ENSG00000108773	protein_coding	KAT2A	-	40265126	40273376	overlapStart	152	148	72	17	17	37	15	0	0	0	0	0	0	0	0	TRUE	TRUE	TRUE	TRUE	TRUE	TRUE	6
Region_427	3.28521e-12	chr12	59990637	59990937	ENSG00000202471	snRNA	U4	-	59980574	59980724	upstream	-9913	9913	78	26	16	30	9	0	0	0	0	0	1	0	2	TRUE	TRUE	TRUE	FALSE	FALSE	FALSE	3
Region_428	3.3451e-12	chr13	48611779	48612079	ENSG00000136159	protein_coding	NUDT15	+	48611703	48621282	inside	76	76	64	15	23	31	21	0	0	0	0	0	0	0	2	TRUE	TRUE	TRUE	FALSE	TRUE	TRUE	5
Region_429	3.43161e-12	chr5	6712745	6713045	ENSG00000112941	protein_coding	POLS	+	6714718	6757161	upstream	-1973	1673	95	30	24	37	36	1	0	2	0	0	1	2	3	TRUE	TRUE	FALSE	FALSE	FALSE	FALSE	2
Region_430	3.47698e-12	chr6	41675495	41675795	ENSG00000231102	processed_transcript	RP11-298J23.5	+	41688134	41701770	upstream	-12639	12339	39	45	13	19	31	0	0	0	0	0	1	2	1	TRUE	TRUE	TRUE	TRUE	TRUE	TRUE	6
Region_431	3.5185e-12	chr22	19159034	19159334	ENSG00000100075	protein_coding	SLC25A1	-	19163095	19166343	downstream	7309	3761	104	24	17	54	11	1	0	1	0	0	0	1	1	TRUE	TRUE	TRUE	TRUE	FALSE	TRUE	5
Region_432	3.61724e-12	chr1	145610764	145611064	ENSG00000186141	protein_coding	POLR3C	-	145592605	145611025	overlapStart	261	39	166	10	17	24	20	2	0	1	0	0	0	0	1	TRUE	TRUE	TRUE	TRUE	TRUE	FALSE	5
Region_433	3.62505e-12	chr17	5342233	5342533	ENSG00000108561	protein_coding	C1QBP	-	5336099	5342471	overlapStart	238	62	63	23	22	36	32	0	0	0	1	0	1	1	1	TRUE	TRUE	TRUE	TRUE	TRUE	TRUE	6
Region_434	3.6706e-12	chr2	203776236	203776536	ENSG00000138380	protein_coding	ALS2CR8	+	203776937	203851060	upstream	-701	401	76	21	28	37	17	1	0	0	0	0	0	1	1	TRUE	TRUE	TRUE	TRUE	TRUE	TRUE	6
Region_435	3.82396e-12	chr1	118472260	118472560	ENSG00000065183	protein_coding	WDR3	+	118472347	118503049	overlapStart	-87	87	78	16	17	22	23	0	0	0	0	0	0	1	1	TRUE	TRUE	TRUE	TRUE	TRUE	TRUE	6
Region_436	3.82907e-12	chr21	46961569	46961869	ENSG00000173638	protein_coding	SLC19A1	-	46913486	46964314	inside	2745	2445	101	30	25	39	27	0	2	1	0	0	1	0	3	TRUE	TRUE	FALSE	FALSE	FALSE	FALSE	2
Region_437	3.83005e-12	chr19	5903760	5904060	ENSG00000174886	protein_coding	NDUFA11	-	5891287	5904025	overlapStart	265	35	69	45	12	36	16	1	0	0	0	0	1	0	1	TRUE	TRUE	TRUE	TRUE	FALSE	FALSE	4
Region_438	3.83316e-12	chr16	1822890	1823190	ENSG00000074071	protein_coding	MRPS34	-	1821891	1823156	overlapStart	266	34	83	17	17	24	17	0	0	0	0	0	0	1	2	TRUE	TRUE	TRUE	TRUE	TRUE	TRUE	6
Region_439	3.85453e-12	chr2	198364399	198364699	ENSG00000115541	protein_coding	HSPE1	+	198364718	198368181	upstream	-319	19	108	24	22	35	18	0	0	2	0	0	0	1	2	TRUE	FALSE	TRUE	FALSE	FALSE	TRUE	3
Region_440	3.92536e-12	chr12	21810197	21810497	ENSG00000111716	protein_coding	LDHB	-	21788276	21810776	inside	579	279	84	22	37	29	28	0	2	0	0	0	1	0	2	TRUE	TRUE	TRUE	TRUE	TRUE	TRUE	6
Region_441	3.94996e-12	chr5	134073961	134074261	ENSG00000164615	protein_coding	CAMLG	+	134074191	134087847	overlapStart	-230	70	79	19	10	35	16	0	0	0	0	0	0	1	3	TRUE	TRUE	TRUE	TRUE	FALSE	TRUE	5
Region_442	4.01714e-12	chr19	41770052	41770352	ENSG00000105323	protein_coding	HNRNPUL1	+	41768391	41813811	inside	1661	1661	112	24	38	40	26	2	1	1	0	0	0	0	2	TRUE	TRUE	TRUE	TRUE	TRUE	TRUE	6
Region_443	4.04785e-12	chrX	153991685	153991985	ENSG00000206948	snoRNA	SNORA36	+	153996803	153996934	upstream	-5118	4818	80	25	17	42	37	0	0	0	0	2	2	2	2	TRUE	TRUE	FALSE	TRUE	TRUE	FALSE	4
Region_444	4.07692e-12	chr2	220159582	220159882	ENSG00000207647	miRNA	hsa-mir-153-1	-	220158833	220158922	upstream	-660	660	62	25	19	40	8	0	0	0	0	0	0	1	1	TRUE	TRUE	TRUE	TRUE	TRUE	TRUE	6
Region_445	4.28562e-12	chr11	20409120	20409420	ENSG00000185238	protein_coding	PRMT3	+	20409076	20530873	inside	44	44	98	66	21	49	24	2	2	1	0	0	0	0	2	TRUE	TRUE	TRUE	TRUE	TRUE	TRUE	6
Region_446	4.32855e-12	chr9	33473748	33474048	ENSG00000165271	protein_coding	NOL6	-	33461354	33473941	overlapStart	193	107	63	16	19	31	23	0	0	0	0	0	1	2	1	TRUE	TRUE	TRUE	TRUE	TRUE	TRUE	6
Region_447	4.34382e-12	chr16	18801365	18801665	ENSG00000134419	protein_coding	RPS15A	-	18792617	18801656	overlapStart	291	9	75	24	31	43	26	0	0	2	0	0	0	0	0	FALSE	FALSE	TRUE	FALSE	TRUE	TRUE	3
Region_448	4.44046e-12	chr10	104210131	104210431	ENSG00000245773	lincRNA	AL121928.1	+	104209595	104216051	inside	536	536	91	24	10	50	29	1	1	0	0	0	0	2	4	TRUE	TRUE	TRUE	TRUE	TRUE	TRUE	6
Region_449	4.48812e-12	chr19	30433518	30433818	ENSG00000105176	protein_coding	C19orf2	+	30433158	30506611	inside	360	360	76	41	11	27	22	0	0	1	0	0	1	1	3	TRUE	TRUE	TRUE	FALSE	TRUE	TRUE	5
Region_450	4.52135e-12	chr7	99698185	99698485	ENSG00000221838	protein_coding	AP4M1	+	99699130	99707968	upstream	-945	645	79	13	25	24	14	0	0	0	0	0	0	0	1	TRUE	TRUE	TRUE	TRUE	TRUE	TRUE	6
Region_451	4.64913e-12	chr17	21252035	21252335	ENSG00000184185	protein_coding	KCNJ12	+	21279699	21320404	upstream	-27664	27364	188	11	9	76	10	5	1	0	0	0	0	0	2	TRUE	FALSE	FALSE	FALSE	FALSE	FALSE	1
Region_452	4.65122e-12	chr7	767083	767383	ENSG00000188191	protein_coding	PRKAR1B	-	588835	767287	overlapStart	204	96	91	21	19	25	4	0	0	0	0	0	1	2	2	TRUE	FALSE	FALSE	TRUE	FALSE	FALSE	2
Region_453	4.67046e-12	chr6	10695077	10695377	ENSG00000137434	protein_coding	C6orf52	-	10671651	10695030	upstream	-47	47	107	48	20	39	24	2	2	0	0	0	1	1	2	TRUE	TRUE	TRUE	TRUE	TRUE	TRUE	6
Region_454	4.71477e-12	chr2	109335691	109335991	ENSG00000153201	protein_coding	RANBP2	+	109335902	109402267	overlapStart	-211	89	89	16	28	35	12	0	0	1	0	0	0	1	2	TRUE	TRUE	FALSE	TRUE	FALSE	FALSE	3
Region_455	5.05029e-12	chr5	6632986	6633286	ENSG00000037474	protein_coding	NSUN2	-	6599352	6633404	inside	418	118	76	18	18	33	31	0	1	0	0	0	1	2	2	TRUE	TRUE	TRUE	TRUE	TRUE	TRUE	6
Region_456	5.09418e-12	chr6	7389931	7390231	ENSG00000164304	protein_coding	CAGE1	-	7326889	7389976	overlapStart	45	45	71	28	18	40	19	0	1	0	0	0	1	1	1	TRUE	TRUE	FALSE	TRUE	FALSE	FALSE	3
Region_457	5.17912e-12	chr7	100026789	100027089	ENSG00000078487	protein_coding	ZCWPW1	-	99998449	100026615	upstream	-174	174	131	20	18	64	11	1	1	1	0	1	1	0	1	TRUE	TRUE	TRUE	TRUE	TRUE	TRUE	6
Region_458	5.17912e-12	chr1	35325368	35325668	ENSG00000163866	processed_transcript	C1orf212	-	35178338	35325417	overlapStart	49	49	85	23	21	52	20	1	1	0	0	0	1	1	1	TRUE	TRUE	FALSE	TRUE	TRUE	TRUE	5
Region_459	5.21974e-12	chr16	88878036	88878336	ENSG00000198931	protein_coding	APRT	-	88875877	88878342	inside	306	6	69	38	34	40	15	1	1	0	0	0	0	2	3	TRUE	TRUE	TRUE	TRUE	TRUE	TRUE	6
Region_460	5.35798e-12	chr2	27579515	27579815	ENSG00000115207	protein_coding	GTF3C2	-	27548716	27579868	inside	353	53	84	35	13	53	32	0	0	2	0	1	1	0	1	TRUE	TRUE	TRUE	TRUE	TRUE	TRUE	6
Region_461	5.53055e-12	chr10	79793602	79793902	ENSG00000138326	protein_coding	RPS24	+	79793518	79816570	inside	84	84	90	23	19	32	31	0	1	1	0	0	0	0	0	TRUE	TRUE	TRUE	TRUE	TRUE	TRUE	6
Region_462	5.67865e-12	chr1	203830575	203830875	ENSG00000182004	protein_coding	SNRPE	+	203830731	203839678	overlapStart	-156	144	94	21	18	34	29	0	0	2	0	0	0	1	1	TRUE	TRUE	TRUE	TRUE	TRUE	TRUE	6
Region_463	5.74642e-12	chr11	73587594	73587894	ENSG00000181924	protein_coding	CHCHD8	-	73583715	73587890	overlapStart	296	4	82	23	19	41	29	1	0	0	0	1	0	1	2	TRUE	TRUE	TRUE	TRUE	FALSE	FALSE	4
Region_464	5.92633e-12	chr19	41168760	41169060	ENSG00000105245	protein_coding	NUMBL	-	41171810	41196556	downstream	27796	2750	90	21	17	43	25	1	1	0	0	0	1	3	4	TRUE	FALSE	TRUE	TRUE	FALSE	FALSE	3
Region_465	5.99798e-12	chr1	156024300	156024600	ENSG00000116586	protein_coding	ROBLD3	+	156024543	156028301	overlapStart	-243	57	126	20	17	39	21	0	0	1	2	0	0	1	1	TRUE	TRUE	TRUE	TRUE	TRUE	TRUE	6
Region_466	6.02142e-12	chr6	41889152	41889452	ENSG00000112578	protein_coding	BYSL	+	41888926	41900784	inside	226	226	89	25	7	33	25	0	0	1	0	0	1	1	1	TRUE	TRUE	TRUE	TRUE	TRUE	FALSE	5
Region_467	6.07011e-12	chr20	2451134	2451434	ENSG00000125835	protein_coding	SNRPB	-	2442280	2451499	inside	365	65	87	40	22	30	31	1	1	0	1	0	0	0	1	TRUE	TRUE	TRUE	TRUE	TRUE	TRUE	6
Region_468	6.39502e-12	chr22	43582739	43583039	ENSG00000100304	protein_coding	TTLL12	-	43562628	43583139	inside	400	100	63	18	13	26	29	0	0	0	0	0	1	1	2	TRUE	TRUE	FALSE	TRUE	TRUE	FALSE	4
Region_469	6.46832e-12	chr17	26645837	26646137	ENSG00000109084	protein_coding	TMEM97	+	26646161	26655711	upstream	-324	24	100	12	22	34	28	0	1	1	0	0	0	2	4	TRUE	TRUE	FALSE	TRUE	FALSE	FALSE	3
Region_470	6.47308e-12	chr16	85449989	85450289	ENSG00000251607	lincRNA	AC092275.1	-	85319914	85337002	upstream	-112987	112987	67	17	10	62	1	0	0	0	0	0	1	2	2	TRUE	TRUE	TRUE	TRUE	FALSE	FALSE	4
Region_471	6.58332e-12	chr16	58549185	58549485	ENSG00000103037	protein_coding	SETD6	+	58549383	58554431	overlapStart	-198	102	111	33	16	25	17	0	2	0	0	0	1	2	3	TRUE	TRUE	TRUE	TRUE	FALSE	FALSE	4
Region_472	6.61749e-12	chr15	75075864	75076164	ENSG00000103653	protein_coding	CSK	+	75074425	75095539	inside	1439	1439	131	12	14	30	18	0	1	1	0	0	1	0	1	TRUE	TRUE	TRUE	TRUE	TRUE	TRUE	6
Region_473	6.77519e-12	chr20	49434844	49435144	ENSG00000230043	pseudogene	TMSL6	-	49457152	49457286	downstream	22442	22008	86	21	26	47	14	0	0	2	0	0	1	1	1	TRUE	TRUE	TRUE	TRUE	TRUE	TRUE	6
Region_474	6.82139e-12	chr5	176937216	176937516	ENSG00000146094	protein_coding	DOK3	-	176928908	176938275	inside	1059	759	77	30	21	46	22	0	1	1	0	0	1	1	2	TRUE	TRUE	TRUE	TRUE	TRUE	TRUE	6
Region_475	6.83886e-12	chr9	130565191	130565491	ENSG00000136877	protein_coding	FPGS	+	130556876	130576606	inside	8315	8315	81	22	16	32	24	1	0	0	0	0	1	1	3	FALSE	TRUE	TRUE	TRUE	TRUE	TRUE	5
Region_476	6.83886e-12	chr1	211432248	211432548	ENSG00000117625	protein_coding	RCOR3	+	211432621	211489727	upstream	-373	73	87	23	19	40	9	0	0	0	1	0	0	1	3	TRUE	TRUE	TRUE	FALSE	FALSE	FALSE	3
Region_477	6.89128e-12	chr20	30135079	30135379	ENSG00000101898	pseudogene	RP3-324O17.4	+	30135307	30135852	overlapStart	-228	72	89	61	22	40	19	0	3	0	0	1	0	1	1	TRUE	TRUE	FALSE	FALSE	TRUE	TRUE	4
Region_478	6.94722e-12	chr15	41061837	41062137	ENSG00000188277	protein_coding	C15orf62	+	41062178	41064647	upstream	-341	41	71	19	13	53	0	0	0	0	0	0	0	2	2	TRUE	TRUE	TRUE	TRUE	TRUE	TRUE	6
Region_479	6.96425e-12	chr12	2921898	2922198	ENSG00000111203	protein_coding	ITFG2	+	2921788	2934237	inside	110	110	65	28	18	41	20	0	0	1	0	0	1	1	2	TRUE	TRUE	TRUE	TRUE	TRUE	TRUE	6
Region_480	7.03569e-12	chr1	41445514	41445814	ENSG00000171793	protein_coding	CTPS	+	41445007	41478235	inside	507	507	91	14	14	35	20	0	0	0	1	0	0	1	2	TRUE	TRUE	TRUE	TRUE	TRUE	TRUE	6
Region_481	7.23625e-12	chr7	155089192	155089492	ENSG00000186480	protein_coding	INSIG1	+	155089486	155101945	overlapStart	-294	6	122	12	7	61	9	2	0	0	0	0	0	2	3	TRUE	TRUE	TRUE	TRUE	TRUE	TRUE	6
Region_482	7.24338e-12	chr4	4291652	4291952	ENSG00000145220	protein_coding	LYAR	-	4269428	4291896	overlapStart	244	56	67	13	22	29	18	0	0	0	0	0	1	1	2	TRUE	TRUE	TRUE	FALSE	TRUE	TRUE	5
Region_483	7.25825e-12	chr9	117373348	117373648	ENSG00000157693	protein_coding	C9orf91	+	117373486	117408702	overlapStart	-138	138	105	29	13	44	8	1	0	1	0	0	1	1	1	FALSE	TRUE	TRUE	FALSE	TRUE	TRUE	4
Region_484	7.28821e-12	chr12	64798645	64798945	ENSG00000184575	protein_coding	XPOT	+	64798233	64842461	inside	412	412	55	16	16	48	14	0	0	0	0	0	0	1	2	TRUE	TRUE	TRUE	TRUE	TRUE	TRUE	6
Region_485	7.30633e-12	chr20	2632375	2632675	ENSG00000101361	protein_coding	NOP56	+	2632791	2639039	upstream	-416	116	73	48	12	30	26	0	0	0	1	1	1	1	1	TRUE	FALSE	TRUE	TRUE	TRUE	TRUE	5
Region_486	7.40454e-12	chr2	207024662	207024962	ENSG00000023228	protein_coding	NDUFS1	-	206986149	207024327	upstream	-335	335	63	14	17	30	24	0	0	0	0	0	1	3	2	TRUE	TRUE	TRUE	FALSE	TRUE	TRUE	5
Region_487	7.40454e-12	chr1	214454831	214455131	ENSG00000143499	protein_coding	SMYD2	+	214454445	214510474	inside	386	386	77	25	17	25	8	0	0	0	0	0	1	1	4	TRUE	TRUE	TRUE	FALSE	FALSE	FALSE	3
Region_488	7.4974e-12	chr20	47663244	47663544	ENSG00000124207	protein_coding	CSE1L	+	47662838	47713489	inside	406	406	92	20	16	21	42	1	0	1	0	0	0	0	2	TRUE	TRUE	TRUE	TRUE	TRUE	TRUE	6
Region_489	7.5282e-12	chr8	23082599	23082899	ENSG00000104689	protein_coding	TNFRSF10A	-	23048064	23082639	overlapStart	40	40	65	22	6	34	23	0	0	0	0	0	0	1	2	TRUE	FALSE	FALSE	FALSE	FALSE	FALSE	1
Region_490	7.86649e-12	chr1	41706894	41707194	ENSG00000010803	protein_coding	SCMH1	-	41492874	41707826	inside	932	632	75	23	8	47	22	1	0	0	0	0	2	1	3	TRUE	TRUE	TRUE	FALSE	FALSE	FALSE	3
Region_491	7.86649e-12	chr1	93811224	93811524	ENSG00000117505	protein_coding	DR1	+	93811445	93828149	overlapStart	-221	79	78	21	19	39	17	0	1	0	0	0	0	0	1	TRUE	TRUE	TRUE	TRUE	TRUE	TRUE	6
Region_492	7.88278e-12	chr14	102554754	102555054	ENSG00000240457	scRNA_pseudogene	AL133223.2	-	102543517	102543806	upstream	-10948	10948	86	31	8	32	0	0	0	0	0	0	1	2	1	TRUE	TRUE	TRUE	TRUE	FALSE	FALSE	4
Region_493	8.26986e-12	chr16	31191812	31192112	ENSG00000089280	protein_coding	FUS	+	31191445	31203127	inside	367	367	104	24	16	31	20	1	1	0	0	0	0	1	2	TRUE	FALSE	TRUE	TRUE	TRUE	TRUE	5
Region_494	8.26986e-12	chr19	39360484	39360784	ENSG00000187994	protein_coding	RINL	-	39358470	39368894	inside	8410	2014	80	23	6	31	14	0	0	0	0	0	0	0	1	TRUE	TRUE	TRUE	TRUE	TRUE	TRUE	6
Region_495	8.30372e-12	chr19	3985177	3985477	ENSG00000167658	protein_coding	EEF2	-	3976055	3985461	overlapStart	284	16	75	20	25	30	21	0	0	1	0	0	0	1	1	TRUE	TRUE	TRUE	TRUE	TRUE	TRUE	6
Region_496	8.37511e-12	chr12	58145933	58146233	ENSG00000135446	protein_coding	CDK4	-	58142005	58146164	overlapStart	231	69	97	8	11	29	14	0	0	0	0	0	1	0	3	TRUE	TRUE	TRUE	TRUE	TRUE	FALSE	5
Region_497	8.39461e-12	chr17	76836842	76837142	ENSG00000055483	protein_coding	USP36	-	76792965	76836969	overlapStart	127	127	64	19	15	37	14	0	0	0	0	0	1	0	2	FALSE	TRUE	TRUE	TRUE	TRUE	TRUE	5
Region_498	8.42855e-12	chr17	19881084	19881384	ENSG00000108599	protein_coding	AKAP10	-	19807788	19881150	overlapStart	66	66	153	13	17	11	16	2	0	0	0	0	1	1	1	TRUE	FALSE	FALSE	TRUE	TRUE	TRUE	4
Region_499	8.94387e-12	chr19	2427374	2427674	ENSG00000099800	protein_coding	TIMM13	-	2425630	2427875	inside	501	201	80	19	20	36	18	0	1	0	0	0	0	1	1	TRUE	TRUE	TRUE	FALSE	TRUE	TRUE	5
Region_500	9.29522e-12	chr1	182573321	182573621	ENSG00000143333	protein_coding	RGS16	-	182567758	182573543	overlapStart	222	78	98	8	20	46	22	1	0	0	1	0	0	1	3	FALSE	TRUE	TRUE	TRUE	TRUE	TRUE	5
Region_501	9.38752e-12	chr18	55297409	55297709	ENSG00000134440	protein_coding	NARS	-	55267896	55289177	upstream	-8232	8232	84	28	13	39	11	0	0	1	0	0	0	0	2	TRUE	TRUE	TRUE	FALSE	FALSE	FALSE	3
Region_502	9.41238e-12	chr6	33239778	33240078	ENSG00000231500	protein_coding	RPS18	+	33239787	33244287	overlapStart	-9	9	87	34	31	43	50	3	1	1	0	0	0	0	0	TRUE	TRUE	TRUE	TRUE	TRUE	TRUE	6
Region_503	9.41238e-12	chr15	67813785	67814085	ENSG00000189227	protein_coding	C15orf61	+	67813522	67819639	inside	263	263	102	15	18	28	15	1	0	0	0	0	1	1	3	TRUE	TRUE	TRUE	TRUE	TRUE	TRUE	6
Region_504	9.58366e-12	chr1	27852510	27852810	ENSG00000237429	processed_transcript	RP1-159A19.4	+	27852316	27857072	inside	194	194	82	13	13	31	14	0	0	0	0	0	1	0	1	TRUE	TRUE	TRUE	TRUE	TRUE	TRUE	6
Region_505	9.68395e-12	chr19	1672370	1672670	ENSG00000071564	protein_coding	TCF3	-	1609293	1652326	upstream	-20044	20044	62	39	14	47	8	0	0	1	0	0	2	1	2	TRUE	TRUE	FALSE	FALSE	FALSE	FALSE	2
Region_506	1.04402e-11	chr6	32936264	32936564	ENSG00000204256	protein_coding	BRD2	+	32936437	32949282	overlapStart	-173	127	73	28	24	39	22	0	0	2	0	0	0	0	1	FALSE	FALSE	FALSE	TRUE	TRUE	TRUE	3
Region_507	1.05676e-11	chr7	44162782	44163082	ENSG00000106628	protein_coding	POLD2	-	44154286	44163957	inside	1175	875	96	19	20	21	52	1	2	0	0	0	1	1	3	TRUE	TRUE	FALSE	FALSE	FALSE	TRUE	3
Region_508	1.05676e-11	chr1	29211512	29211812	ENSG00000159023	protein_coding	EPB41	+	29213628	29446958	upstream	-2116	1816	77	21	17	54	20	0	0	1	0	1	1	2	1	TRUE	TRUE	TRUE	TRUE	TRUE	TRUE	6
Region_509	1.07065e-11	chr19	42364204	42364504	ENSG00000105372	protein_coding	RPS19	+	42363988	42375482	inside	216	216	94	24	19	38	16	0	1	1	0	0	1	1	3	TRUE	TRUE	TRUE	TRUE	TRUE	TRUE	6
Region_510	1.09657e-11	chr12	6643269	6643569	ENSG00000111640	protein_coding	GAPDH	+	6643093	6647537	inside	176	176	69	14	20	28	36	1	0	0	0	0	0	0	0	TRUE	TRUE	TRUE	TRUE	TRUE	TRUE	6
Region_511	1.12398e-11	chr6	44191409	44191709	ENSG00000112759	protein_coding	SLC29A1	+	44187242	44201888	inside	4167	4167	55	29	14	27	18	0	0	0	0	0	1	1	2	TRUE	TRUE	TRUE	TRUE	TRUE	TRUE	6
Region_512	1.15442e-11	chr19	56166682	56166982	ENSG00000063244	protein_coding	U2AF2	+	56165416	56186081	inside	1266	1266	57	33	24	40	28	0	1	1	0	0	1	2	3	TRUE	TRUE	TRUE	TRUE	TRUE	TRUE	6
Region_513	1.16711e-11	chr2	32235999	32236299	ENSG00000162959	protein_coding	MEMO1	-	32092878	32236299	inside	300	0	104	20	13	42	15	0	1	0	1	0	0	1	1	TRUE	TRUE	FALSE	TRUE	TRUE	TRUE	5
Region_514	1.16711e-11	chr2	88991211	88991511	ENSG00000153574	protein_coding	RPIA	+	88991162	89050427	inside	49	49	70	20	18	32	24	1	0	0	0	0	2	2	4	TRUE	TRUE	TRUE	FALSE	TRUE	TRUE	5
Region_515	1.17154e-11	chr17	27065082	27065382	ENSG00000076604	protein_coding	TRAF4	+	27071036	27077974	upstream	-5954	5654	68	19	19	51	13	0	0	0	1	0	1	1	1	TRUE	TRUE	TRUE	TRUE	TRUE	TRUE	6
Region_516	1.18103e-11	chr8	48920725	48921025	ENSG00000169139	protein_coding	UBE2V2	+	48920995	48974450	overlapStart	-270	30	57	17	12	39	20	0	0	0	0	0	1	1	2	TRUE	TRUE	FALSE	TRUE	TRUE	FALSE	4
Region_517	1.18652e-11	chr3	133211006	133211306	ENSG00000214301	pseudogene	RP11-91K8.4	+	133209650	133210407	downstream	1356	599	134	16	14	6	0	0	0	0	0	0	1	0	2	TRUE	TRUE	TRUE	TRUE	FALSE	FALSE	4
Region_518	1.19901e-11	chr17	27052851	27053151	ENSG00000160606	protein_coding	TLCD1	-	27051366	27053950	inside	1099	799	98	16	13	32	17	0	1	0	0	0	1	0	2	TRUE	TRUE	TRUE	TRUE	TRUE	TRUE	6
Region_519	1.20427e-11	chr4	83294189	83294489	ENSG00000138668	protein_coding	HNRNPD	-	83273651	83295656	inside	1467	1167	65	16	18	33	14	0	0	0	0	0	0	0	0	TRUE	TRUE	TRUE	TRUE	TRUE	TRUE	6
Region_520	1.21338e-11	chr12	112279699	112279999	ENSG00000089022	protein_coding	MAPKAPK5	+	112280045	112331227	upstream	-346	46	90	27	19	24	12	0	1	0	0	0	0	0	1	TRUE	TRUE	TRUE	TRUE	TRUE	TRUE	6
Region_521	1.21857e-11	chr1	1342625	1342925	ENSG00000242485	protein_coding	MRPL20	-	1337288	1342693	overlapStart	68	68	110	23	16	23	20	0	0	1	1	0	0	1	3	FALSE	TRUE	TRUE	FALSE	FALSE	FALSE	2
Region_522	1.2195e-11	chr12	120638703	120639003	ENSG00000089157	protein_coding	RPLP0	-	120634510	120639014	inside	311	11	63	20	25	44	15	0	0	0	0	1	0	1	3	TRUE	TRUE	TRUE	TRUE	TRUE	TRUE	6
Region_523	1.2195e-11	chr2	113012207	113012507	ENSG00000144161	protein_coding	ZC3H8	-	112973254	113012713	inside	506	206	62	28	16	42	19	0	1	0	0	0	1	1	2	TRUE	TRUE	TRUE	TRUE	FALSE	FALSE	4
Region_524	1.22366e-11	chr16	70557711	70558011	ENSG00000189091	protein_coding	SF3B3	+	70557691	70608820	inside	20	20	98	26	29	46	56	1	3	0	1	1	0	0	1	TRUE	TRUE	TRUE	TRUE	TRUE	TRUE	6
Region_525	1.23087e-11	chr8	22102647	22102947	ENSG00000168495	protein_coding	POLR3D	+	22102619	22108679	inside	28	28	104	14	26	53	15	3	0	0	0	0	1	3	2	TRUE	TRUE	TRUE	TRUE	TRUE	TRUE	6
Region_526	1.28129e-11	chr3	101405307	101405607	ENSG00000114391	protein_coding	RPL24	-	101399935	101405626	inside	319	19	88	19	16	27	36	0	0	2	0	0	0	0	1	TRUE	TRUE	TRUE	TRUE	TRUE	TRUE	6
Region_527	1.30047e-11	chr2	219524355	219524655	ENSG00000115568	protein_coding	ZNF142	-	219502639	219524378	overlapStart	23	23	91	23	17	31	11	0	1	0	0	0	0	0	1	TRUE	TRUE	TRUE	TRUE	TRUE	TRUE	6
Region_528	1.35224e-11	chr12	112546239	112546539	ENSG00000111300	protein_coding	NAA25	-	112464494	112546597	inside	358	58	97	21	24	29	17	0	1	0	1	0	0	1	3	TRUE	TRUE	TRUE	TRUE	TRUE	TRUE	6
Region_529	1.40706e-11	chr1	245026316	245026616	ENSG00000153187	protein_coding	HNRNPU	-	245013602	245027844	inside	1528	1228	70	19	14	38	7	0	0	0	0	0	0	0	0	TRUE	FALSE	TRUE	TRUE	TRUE	TRUE	5
Region_530	1.40737e-11	chr19	47615334	47615634	ENSG00000130749	protein_coding	ZC3H4	-	47567449	47617009	inside	1675	1375	79	39	17	29	5	1	0	0	0	0	0	0	0	TRUE	TRUE	TRUE	TRUE	TRUE	TRUE	6
Region_531	1.40844e-11	chr22	50353733	50354033	ENSG00000198355	protein_coding	PIM3	+	50354161	50357728	upstream	-428	128	37	26	21	39	15	0	0	0	0	0	1	1	2	FALSE	TRUE	FALSE	FALSE	TRUE	TRUE	3
Region_532	1.43036e-11	chr17	46018589	46018889	ENSG00000234494	processed_transcript	AC003665.1	-	45975826	46018776	overlapStart	187	113	76	23	15	32	22	0	1	0	0	0	1	1	1	TRUE	TRUE	TRUE	TRUE	TRUE	FALSE	5
Region_533	1.44494e-11	chr6	153304331	153304631	ENSG00000112029	protein_coding	FBXO5	-	153291664	153304714	inside	383	83	55	15	18	35	19	0	0	0	0	0	1	1	3	TRUE	TRUE	FALSE	TRUE	FALSE	FALSE	3
Region_534	1.45516e-11	chr12	108079303	108079603	ENSG00000136045	protein_coding	PWP1	+	108079590	108106257	overlapStart	-287	13	85	20	24	32	27	0	1	0	1	0	1	2	1	TRUE	TRUE	TRUE	TRUE	FALSE	FALSE	4
Region_535	1.49623e-11	chr14	59950661	59950961	ENSG00000126790	protein_coding	C14orf149	-	59927081	59951086	inside	425	125	82	24	26	41	27	2	1	0	0	0	1	1	2	TRUE	TRUE	TRUE	TRUE	TRUE	TRUE	6
Region_536	1.50669e-11	chr10	120924787	120925087	ENSG00000183605	protein_coding	SFXN4	-	120900279	120925189	inside	402	102	101	25	20	38	20	1	1	0	1	0	1	3	2	TRUE	TRUE	TRUE	TRUE	TRUE	TRUE	6
Region_537	1.50669e-11	chr19	796926	797226	ENSG00000011304	protein_coding	PTBP1	+	797392	812327	upstream	-466	166	108	32	19	31	15	0	2	0	1	0	1	0	3	TRUE	TRUE	FALSE	TRUE	TRUE	TRUE	5
Region_538	1.51048e-11	chr7	135346939	135347239	ENSG00000233736	processed_transcript	AC091736.1	+	135347221	135361159	overlapStart	-282	18	86	25	14	29	34	1	1	0	0	0	0	1	1	TRUE	TRUE	TRUE	TRUE	TRUE	FALSE	5
Region_539	1.5136e-11	chr1	26324606	26324906	ENSG00000158006	protein_coding	PAFAH2	-	26286258	26324648	overlapStart	42	42	85	21	16	42	8	1	0	0	0	0	0	1	1	TRUE	TRUE	TRUE	TRUE	TRUE	TRUE	6
Region_540	1.52073e-11	chr1	6086258	6086558	ENSG00000131697	protein_coding	NPHP4	-	5922871	6052533	upstream	-33725	33725	89	23	18	30	11	0	1	0	0	0	0	1	3	TRUE	TRUE	TRUE	TRUE	TRUE	TRUE	6
Region_541	1.53006e-11	chr5	138725508	138725808	ENSG00000170476	protein_coding	RP11-1280I22.1	-	138723169	138725770	overlapStart	262	38	85	30	24	46	20	2	0	1	0	0	1	2	1	TRUE	TRUE	TRUE	TRUE	TRUE	TRUE	6
Region_542	1.53586e-11	chr4	39460319	39460619	ENSG00000163682	protein_coding	RPL9	-	39455744	39460568	overlapStart	249	51	67	18	31	26	37	0	2	0	0	0	0	0	0	TRUE	TRUE	TRUE	TRUE	TRUE	TRUE	6
Region_543	1.57139e-11	chr8	146277767	146278067	ENSG00000182307	protein_coding	C8orf33	+	146277824	146281416	overlapStart	-57	57	126	10	15	23	8	1	0	0	0	0	0	1	3	TRUE	TRUE	TRUE	FALSE	TRUE	TRUE	5
Region_544	1.58256e-11	chr9	19379956	19380256	ENSG00000137154	protein_coding	RPS6	-	19375713	19380252	overlapStart	296	4	89	23	36	38	18	1	0	2	0	0	0	0	0	TRUE	TRUE	TRUE	TRUE	TRUE	TRUE	6
Region_545	1.58305e-11	chr2	38603844	38604144	ENSG00000119787	protein_coding	ATL2	-	38522022	38604432	inside	588	288	88	15	9	29	11	0	0	0	0	0	0	1	3	TRUE	TRUE	TRUE	TRUE	TRUE	TRUE	6
Region_546	1.62429e-11	chr6	139695808	139696108	ENSG00000164442	protein_coding	CITED2	-	139693393	139695757	upstream	-51	51	71	16	11	29	38	0	1	0	0	0	1	1	3	TRUE	TRUE	TRUE	TRUE	TRUE	TRUE	6
Region_547	1.66887e-11	chr7	26241639	26241939	ENSG00000122566	protein_coding	HNRNPA2B1	-	26229547	26241149	upstream	-490	490	90	21	17	32	11	1	0	0	0	0	0	1	3	FALSE	TRUE	TRUE	TRUE	FALSE	FALSE	3
Region_548	1.67043e-11	chr14	105282381	105282681	ENSG00000239365	pseudogene	RP11-477I4.2	-	105297173	105297507	downstream	15126	14492	77	23	7	32	19	0	0	1	0	0	1	1	3	FALSE	TRUE	FALSE	FALSE	FALSE	FALSE	1
Region_549	1.71489e-11	chr19	17716854	17717154	ENSG00000243771	pseudogene	CTD-3131K8.1	-	17700404	17700880	upstream	-15974	15974	75	39	11	34	23	1	0	1	0	0	0	0	2	TRUE	FALSE	TRUE	TRUE	TRUE	TRUE	5
Region_550	1.74395e-11	chr11	60673834	60674134	ENSG00000110107	protein_coding	PRPF19	-	60658220	60674056	overlapStart	222	78	55	21	24	25	14	0	0	0	0	0	1	1	3	TRUE	TRUE	TRUE	TRUE	TRUE	TRUE	6
Region_551	1.7938e-11	chr17	685401	685701	ENSG00000171861	protein_coding	RNMTL1	+	685513	695749	overlapStart	-112	112	51	28	27	20	11	0	0	0	0	0	0	0	2	TRUE	TRUE	TRUE	TRUE	TRUE	TRUE	6
Region_552	1.80218e-11	chr15	55488958	55489258	ENSG00000137876	protein_coding	RSL24D1	-	55473004	55489265	inside	307	7	99	13	19	34	22	1	1	0	0	0	0	1	1	TRUE	TRUE	FALSE	TRUE	TRUE	TRUE	5
Region_553	1.83348e-11	chr12	132413658	132413958	ENSG00000177192	protein_coding	PUS1	+	132413789	132428404	overlapStart	-131	131	86	12	11	48	15	1	0	0	0	0	1	2	2	TRUE	TRUE	TRUE	TRUE	TRUE	TRUE	6
Region_554	1.86408e-11	chr19	4246779	4247079	ENSG00000105248	protein_coding	CCDC94	+	4247108	4269083	upstream	-329	29	85	43	27	43	20	0	1	3	0	0	0	0	1	TRUE	TRUE	TRUE	TRUE	TRUE	FALSE	5
Region_555	1.91912e-11	chr14	91976755	91977055	ENSG00000100796	protein_coding	SMEK1	-	91923955	91976644	upstream	-111	111	121	21	20	36	9	2	1	0	0	0	0	1	1	TRUE	TRUE	TRUE	TRUE	TRUE	TRUE	6
Region_556	1.91912e-11	chr20	30697312	30697612	ENSG00000101337	protein_coding	TM9SF4	+	30697309	30755061	inside	3	3	55	25	11	71	19	0	2	0	0	0	1	1	1	TRUE	TRUE	TRUE	TRUE	TRUE	TRUE	6
Region_557	1.97957e-11	chr11	66138545	66138845	ENSG00000174669	protein_coding	SLC29A2	-	66129993	66139291	inside	746	446	52	33	10	29	15	0	0	0	0	0	0	2	4	TRUE	FALSE	FALSE	TRUE	FALSE	TRUE	3
Region_558	1.99576e-11	chr16	12008988	12009288	ENSG00000103342	protein_coding	GSPT1	-	11961987	12010519	inside	1531	1231	68	32	12	40	10	0	0	1	0	0	1	1	3	FALSE	TRUE	TRUE	FALSE	TRUE	TRUE	4
Region_559	2.00056e-11	chr17	38136999	38137299	ENSG00000108344	protein_coding	PSMD3	+	38137050	38154213	overlapStart	-51	51	59	16	11	48	10	0	0	0	0	0	0	0	0	TRUE	TRUE	TRUE	TRUE	TRUE	TRUE	6
Region_560	2.00905e-11	chr1	78148685	78148985	ENSG00000036549	protein_coding	ZZZ3	-	78028101	78149104	inside	419	119	68	14	15	34	13	0	0	0	0	0	3	5	6	TRUE	TRUE	FALSE	FALSE	TRUE	FALSE	3
Region_561	2.02999e-11	chr1	94312022	94312322	ENSG00000211575	miRNA	hsa-mir-760	+	94312388	94312467	upstream	-366	66	88	19	8	21	13	0	0	0	0	0	0	0	3	TRUE	TRUE	TRUE	FALSE	TRUE	TRUE	5
Region_562	2.04334e-11	chr3	127842507	127842807	ENSG00000212344	snRNA	U6	-	127860718	127860820	downstream	18313	17911	43	21	22	43	29	0	0	1	0	0	0	0	0	TRUE	TRUE	TRUE	TRUE	TRUE	TRUE	6
Region_563	2.06209e-11	chr1	159894683	159894983	ENSG00000158710	protein_coding	TAGLN2	-	159887897	159895522	inside	839	539	99	26	23	21	15	1	1	0	0	0	1	0	3	TRUE	TRUE	TRUE	FALSE	TRUE	TRUE	5
Region_564	2.07695e-11	chr15	99190767	99191067	ENSG00000140443	protein_coding	IGF1R	+	99192200	99507759	upstream	-1433	1133	145	15	13	39	6	2	0	0	1	0	0	1	4	TRUE	TRUE	FALSE	TRUE	TRUE	TRUE	5
Region_565	2.08699e-11	chr7	16685893	16686193	ENSG00000136261	protein_coding	BZW2	+	16685756	16746148	inside	137	137	93	16	13	19	24	1	0	0	0	0	0	0	0	TRUE	TRUE	TRUE	TRUE	TRUE	TRUE	6
Region_566	2.08699e-11	chrX	70752723	70753023	ENSG00000147162	protein_coding	OGT	+	70752933	70795747	overlapStart	-210	90	62	18	18	30	13	0	0	0	0	0	0	0	1	TRUE	TRUE	FALSE	TRUE	FALSE	TRUE	4
Region_567	2.19961e-11	chr6	111303143	111303443	ENSG00000197498	protein_coding	RPF2	+	111303218	111347303	overlapStart	-75	75	89	26	23	48	31	3	1	0	0	0	1	0	2	TRUE	TRUE	TRUE	TRUE	TRUE	TRUE	6
Region_568	2.19961e-11	chr3	13129621	13129921	ENSG00000144711	protein_coding	IQSEC1	-	12938719	13114617	upstream	-15004	15004	77	35	21	26	2	0	1	0	0	0	0	0	0	FALSE	TRUE	FALSE	FALSE	FALSE	FALSE	1
Region_569	2.19961e-11	chr19	662177	662477	ENSG00000070423	protein_coding	RNF126	-	647530	663227	inside	1050	750	46	23	19	30	18	0	0	0	0	0	0	1	1	TRUE	TRUE	FALSE	FALSE	FALSE	FALSE	2
Region_570	2.22179e-11	chr7	74071604	74071904	ENSG00000077809	protein_coding	GTF2I	+	74071994	74175026	upstream	-390	90	82	14	15	32	5	0	0	0	0	0	0	0	0	TRUE	FALSE	TRUE	TRUE	TRUE	FALSE	4
Region_571	2.22287e-11	chr12	132195167	132195467	ENSG00000061936	protein_coding	SFRS8	+	132195635	132284282	upstream	-468	168	66	17	11	29	19	0	0	0	0	0	0	1	2	TRUE	TRUE	FALSE	FALSE	FALSE	FALSE	2
Region_572	2.2287e-11	chr16	4524558	4524858	ENSG00000103415	protein_coding	HMOX2	+	4524719	4560348	overlapStart	-161	139	64	29	19	52	15	0	1	1	0	0	1	0	1	TRUE	TRUE	TRUE	TRUE	FALSE	FALSE	4
Region_573	2.23508e-11	chr16	3314723	3315023	ENSG00000225821	lincRNA	AJ003147.2	+	3313802	3317371	inside	921	921	45	50	35	29	30	2	1	0	0	0	2	2	3	TRUE	TRUE	TRUE	FALSE	FALSE	FALSE	3
Region_574	2.28441e-11	chr1	180471615	180471915	ENSG00000135847	protein_coding	ACBD6	-	180244515	180472089	inside	474	174	64	17	16	24	19	0	0	0	0	0	0	0	1	TRUE	TRUE	FALSE	FALSE	TRUE	FALSE	3
Region_575	2.29604e-11	chr7	44613329	44613629	ENSG00000136271	protein_coding	DDX56	-	44605016	44614650	inside	1321	1021	68	17	19	18	18	0	0	0	0	0	0	0	1	TRUE	TRUE	TRUE	FALSE	TRUE	TRUE	5
Region_576	2.30464e-11	chr6	30585630	30585930	ENSG00000204568	protein_coding	MRPS18B	+	30585486	30594172	inside	144	144	57	30	25	29	33	1	0	0	1	0	1	1	1	TRUE	TRUE	TRUE	TRUE	TRUE	TRUE	6
Region_577	2.30946e-11	chr3	99536527	99536827	ENSG00000184220	protein_coding	C3orf26	+	99536678	99897447	overlapStart	-151	149	119	24	20	26	14	1	1	1	0	0	0	1	2	TRUE	TRUE	TRUE	TRUE	FALSE	TRUE	5
Region_578	2.30946e-11	chr2	113403134	113403434	ENSG00000237753	processed_transcript	AC079922.3	-	113399409	113403267	overlapStart	133	133	82	13	7	27	18	0	0	0	0	0	1	2	2	TRUE	TRUE	TRUE	TRUE	TRUE	TRUE	6
Region_579	2.3253e-11	chr16	88772808	88773108	ENSG00000158717	protein_coding	RNF166	-	88762903	88772829	overlapStart	21	21	80	22	8	29	8	0	0	0	0	0	0	0	1	TRUE	FALSE	TRUE	TRUE	TRUE	TRUE	5
Region_580	2.35634e-11	chr7	157179908	157180208	ENSG00000105993	protein_coding	DNAJB6	+	157128075	157210133	inside	51833	29925	111	5	25	33	1	0	0	0	0	1	1	1	2	TRUE	TRUE	FALSE	TRUE	FALSE	FALSE	3
Region_581	2.37622e-11	chr19	2749188	2749488	ENSG00000141873	protein_coding	SLC39A3	-	2732525	2740074	upstream	-9114	9114	68	22	19	36	14	0	1	0	0	0	1	1	3	TRUE	TRUE	FALSE	FALSE	FALSE	FALSE	2
Region_582	2.39617e-11	chr11	6624633	6624933	ENSG00000132275	protein_coding	RRP8	-	6616305	6624756	overlapStart	123	123	79	36	18	29	17	0	1	1	0	0	1	1	2	TRUE	TRUE	TRUE	TRUE	TRUE	TRUE	6
Region_583	2.41075e-11	chr19	5690284	5690584	ENSG00000130255	protein_coding	RPL36	+	5690272	5691674	inside	12	12	70	25	17	47	20	1	0	1	0	0	0	0	1	TRUE	TRUE	TRUE	TRUE	TRUE	FALSE	5
Region_584	2.42713e-11	chr4	140222590	140222890	ENSG00000164134	protein_coding	NARG1	+	140222609	140341187	overlapStart	-19	19	72	13	25	32	11	0	1	0	0	0	1	1	1	TRUE	TRUE	TRUE	FALSE	TRUE	TRUE	5
Region_585	2.42821e-11	chr6	2892000	2892300	ENSG00000247767	lincRNA	AL133351.1	+	2884222	2900909	inside	7778	7778	74	30	12	22	15	1	0	0	0	0	1	2	1	TRUE	TRUE	FALSE	TRUE	TRUE	TRUE	5
Region_586	2.43447e-11	chr19	10680147	10680447	ENSG00000129355	protein_coding	CDKN2D	-	10677139	10679655	upstream	-492	492	60	19	20	23	16	0	0	0	0	0	1	2	1	TRUE	TRUE	TRUE	TRUE	TRUE	FALSE	5
Region_587	2.43447e-11	chrX	41192655	41192955	ENSG00000215301	protein_coding	DDX3X	+	41192651	41223725	inside	4	4	67	20	12	25	17	0	0	0	0	0	1	1	1	TRUE	TRUE	FALSE	TRUE	TRUE	TRUE	5
Region_588	2.44762e-11	chr14	68750269	68750569	ENSG00000243546	scRNA_pseudogene	AL136294.1	-	68702960	68703255	upstream	-47014	47014	54	20	12	37	16	0	0	0	0	0	1	0	1	TRUE	TRUE	TRUE	TRUE	TRUE	TRUE	6
Region_589	2.49529e-11	chr15	63892867	63893167	ENSG00000247530	lincRNA	AC118274.1	-	63879912	63893008	overlapStart	141	141	131	10	11	36	8	0	1	1	0	0	1	2	3	FALSE	TRUE	TRUE	TRUE	TRUE	TRUE	5
Region_590	2.49529e-11	chr1	45265414	45265714	ENSG00000173846	protein_coding	PLK3	+	45265897	45271662	upstream	-483	183	82	19	12	34	19	0	0	1	0	0	0	1	2	FALSE	TRUE	TRUE	TRUE	TRUE	TRUE	5
Region_591	2.52856e-11	chr1	226111697	226111997	ENSG00000143811	protein_coding	PYCR2	-	226074396	226111978	overlapStart	281	19	64	22	13	26	15	0	0	0	0	0	0	0	2	TRUE	TRUE	TRUE	FALSE	FALSE	TRUE	4
Region_592	2.58868e-11	chr9	34637176	34637476	ENSG00000147955	protein_coding	SIGMAR1	-	34634719	34637806	inside	630	330	54	23	26	24	29	1	0	0	0	0	1	1	4	TRUE	TRUE	TRUE	TRUE	TRUE	TRUE	6
Region_593	2.63397e-11	chr19	12834631	12834931	ENSG00000105576	protein_coding	TNPO2	-	12810008	12834810	overlapStart	179	121	93	30	12	38	24	1	0	2	0	0	1	0	2	TRUE	TRUE	TRUE	TRUE	FALSE	FALSE	4
Region_594	2.64445e-11	chr14	91830432	91830732	ENSG00000015133	protein_coding	CCDC88C	-	91737669	91884133	inside	53701	53401	82	31	31	53	17	0	3	0	0	1	0	0	2	TRUE	FALSE	TRUE	TRUE	FALSE	FALSE	3
Region_595	2.64445e-11	chr1	155243232	155243532	ENSG00000143630	protein_coding	HCN3	+	155247374	155259639	upstream	-4142	3842	104	14	14	26	13	0	0	0	1	0	1	1	1	FALSE	TRUE	TRUE	TRUE	TRUE	FALSE	4
Region_596	2.64445e-11	chr8	128806665	128806965	ENSG00000249859	lincRNA	PVT1	+	128806779	129113498	overlapStart	-114	114	59	21	17	21	19	0	0	0	0	0	0	1	6	FALSE	FALSE	FALSE	FALSE	FALSE	FALSE	0
Region_597	2.64548e-11	chr17	79895149	79895449	ENSG00000183010	protein_coding	PYCR1	-	79890269	79895172	overlapStart	23	23	57	20	14	35	13	0	0	0	0	0	1	3	5	TRUE	TRUE	TRUE	TRUE	FALSE	FALSE	4
Region_598	2.65239e-11	chr19	39342422	39342722	ENSG00000104824	protein_coding	HNRNPL	-	39327029	39342979	inside	557	257	82	27	13	31	9	0	0	1	0	0	1	2	2	TRUE	TRUE	TRUE	FALSE	TRUE	TRUE	5
Region_599	2.67347e-11	chr17	42287794	42288094	ENSG00000108312	protein_coding	UBTF	-	42282402	42298250	inside	10456	5392	97	9	8	28	10	0	0	0	0	0	0	1	1	TRUE	TRUE	TRUE	TRUE	TRUE	TRUE	6
Region_600	2.68646e-11	chr1	156783591	156783891	ENSG00000198400	protein_coding	NTRK1	+	156785448	156851642	upstream	-1857	1557	122	8	0	59	0	0	1	0	0	0	1	2	3	TRUE	TRUE	TRUE	TRUE	TRUE	TRUE	6
Region_601	2.69811e-11	chr1	115259262	115259562	ENSG00000213281	protein_coding	NRAS	-	115247090	115259515	overlapStart	253	47	69	17	19	45	13	0	0	1	0	0	1	2	1	TRUE	TRUE	TRUE	TRUE	TRUE	TRUE	6
Region_602	2.76298e-11	chr16	70380676	70380976	ENSG00000168872	protein_coding	DDX19A	+	70380732	70407284	overlapStart	-56	56	82	26	19	22	14	0	0	0	1	0	0	1	1	FALSE	TRUE	TRUE	TRUE	TRUE	TRUE	5
Region_603	2.77647e-11	chr16	67880665	67880965	ENSG00000102898	protein_coding	NUTF2	+	67880635	67906470	inside	30	30	85	20	15	28	17	1	0	0	0	0	0	0	0	TRUE	FALSE	TRUE	TRUE	TRUE	TRUE	5
Region_604	2.77702e-11	chr16	30006871	30007171	ENSG00000169592	protein_coding	INO80E	+	30007031	30017114	overlapStart	-160	140	54	36	17	27	19	0	0	1	0	0	0	1	1	TRUE	TRUE	TRUE	TRUE	TRUE	TRUE	6
Region_605	2.79998e-11	chr2	223520640	223520940	ENSG00000116120	protein_coding	FARSB	-	223435255	223521056	inside	416	116	95	27	25	22	25	1	0	0	1	1	0	0	1	TRUE	TRUE	TRUE	TRUE	TRUE	TRUE	6
Region_606	2.85058e-11	chr22	39898185	39898485	ENSG00000100335	protein_coding	SMCR7L	+	39895437	39914137	inside	2748	2748	97	32	26	50	7	0	1	2	1	0	0	1	1	TRUE	TRUE	FALSE	TRUE	TRUE	FALSE	4
Region_607	2.85853e-11	chr1	156721525	156721825	ENSG00000143294	protein_coding	PRCC	+	156720402	156770609	inside	1123	1123	88	18	22	41	12	1	0	0	1	0	0	0	1	TRUE	TRUE	TRUE	TRUE	TRUE	TRUE	6
Region_608	2.8834e-11	chr5	34915701	34916001	ENSG00000113460	protein_coding	BRIX1	+	34915481	34926101	inside	220	220	87	17	23	31	21	1	1	0	0	0	0	0	0	FALSE	TRUE	TRUE	TRUE	TRUE	TRUE	5
Region_609	2.91883e-11	chr7	148638077	148638377	ENSG00000252310	misc_RNA	Y_RNA	+	148638580	148638658	upstream	-503	203	65	17	16	34	42	0	0	1	0	1	0	1	4	TRUE	TRUE	TRUE	TRUE	TRUE	FALSE	5
Region_610	2.93568e-11	chr8	110552282	110552582	ENSG00000147654	protein_coding	EBAG9	+	110551929	110577387	inside	353	353	54	16	18	22	25	0	0	0	0	0	0	0	1	TRUE	TRUE	FALSE	TRUE	TRUE	TRUE	5
Region_611	2.97172e-11	chr3	193852739	193853039	ENSG00000114315	protein_coding	HES1	+	193853934	193856521	upstream	-1195	895	84	21	12	52	13	2	0	0	0	0	1	0	1	TRUE	TRUE	TRUE	FALSE	TRUE	TRUE	5
Region_612	3.05236e-11	chr7	105925552	105925852	ENSG00000105835	protein_coding	PBEF1	-	105888731	105926772	inside	1220	920	80	13	13	26	12	0	0	0	0	0	0	1	3	TRUE	TRUE	TRUE	FALSE	TRUE	TRUE	5
Region_613	3.07538e-11	chr17	1933288	1933588	ENSG00000108963	protein_coding	DPH1	+	1933431	1946724	overlapStart	-143	143	57	31	29	44	12	1	0	0	1	0	0	0	0	TRUE	FALSE	TRUE	TRUE	TRUE	TRUE	5
Region_614	3.15342e-11	chr16	53088743	53089043	ENSG00000177200	protein_coding	CHD9	+	53088945	53361413	overlapStart	-202	98	81	22	12	23	6	0	0	0	0	0	1	2	2	TRUE	TRUE	FALSE	FALSE	TRUE	TRUE	4
Region_615	3.15719e-11	chr5	180670579	180670879	ENSG00000250178	processed_transcript	SNORD95	-	180670312	180670379	upstream	-200	200	71	24	24	29	26	1	0	1	0	0	0	2	3	TRUE	TRUE	TRUE	TRUE	TRUE	TRUE	6
Region_616	3.15719e-11	chr4	25915933	25916233	ENSG00000250317	protein_coding	C4orf52	+	25915936	25930813	overlapStart	-3	3	56	17	18	28	17	0	0	0	0	0	1	2	2	TRUE	TRUE	TRUE	TRUE	TRUE	FALSE	5
Region_617	3.1888e-11	chr9	131682843	131683143	ENSG00000175287	protein_coding	PHYHD1	+	131683174	131704317	upstream	-331	31	130	4	25	1	0	0	0	0	0	0	0	1	2	TRUE	TRUE	FALSE	TRUE	FALSE	FALSE	3
Region_618	3.23785e-11	chr11	66095776	66096076	ENSG00000174791	protein_coding	RIN1	-	66099542	66104000	downstream	8224	3466	64	19	15	45	14	0	1	0	0	0	1	1	2	TRUE	TRUE	TRUE	TRUE	TRUE	FALSE	5
Region_619	3.24378e-11	chr22	19419742	19420042	ENSG00000185608	protein_coding	MRPL40	+	19419425	19423598	inside	317	317	97	15	7	27	5	0	0	0	0	0	0	2	1	TRUE	TRUE	FALSE	TRUE	FALSE	FALSE	3
Region_620	3.26429e-11	chr15	66796985	66797285	ENSG00000174444	protein_coding	RPL4	-	66790801	66797221	overlapStart	236	64	103	18	30	32	30	2	1	0	0	1	0	0	1	TRUE	TRUE	TRUE	TRUE	TRUE	TRUE	6
Region_621	3.26714e-11	chr17	80376304	80376604	ENSG00000181396	protein_coding	C17orf101	-	80350100	80376462	overlapStart	158	142	59	15	8	33	23	0	0	0	0	0	0	0	1	TRUE	TRUE	TRUE	FALSE	TRUE	TRUE	5
Region_622	3.26714e-11	chr19	58330991	58331291	ENSG00000204517	protein_coding	AC010522.2	+	58331099	58355710	overlapStart	-108	108	69	21	9	30	12	0	0	0	0	0	0	0	1	TRUE	TRUE	FALSE	TRUE	FALSE	FALSE	3
Region_623	3.2706e-11	chr1	153939588	153939888	ENSG00000143578	protein_coding	CREB3L4	+	153940010	153946839	upstream	-422	122	93	13	27	16	11	0	0	1	0	0	1	2	2	TRUE	TRUE	TRUE	FALSE	FALSE	TRUE	4
Region_624	3.27414e-11	chr1	38325402	38325702	ENSG00000188786	protein_coding	MTF1	-	38279851	38325292	upstream	-110	110	66	19	16	22	25	0	0	0	1	0	0	2	2	TRUE	TRUE	TRUE	FALSE	FALSE	FALSE	3
Region_625	3.27898e-11	chr14	91580282	91580582	ENSG00000133943	protein_coding	C14orf159	+	91580357	91691703	overlapStart	-75	75	65	26	16	19	27	0	0	1	0	0	1	2	2	TRUE	TRUE	FALSE	TRUE	FALSE	TRUE	4
Region_626	3.30275e-11	chr6	34359554	34359854	ENSG00000112664	protein_coding	NUDT3	-	34255997	34360451	inside	897	597	52	13	8	24	37	0	0	0	0	0	0	1	2	TRUE	TRUE	FALSE	TRUE	TRUE	TRUE	5
Region_627	3.32353e-11	chr1	154833005	154833305	ENSG00000143603	protein_coding	KCNN3	-	154679902	154842756	inside	9751	9451	63	30	46	42	22	2	0	2	0	0	1	0	2	TRUE	TRUE	TRUE	TRUE	TRUE	TRUE	6
Region_628	3.39984e-11	chr11	32605242	32605542	ENSG00000149100	protein_coding	EIF3M	+	32605391	32624012	overlapStart	-149	149	67	37	12	28	29	0	2	0	0	0	0	0	3	TRUE	TRUE	TRUE	TRUE	TRUE	TRUE	6
Region_629	3.45623e-11	chr2	146169854	146170154	ENSG00000214064	pseudogene	AC064865.2	+	146094798	146095631	downstream	75056	74223	65	34	21	49	6	0	2	0	0	0	1	0	3	FALSE	FALSE	FALSE	FALSE	FALSE	FALSE	0
Region_630	3.47591e-11	chr6	36842286	36842586	ENSG00000137168	protein_coding	PPIL1	-	36822603	36842800	inside	514	214	94	22	10	30	24	1	1	0	0	0	1	2	1	TRUE	TRUE	TRUE	TRUE	TRUE	TRUE	6
Region_631	3.50222e-11	chr6	8102385	8102685	ENSG00000124802	protein_coding	EEF1E1	-	8015959	8102811	inside	426	126	85	27	24	33	22	2	0	0	1	0	1	1	1	TRUE	TRUE	TRUE	TRUE	FALSE	TRUE	5
Region_632	3.56182e-11	chr13	26796280	26796580	ENSG00000127870	protein_coding	RNF6	-	26706253	26796791	inside	511	211	60	15	25	22	13	0	0	0	0	0	0	0	2	TRUE	TRUE	TRUE	TRUE	FALSE	TRUE	5
Region_633	3.62895e-11	chr10	88855129	88855429	ENSG00000122376	protein_coding	FAM35A	+	88854953	88951225	inside	176	176	26	19	16	42	26	0	0	0	0	0	1	1	3	TRUE	TRUE	FALSE	FALSE	FALSE	FALSE	2
Region_634	3.72077e-11	chr1	53168902	53169202	ENSG00000162377	protein_coding	C1orf163	-	53152508	53164038	upstream	-4864	4864	52	21	22	18	19	0	0	0	0	0	1	1	2	TRUE	TRUE	TRUE	TRUE	FALSE	TRUE	5
Region_635	3.87811e-11	chr2	62115581	62115881	ENSG00000173163	protein_coding	COMMD1	+	62115859	62374382	overlapStart	-278	22	92	20	23	29	41	3	0	1	0	0	0	0	1	TRUE	FALSE	TRUE	TRUE	TRUE	TRUE	5
Region_636	3.91957e-11	chr11	126081393	126081693	ENSG00000165526	protein_coding	RPUSD4	-	126071992	126081587	overlapStart	194	106	58	21	18	20	17	0	0	0	0	0	3	4	3	TRUE	TRUE	TRUE	TRUE	TRUE	TRUE	6
Region_637	3.96293e-11	chr12	132628752	132629052	ENSG00000185163	protein_coding	DDX51	-	132621142	132628880	overlapStart	128	128	99	20	25	58	8	3	0	1	0	0	0	0	2	FALSE	TRUE	FALSE	FALSE	FALSE	FALSE	1
Region_638	3.98638e-11	chr15	73075853	73076153	ENSG00000159322	protein_coding	ADPGK	-	73043636	73076126	overlapStart	273	27	78	20	12	21	10	0	0	0	0	0	0	1	1	TRUE	TRUE	TRUE	TRUE	TRUE	TRUE	6
Region_639	3.99286e-11	chr19	13056519	13056819	ENSG00000179262	protein_coding	RAD23A	+	13056654	13064448	overlapStart	-135	135	101	35	14	36	22	1	0	2	1	0	1	0	2	TRUE	TRUE	TRUE	TRUE	TRUE	TRUE	6
Region_640	3.99286e-11	chr7	102789939	102790239	ENSG00000161048	protein_coding	NAPEPLD	-	102740023	102790007	overlapStart	68	68	90	1	21	25	8	0	0	0	0	0	0	1	1	TRUE	TRUE	TRUE	TRUE	TRUE	TRUE	6
Region_641	4.03826e-11	chr10	44101762	44102062	ENSG00000198298	protein_coding	ZNF485	+	44101855	44113351	overlapStart	-93	93	36	18	16	37	20	0	0	0	0	0	0	1	1	TRUE	TRUE	FALSE	TRUE	FALSE	FALSE	3
Region_642	4.0643e-11	chr14	20923235	20923535	ENSG00000100823	protein_coding	APEX1	+	20923290	20925933	overlapStart	-55	55	105	23	23	30	36	0	3	0	1	1	3	3	3	TRUE	TRUE	TRUE	TRUE	FALSE	TRUE	5
Region_643	4.10451e-11	chr2	96987688	96987988	ENSG00000230747	processed_transcript	AC021188.4	-	96973001	96987469	upstream	-219	219	70	15	13	28	28	0	1	0	0	0	0	2	2	TRUE	TRUE	FALSE	FALSE	FALSE	FALSE	2
Region_644	4.15446e-11	chr19	58898122	58898422	ENSG00000083845	protein_coding	RPS5	+	58898636	58906170	upstream	-514	214	69	21	18	12	31	0	1	0	0	0	0	1	4	TRUE	TRUE	FALSE	FALSE	FALSE	FALSE	2
Region_645	4.18922e-11	chr7	50484244	50484544	ENSG00000200815	snRNA	U6	+	50503078	50503184	upstream	-18834	18534	109	18	19	15	19	0	1	0	0	1	0	0	1	TRUE	TRUE	FALSE	TRUE	TRUE	TRUE	5
Region_646	4.18922e-11	chr5	111496582	111496882	ENSG00000238363	snoRNA	SNORA13	+	111497182	111497314	upstream	-600	300	55	14	16	23	25	0	0	0	0	0	0	1	3	TRUE	TRUE	TRUE	FALSE	FALSE	FALSE	3
Region_647	4.27246e-11	chr6	30524981	30525281	ENSG00000204590	protein_coding	GNL1	-	30509154	30525008	overlapStart	27	27	59	29	20	32	44	1	2	0	0	0	0	1	1	TRUE	TRUE	TRUE	TRUE	TRUE	TRUE	6
Region_648	4.34532e-11	chr12	46662577	46662877	ENSG00000111371	protein_coding	SLC38A1	-	46576843	46662780	overlapStart	203	97	125	21	13	29	24	1	1	2	0	0	0	0	2	TRUE	TRUE	TRUE	FALSE	TRUE	TRUE	5
Region_649	4.3922e-11	chr1	205600253	205600553	ENSG00000158711	protein_coding	ELK4	-	205577071	205601090	inside	837	537	52	19	13	18	26	0	0	0	0	0	0	1	1	TRUE	TRUE	TRUE	TRUE	TRUE	TRUE	6
Region_650	4.41504e-11	chr7	24758620	24758920	ENSG00000105928	protein_coding	DFNA5	-	24737972	24797732	inside	39112	20648	93	23	10	25	10	1	0	0	0	0	0	0	0	TRUE	TRUE	TRUE	TRUE	TRUE	TRUE	6
Region_651	4.44371e-11	chr12	27863652	27863952	ENSG00000061794	protein_coding	MRPS35	+	27863729	27909227	overlapStart	-77	77	63	11	32	31	14	0	0	1	0	0	0	0	1	TRUE	TRUE	TRUE	TRUE	TRUE	TRUE	6
Region_652	4.50431e-11	chr16	2732275	2732575	ENSG00000167977	protein_coding	KCTD5	+	2732498	2759031	overlapStart	-223	77	53	27	17	42	12	0	0	1	0	0	0	2	2	TRUE	FALSE	TRUE	TRUE	TRUE	TRUE	5
Region_653	4.50431e-11	chr16	72042625	72042925	ENSG00000102967	protein_coding	DHODH	+	72042643	72058954	overlapStart	-18	18	72	19	10	15	21	0	0	0	0	0	1	1	1	TRUE	TRUE	TRUE	TRUE	FALSE	TRUE	5
Region_654	4.5072e-11	chr4	109541692	109541992	ENSG00000109475	protein_coding	RPL34	+	109541722	109551637	overlapStart	-30	30	38	14	36	25	31	0	0	0	1	0	0	0	0	FALSE	TRUE	TRUE	FALSE	TRUE	TRUE	4
Region_655	4.5499e-11	chr15	45879329	45879629	ENSG00000104164	protein_coding	PLDN	+	45879417	45901909	overlapStart	-88	88	97	15	15	22	12	0	1	0	0	0	0	0	0	TRUE	TRUE	TRUE	TRUE	FALSE	FALSE	4
Region_656	4.63831e-11	chr12	685259	685559	ENSG00000238370	snRNA	U7	-	698696	698755	downstream	13496	13137	69	18	23	25	17	1	0	0	0	0	1	2	1	TRUE	TRUE	TRUE	TRUE	TRUE	TRUE	6
Region_657	4.63918e-11	chr6	35695970	35696270	ENSG00000096060	protein_coding	FKBP5	-	35541362	35696358	inside	388	88	107	30	3	32	11	0	1	1	0	0	1	2	2	TRUE	TRUE	TRUE	TRUE	TRUE	FALSE	5
Region_658	4.7038e-11	chr1	156308202	156308502	ENSG00000163467	protein_coding	C1orf182	+	156307105	156316786	inside	1097	1097	120	25	21	44	18	1	1	2	1	0	0	1	1	TRUE	TRUE	TRUE	TRUE	TRUE	TRUE	6
Region_659	4.91252e-11	chr6	24522688	24522988	ENSG00000112293	protein_coding	GPLD1	-	24424793	24495433	upstream	-27255	27255	64	27	10	31	20	0	1	0	0	0	1	1	2	TRUE	TRUE	TRUE	TRUE	FALSE	FALSE	4
Region_660	4.94343e-11	chr11	62648627	62648927	ENSG00000239976	snRNA_pseudogene	AP001160.2	+	62634154	62634346	downstream	14473	14281	71	21	13	27	21	0	0	1	0	0	0	0	1	TRUE	TRUE	TRUE	TRUE	TRUE	TRUE	6
Region_661	5.01164e-11	chr2	178128232	178128532	ENSG00000222043	processed_transcript	AC079305.10	+	178129087	178130243	upstream	-855	555	94	20	9	40	16	1	0	1	0	0	0	0	2	TRUE	TRUE	TRUE	FALSE	TRUE	TRUE	5
Region_662	5.03202e-11	chr1	32645341	32645641	ENSG00000084652	protein_coding	TXLNA	+	32645287	32663886	inside	54	54	59	17	12	26	20	0	0	0	0	0	1	2	4	TRUE	TRUE	FALSE	TRUE	TRUE	FALSE	4
Region_663	5.03302e-11	chr11	118888828	118889128	ENSG00000118181	protein_coding	RPS25	-	118886425	118889057	overlapStart	229	71	45	11	16	30	28	0	0	0	0	0	0	0	1	TRUE	TRUE	TRUE	TRUE	TRUE	TRUE	6
Region_664	5.19997e-11	chr17	2297033	2297333	ENSG00000070444	protein_coding	MNT	-	2287354	2304412	inside	7379	7079	67	19	12	38	3	0	0	0	0	0	0	1	2	TRUE	TRUE	TRUE	TRUE	TRUE	FALSE	5
Region_665	5.22186e-11	chr3	196370165	196370465	ENSG00000163964	protein_coding	PIGX	+	196366646	196462878	inside	3519	3519	74	20	8	15	17	0	0	0	0	0	0	1	2	TRUE	TRUE	FALSE	TRUE	TRUE	TRUE	5
Region_666	5.22186e-11	chr9	108006500	108006800	ENSG00000070214	protein_coding	SLC44A1	+	108006903	108201452	upstream	-403	103	57	16	16	37	9	0	0	0	0	0	0	0	2	TRUE	TRUE	FALSE	TRUE	TRUE	FALSE	4
Region_667	5.2998e-11	chr11	72853488	72853788	ENSG00000137478	protein_coding	FCHSD2	-	72547791	72853306	upstream	-182	182	75	23	12	33	12	0	0	1	0	0	0	1	4	TRUE	TRUE	TRUE	TRUE	TRUE	FALSE	5
Region_668	5.43697e-11	chr1	11333406	11333706	ENSG00000120942	protein_coding	UBIAD1	+	11333263	11356106	inside	143	143	66	14	11	23	36	1	0	0	0	0	1	3	2	TRUE	TRUE	TRUE	TRUE	TRUE	TRUE	6
Region_669	5.47907e-11	chr19	36979995	36980295	ENSG00000186017	protein_coding	ZNF566	-	36936021	36980804	inside	809	509	67	23	11	18	13	0	0	0	0	0	1	1	1	TRUE	TRUE	TRUE	FALSE	FALSE	FALSE	3
Region_670	5.47907e-11	chr13	53024464	53024764	ENSG00000136100	protein_coding	VPS36	-	52986739	53024763	overlapStart	299	1	47	25	11	33	12	0	0	0	0	0	0	0	2	TRUE	TRUE	TRUE	TRUE	TRUE	TRUE	6
Region_671	5.51368e-11	chr6	86353439	86353739	ENSG00000135316	protein_coding	SYNCRIP	-	86267696	86353510	overlapStart	71	71	56	29	10	48	26	0	2	0	0	0	1	0	2	FALSE	TRUE	TRUE	FALSE	TRUE	TRUE	4
Region_672	5.61997e-11	chr19	17448240	17448540	ENSG00000130299	protein_coding	GTPBP3	+	17448356	17453539	overlapStart	-116	116	61	27	24	22	32	0	2	0	0	0	1	1	2	TRUE	TRUE	TRUE	TRUE	TRUE	TRUE	6
Region_673	5.62154e-11	chr17	37774073	37774373	ENSG00000214546	protein_coding	AC087491.2	+	37775866	37778766	upstream	-1793	1493	71	11	12	35	10	0	0	0	0	0	1	1	3	TRUE	TRUE	TRUE	TRUE	TRUE	TRUE	6
Region_674	5.65539e-11	chr19	1269550	1269850	ENSG00000099622	protein_coding	CIRBP	+	1269267	1273171	inside	283	283	84	23	17	42	9	0	0	1	1	0	1	3	3	TRUE	TRUE	TRUE	TRUE	TRUE	TRUE	6
Region_675	5.67739e-11	chr19	35491828	35492128	ENSG00000250246	protein_coding	GRAMD1A	+	35491383	35517045	inside	445	445	82	45	14	22	9	0	1	1	0	0	0	1	2	TRUE	TRUE	FALSE	FALSE	TRUE	TRUE	4
Region_676	5.67739e-11	chr22	39715371	39715671	ENSG00000100316	protein_coding	RPL3	-	39708887	39716394	inside	1023	723	52	9	19	29	22	0	0	0	0	0	0	0	1	TRUE	TRUE	TRUE	TRUE	FALSE	TRUE	5
Region_677	5.76431e-11	chr4	87994984	87995284	ENSG00000249366	lincRNA	AC093827.1	-	87913620	87918913	upstream	-76071	76071	82	29	20	26	28	0	0	1	0	2	1	0	2	TRUE	TRUE	TRUE	TRUE	TRUE	FALSE	5
Region_678	5.76431e-11	chr1	45452143	45452443	ENSG00000070785	protein_coding	EIF2B3	-	45316450	45452282	overlapStart	139	139	71	12	15	51	7	0	1	0	0	0	0	0	0	TRUE	TRUE	TRUE	TRUE	TRUE	TRUE	6
Region_679	5.85431e-11	chr1	146714585	146714885	ENSG00000131778	protein_coding	CHD1L	+	146714291	146767443	inside	294	294	132	12	25	26	15	4	0	0	0	0	0	0	1	TRUE	FALSE	TRUE	TRUE	FALSE	FALSE	3
Region_680	5.94441e-11	chr3	13087869	13088169	ENSG00000231362	pseudogene	RP11-715I4.1	-	13094467	13094622	downstream	6753	6298	102	12	19	38	8	0	0	0	2	0	1	1	1	FALSE	TRUE	FALSE	FALSE	FALSE	FALSE	1
Region_681	5.94441e-11	chr9	2157786	2158086	ENSG00000222973	snRNA	U2	-	2162763	2162953	downstream	5167	4677	57	21	28	20	20	0	0	1	0	0	1	1	4	TRUE	TRUE	TRUE	TRUE	TRUE	TRUE	6
Region_682	5.97543e-11	chr18	77748191	77748491	ENSG00000141759	protein_coding	TXNL4A	-	77732869	77748532	inside	341	41	68	13	19	26	24	0	0	1	0	0	0	1	2	FALSE	TRUE	TRUE	FALSE	TRUE	FALSE	3
Region_683	6.06533e-11	chr17	5323220	5323520	ENSG00000108559	protein_coding	NUP88	-	5289346	5323000	upstream	-220	220	46	26	20	23	29	1	0	0	0	0	1	2	1	TRUE	TRUE	FALSE	TRUE	TRUE	TRUE	5
Region_684	6.10242e-11	chr3	100119791	100120091	ENSG00000206535	protein_coding	LNP1	+	100120037	100175163	overlapStart	-246	54	92	15	7	24	20	0	0	1	0	0	0	0	0	TRUE	TRUE	TRUE	TRUE	TRUE	TRUE	6
Region_685	6.18494e-11	chr17	78711238	78711538	ENSG00000247501	lincRNA	AC016245.1	-	78775440	78779420	downstream	68182	63902	46	29	31	26	12	0	1	0	0	0	0	0	0	TRUE	TRUE	TRUE	TRUE	FALSE	FALSE	4
Region_686	6.24496e-11	chr20	23331661	23331961	ENSG00000234832	processed_transcript	RP3-322G13.7	-	23327578	23332123	inside	462	162	46	25	15	15	26	0	0	0	0	0	1	2	2	TRUE	TRUE	FALSE	TRUE	TRUE	FALSE	4
Region_687	6.26302e-11	chr7	100486942	100487242	ENSG00000176125	protein_coding	UFSP1	-	100486346	100487339	inside	397	97	55	9	11	22	30	0	0	0	0	0	1	2	2	TRUE	TRUE	TRUE	TRUE	TRUE	FALSE	5
Region_688	6.56578e-11	chr7	913029	913329	ENSG00000239857	protein_coding	C7orf20	+	916189	936073	upstream	-3160	2860	82	11	13	36	14	1	0	0	0	0	1	1	1	TRUE	TRUE	FALSE	TRUE	FALSE	TRUE	4
Region_689	6.59103e-11	chr5	40755999	40756299	ENSG00000248665	processed_transcript	CTD-2096I23.1	+	40756077	40790329	overlapStart	-78	78	75	22	9	35	13	1	0	0	0	0	0	1	1	TRUE	TRUE	TRUE	TRUE	TRUE	TRUE	6
Region_690	6.64729e-11	chr11	107436216	107436516	ENSG00000137760	protein_coding	ALKBH8	-	107373452	107436461	overlapStart	245	55	46	14	27	13	22	0	0	0	0	0	0	0	0	TRUE	TRUE	TRUE	TRUE	TRUE	TRUE	6
Region_691	6.74518e-11	chr3	119187621	119187921	ENSG00000176142	protein_coding	TMEM39A	-	119148347	119187677	overlapStart	56	56	42	7	14	37	25	0	0	0	0	0	1	1	1	TRUE	TRUE	TRUE	TRUE	TRUE	TRUE	6
Region_692	6.77628e-11	chr20	62359720	62360020	ENSG00000203896	protein_coding	LIME1	+	62366815	62370456	upstream	-7095	6795	37	36	10	27	13	0	0	0	0	0	0	0	2	TRUE	TRUE	FALSE	TRUE	FALSE	FALSE	3
Region_693	6.77782e-11	chr2	73441261	73441561	ENSG00000135632	protein_coding	SMYD5	+	73441350	73454365	overlapStart	-89	89	65	16	24	31	13	0	0	1	0	0	0	0	2	TRUE	TRUE	TRUE	TRUE	TRUE	TRUE	6
Region_694	6.85169e-11	chr19	10362827	10363127	ENSG00000105364	protein_coding	MRPL4	+	10362640	10370736	inside	187	187	82	15	19	23	14	1	0	0	0	0	0	0	0	TRUE	TRUE	TRUE	TRUE	TRUE	TRUE	6
Region_695	6.85431e-11	chr1	46768945	46769245	ENSG00000132128	protein_coding	LRRC41	-	46726868	46769280	inside	335	35	45	14	17	26	22	0	0	0	0	0	0	0	0	TRUE	TRUE	TRUE	TRUE	TRUE	TRUE	6
Region_696	6.90211e-11	chr13	27825616	27825916	ENSG00000122026	protein_coding	RPL21	+	27825446	27830828	inside	170	170	70	26	25	30	30	0	2	1	0	0	0	0	1	TRUE	TRUE	TRUE	TRUE	TRUE	FALSE	5
Region_697	7.01316e-11	chr12	57824751	57825051	ENSG00000179912	protein_coding	R3HDM2	-	57647547	57824788	overlapStart	37	37	70	16	13	23	10	0	0	0	0	0	0	1	1	FALSE	TRUE	TRUE	FALSE	TRUE	TRUE	4
Region_698	7.02426e-11	chr19	2332366	2332666	ENSG00000005206	protein_coding	AC004410.1	+	2328629	2353207	inside	3737	3737	50	34	16	25	1	0	0	0	0	0	0	0	1	TRUE	TRUE	FALSE	FALSE	FALSE	FALSE	2
Region_699	7.14929e-11	chr3	176915669	176915969	ENSG00000177565	protein_coding	TBL1XR1	-	176737143	176915261	upstream	-408	408	81	33	29	33	21	2	1	1	0	0	0	2	2	FALSE	FALSE	TRUE	FALSE	TRUE	TRUE	3
Region_700	7.17024e-11	chr3	186500945	186501245	ENSG00000156976	protein_coding	EIF4A2	+	186500994	186507689	overlapStart	-49	49	104	8	18	36	12	2	0	0	0	0	0	0	0	TRUE	TRUE	TRUE	TRUE	TRUE	TRUE	6
Region_701	7.23847e-11	chr1	226595578	226595878	ENSG00000143799	protein_coding	PARP1	-	226548392	226595776	overlapStart	198	102	60	17	9	26	17	0	0	0	0	0	0	1	1	TRUE	TRUE	TRUE	TRUE	TRUE	TRUE	6
Region_702	7.31192e-11	chr5	162886898	162887198	ENSG00000170584	protein_coding	NUDCD2	-	162880494	162887146	overlapStart	248	52	58	34	12	18	19	0	0	0	0	1	0	1	2	TRUE	TRUE	TRUE	TRUE	TRUE	TRUE	6
Region_703	7.32155e-11	chr15	76135286	76135586	ENSG00000140367	protein_coding	UBE2Q2	+	76135622	76193419	upstream	-336	36	87	20	9	12	11	0	0	0	0	0	1	1	4	FALSE	TRUE	TRUE	FALSE	TRUE	TRUE	4
Region_704	7.40536e-11	chr18	2655149	2655449	ENSG00000101596	protein_coding	AP001011.2	+	2655886	2805015	upstream	-737	437	46	12	22	23	20	0	0	0	0	0	1	1	1	TRUE	TRUE	TRUE	TRUE	TRUE	TRUE	6
Region_705	7.49283e-11	chr14	67826722	67827022	ENSG00000134001	protein_coding	EIF2S1	+	67826745	67853233	overlapStart	-23	23	48	19	19	32	26	0	0	1	0	0	0	0	1	TRUE	TRUE	TRUE	TRUE	TRUE	TRUE	6
Region_706	7.92298e-11	chr2	73461431	73461731	ENSG00000135624	protein_coding	CCT7	+	73460548	73480132	inside	883	883	55	10	16	30	34	0	0	1	0	0	0	0	1	TRUE	TRUE	TRUE	TRUE	TRUE	TRUE	6
Region_707	8.1096e-11	chr11	88070818	88071118	ENSG00000109861	protein_coding	CTSC	-	88026773	88070941	overlapStart	123	123	63	22	13	43	9	0	0	1	0	0	0	1	2	TRUE	TRUE	FALSE	FALSE	FALSE	TRUE	3
Region_708	8.11055e-11	chr12	131356204	131356504	ENSG00000132341	protein_coding	RAN	+	131356568	131362223	upstream	-364	64	64	21	13	27	5	0	0	0	0	0	0	3	2	TRUE	TRUE	TRUE	FALSE	TRUE	TRUE	5
Region_709	8.24715e-11	chr1	44495739	44496039	ENSG00000196517	protein_coding	SLC6A9	-	44462155	44497134	inside	1395	1095	68	27	18	44	24	0	1	2	0	0	1	1	2	TRUE	TRUE	TRUE	TRUE	TRUE	TRUE	6
Region_710	8.25673e-11	chr22	20104626	20104926	ENSG00000099899	protein_coding	TRMT2A	-	20099389	20104915	overlapStart	289	11	67	25	29	41	18	0	3	0	0	0	0	0	2	TRUE	TRUE	TRUE	TRUE	TRUE	TRUE	6
Region_711	8.29247e-11	chr16	30076500	30076800	ENSG00000149923	protein_coding	PPP4C	+	30087311	30096698	upstream	-10811	10511	66	28	16	27	11	1	0	0	0	0	0	0	1	TRUE	TRUE	TRUE	TRUE	FALSE	FALSE	4
Region_712	8.29674e-11	chr1	38259570	38259870	ENSG00000185090	protein_coding	MANEAL	+	38259542	38267278	inside	28	28	60	14	6	25	23	0	0	0	0	0	0	0	2	TRUE	TRUE	FALSE	TRUE	TRUE	FALSE	4
Region_713	8.32638e-11	chr10	70715730	70716030	ENSG00000165732	protein_coding	DDX21	+	70715884	70744829	overlapStart	-154	146	89	34	26	55	26	1	1	1	2	1	0	2	2	TRUE	TRUE	TRUE	TRUE	TRUE	TRUE	6
Region_714	8.45717e-11	chr15	101835042	101835342	ENSG00000131876	protein_coding	SNRPA1	-	101821715	101835487	inside	445	145	66	25	20	23	30	0	1	1	0	0	0	1	1	TRUE	TRUE	TRUE	TRUE	TRUE	FALSE	5
Region_715	8.4788e-11	chr3	12525987	12526287	ENSG00000154743	protein_coding	TSEN2	+	12525931	12581122	inside	56	56	52	17	20	25	29	0	0	1	0	0	0	1	2	TRUE	TRUE	TRUE	TRUE	FALSE	FALSE	4
Region_716	8.4788e-11	chr8	37888363	37888663	ENSG00000187840	protein_coding	EIF4EBP1	+	37888020	37917879	inside	343	343	61	20	17	30	1	0	0	0	0	0	0	0	1	TRUE	TRUE	TRUE	TRUE	TRUE	TRUE	6
Region_717	8.50648e-11	chr9	96928731	96929031	ENSG00000199165	miRNA	hsa-let-7a-1	+	96938239	96938318	upstream	-9508	9208	71	13	22	39	19	0	1	1	0	0	0	2	2	FALSE	TRUE	FALSE	FALSE	TRUE	TRUE	3
Region_718	8.60269e-11	chr3	15106619	15106919	ENSG00000131368	protein_coding	MRPS25	-	15083967	15106842	overlapStart	223	77	69	24	18	26	28	1	0	0	1	0	0	1	1	TRUE	TRUE	TRUE	TRUE	TRUE	TRUE	6
Region_719	8.60966e-11	chr7	101457419	101457719	ENSG00000160967	protein_coding	CUX1	+	101459240	101927250	upstream	-1821	1521	82	6	8	32	12	0	0	0	0	0	1	0	2	TRUE	TRUE	TRUE	TRUE	TRUE	TRUE	6
Region_720	8.61165e-11	chr14	50863353	50863653	ENSG00000100490	protein_coding	CDKL1	-	50796310	50883179	inside	19826	19526	83	8	16	18	12	0	0	0	0	0	1	1	3	TRUE	TRUE	TRUE	FALSE	FALSE	FALSE	3
Region_721	8.62161e-11	chr10	70939567	70939867	ENSG00000156502	protein_coding	SUPV3L1	+	70939988	70968855	upstream	-421	121	91	32	26	28	33	2	3	0	0	0	2	1	2	FALSE	TRUE	TRUE	TRUE	FALSE	FALSE	3
Region_722	8.76156e-11	chr15	59225638	59225938	ENSG00000137776	protein_coding	SLTM	-	59171244	59225886	overlapStart	248	52	87	18	14	21	13	0	1	0	0	0	0	0	0	TRUE	TRUE	TRUE	TRUE	TRUE	TRUE	6
Region_723	8.78189e-11	chr7	139930393	139930693	ENSG00000199283	snRNA	U1	+	139941670	139941832	upstream	-11277	10977	123	10	13	0	6	0	0	0	0	0	1	0	3	TRUE	TRUE	TRUE	FALSE	TRUE	FALSE	4
Region_724	8.94595e-11	chr1	45251974	45252274	ENSG00000142959	protein_coding	BEST4	-	45249257	45253377	inside	1403	1103	68	5	21	37	1	0	0	0	0	0	1	2	2	TRUE	TRUE	TRUE	TRUE	TRUE	FALSE	5
Region_725	9.08951e-11	chr12	51157539	51157839	ENSG00000123268	protein_coding	ATF1	+	51157819	51214907	overlapStart	-280	20	77	22	4	24	10	0	0	0	0	0	1	1	1	TRUE	TRUE	TRUE	TRUE	TRUE	TRUE	6
Region_726	9.10438e-11	chr11	537151	537451	ENSG00000174775	protein_coding	HRAS	-	532242	537287	overlapStart	136	136	78	40	16	22	11	0	2	0	0	0	3	3	5	TRUE	TRUE	FALSE	FALSE	FALSE	FALSE	2
Region_727	9.24887e-11	chr12	110841176	110841476	ENSG00000196510	protein_coding	ANAPC7	-	110811283	110841535	inside	359	59	74	17	16	43	31	1	1	1	0	0	2	2	2	TRUE	TRUE	TRUE	TRUE	TRUE	TRUE	6
Region_728	9.24887e-11	chr12	113500327	113500627	ENSG00000135144	protein_coding	DTX1	+	113495662	113535833	inside	4665	4665	83	20	14	47	8	0	1	1	0	0	1	0	1	TRUE	TRUE	TRUE	TRUE	TRUE	FALSE	5
Region_729	9.25314e-11	chr7	98978736	98979036	ENSG00000130429	protein_coding	ARPC1B	+	98971872	98992424	inside	6864	6864	89	9	56	19	20	0	2	1	1	0	2	0	3	TRUE	FALSE	TRUE	TRUE	FALSE	FALSE	3
Region_730	9.53198e-11	chr9	37119975	37120275	ENSG00000147905	protein_coding	ZCCHC7	+	37120536	37358146	upstream	-561	261	59	29	20	41	15	1	0	1	0	0	1	2	4	TRUE	TRUE	TRUE	TRUE	FALSE	FALSE	4
Region_731	9.53198e-11	chr9	125026869	125027169	ENSG00000148187	protein_coding	MRRF	+	125026935	125085743	overlapStart	-66	66	81	21	18	30	18	0	1	0	1	0	0	1	2	TRUE	TRUE	TRUE	TRUE	TRUE	TRUE	6
Region_732	9.56888e-11	chr19	2491334	2491634	ENSG00000252962	snRNA	U6	-	2503045	2503139	downstream	11805	11411	87	38	12	26	7	2	0	0	0	0	2	0	3	TRUE	TRUE	TRUE	TRUE	FALSE	FALSE	4
Region_733	9.57875e-11	chr5	151151332	151151632	ENSG00000145907	protein_coding	G3BP1	+	151151471	151192346	overlapStart	-139	139	48	30	27	51	20	1	0	2	0	0	0	0	3	TRUE	TRUE	TRUE	TRUE	TRUE	TRUE	6
Region_734	9.69373e-11	chr1	45097598	45097898	ENSG00000126106	protein_coding	TMEM53	-	45100910	45140227	downstream	42629	3012	57	15	10	41	37	1	1	0	0	0	1	2	3	TRUE	TRUE	TRUE	TRUE	TRUE	TRUE	6
Region_735	9.74102e-11	chr7	39989271	39989571	ENSG00000065883	protein_coding	CDC2L5	+	39989636	40136733	upstream	-365	65	64	14	6	32	14	0	0	0	0	0	0	1	1	TRUE	TRUE	TRUE	TRUE	TRUE	FALSE	5
Region_736	9.94324e-11	chr2	44222937	44223237	ENSG00000138095	protein_coding	LRPPRC	-	44113647	44223144	overlapStart	207	93	77	23	26	29	8	0	1	1	0	0	0	0	3	TRUE	TRUE	TRUE	TRUE	TRUE	TRUE	6
Region_737	1.01695e-10	chr8	145754356	145754656	ENSG00000213563	protein_coding	C8orf82	-	145751604	145754458	overlapStart	102	102	87	10	7	22	13	0	0	0	0	0	0	0	2	TRUE	TRUE	FALSE	TRUE	FALSE	FALSE	3
Region_738	1.0375e-10	chr22	36902965	36903265	ENSG00000100350	protein_coding	FOXRED2	-	36883237	36903148	overlapStart	183	117	43	18	10	36	16	0	0	0	0	0	1	1	5	TRUE	TRUE	TRUE	TRUE	TRUE	TRUE	6
Region_739	1.0629e-10	chr18	45457689	45457989	ENSG00000175387	protein_coding	SMAD2	-	45357922	45457515	upstream	-174	174	55	13	13	33	12	0	0	0	0	0	1	1	3	TRUE	TRUE	FALSE	FALSE	TRUE	TRUE	4
Region_740	1.06569e-10	chr17	74502488	74502788	ENSG00000129667	protein_coding	RHBDF2	-	74466976	74497508	upstream	-4980	4980	66	27	16	50	20	1	0	0	2	0	1	2	1	TRUE	TRUE	TRUE	TRUE	FALSE	FALSE	4
Region_741	1.07522e-10	chr7	105162528	105162828	ENSG00000091127	protein_coding	PUS7	-	105080108	105162714	overlapStart	186	114	109	13	12	17	8	0	0	0	1	0	1	0	2	TRUE	TRUE	TRUE	TRUE	TRUE	TRUE	6
Region_742	1.09415e-10	chr17	45727154	45727454	ENSG00000108424	protein_coding	KPNB1	+	45727275	45760998	overlapStart	-121	121	75	18	19	37	14	0	0	0	2	0	0	1	2	TRUE	TRUE	TRUE	TRUE	TRUE	TRUE	6
Region_743	1.12463e-10	chr19	947786	948086	ENSG00000116017	protein_coding	ARID3A	+	926037	972781	inside	21749	21749	58	24	18	59	3	2	0	0	0	0	0	2	2	TRUE	TRUE	TRUE	TRUE	TRUE	TRUE	6
Region_744	1.1365e-10	chr10	71993226	71993526	ENSG00000180817	protein_coding	PPA1	-	71962587	71993667	inside	441	141	62	26	18	38	32	0	1	1	0	1	1	3	2	FALSE	TRUE	TRUE	FALSE	TRUE	TRUE	4
Region_745	1.13972e-10	chr21	33765119	33765419	ENSG00000142207	protein_coding	URB1	-	33683329	33765335	overlapStart	216	84	88	26	11	40	18	1	1	1	0	0	0	0	3	TRUE	TRUE	TRUE	TRUE	TRUE	TRUE	6
Region_746	1.13972e-10	chr12	56693603	56693903	ENSG00000062485	protein_coding	CS	-	56665483	56694175	inside	572	272	59	27	13	34	12	1	0	0	0	0	0	0	2	TRUE	TRUE	TRUE	TRUE	TRUE	TRUE	6
Region_747	1.14068e-10	chr20	13765421	13765721	ENSG00000089048	protein_coding	ESF1	-	13694969	13765532	overlapStart	111	111	67	30	13	36	15	0	0	2	0	0	1	2	2	TRUE	TRUE	TRUE	TRUE	FALSE	FALSE	4
Region_748	1.14253e-10	chr6	126101858	126102158	ENSG00000111912	protein_coding	NCOA7	+	126102307	126252266	upstream	-449	149	72	18	22	25	39	0	1	0	2	0	0	2	2	TRUE	TRUE	TRUE	FALSE	FALSE	FALSE	3
Region_749	1.14541e-10	chr19	50918030	50918330	ENSG00000142539	protein_coding	SPIB	+	50922198	50934305	upstream	-4168	3868	84	23	20	33	5	0	1	1	0	0	0	1	1	FALSE	TRUE	TRUE	TRUE	TRUE	FALSE	4
Region_750	1.17673e-10	chr2	96874429	96874729	ENSG00000084090	protein_coding	STARD7	-	96850597	96874573	overlapStart	144	144	89	21	19	25	14	0	1	1	0	0	0	0	3	TRUE	TRUE	TRUE	TRUE	TRUE	TRUE	6
Region_751	1.17673e-10	chr11	67770103	67770403	ENSG00000110057	protein_coding	UNC93B1	-	67758575	67771593	inside	1490	1190	53	28	20	23	17	0	1	0	0	0	1	2	2	TRUE	TRUE	TRUE	TRUE	FALSE	FALSE	4
Region_752	1.17673e-10	chr2	27309357	27309657	ENSG00000138030	protein_coding	KHK	+	27309615	27323640	overlapStart	-258	42	71	16	14	26	3	0	0	0	0	0	1	2	2	TRUE	TRUE	TRUE	FALSE	TRUE	FALSE	4
Region_753	1.1782e-10	chr17	72956886	72957186	ENSG00000167861	protein_coding	C17orf28	-	72946840	72968900	inside	12014	10046	45	17	24	18	15	0	0	0	0	0	3	3	5	TRUE	TRUE	TRUE	TRUE	FALSE	FALSE	4
Region_754	1.22986e-10	chr9	91925517	91925817	ENSG00000123975	protein_coding	CKS2	+	91926113	91931618	upstream	-596	296	60	18	11	21	15	0	0	0	0	0	0	0	2	TRUE	TRUE	FALSE	FALSE	FALSE	FALSE	2
Region_755	1.23874e-10	chr20	4795417	4795717	ENSG00000101265	protein_coding	RASSF2	-	4760669	4804291	inside	8874	8574	77	35	17	24	24	1	1	0	1	0	1	2	1	TRUE	TRUE	TRUE	TRUE	TRUE	TRUE	6
Region_756	1.23874e-10	chr16	28223363	28223663	ENSG00000169180	protein_coding	XPO6	-	28109316	28223190	upstream	-173	173	62	32	16	34	18	2	0	0	0	0	0	2	2	TRUE	TRUE	TRUE	FALSE	TRUE	TRUE	5
Region_757	1.2401e-10	chr12	31478104	31478404	ENSG00000177340	protein_coding	AC024940.1	+	31477423	31478632	inside	681	228	74	15	8	29	22	0	0	1	0	0	0	2	2	TRUE	TRUE	TRUE	TRUE	TRUE	FALSE	5
Region_758	1.24959e-10	chr22	17639907	17640207	ENSG00000185837	processed_transcript	CECR4	+	17640274	17646335	upstream	-367	67	66	32	11	24	12	1	0	0	0	0	1	0	4	TRUE	TRUE	FALSE	TRUE	TRUE	TRUE	5
Region_759	1.26095e-10	chr11	62358992	62359292	ENSG00000149016	protein_coding	TUT1	-	62327075	62359649	inside	657	357	84	14	13	29	11	0	0	0	1	0	0	0	1	TRUE	TRUE	TRUE	FALSE	TRUE	TRUE	5
Region_760	1.26101e-10	chr5	70883096	70883396	ENSG00000131844	protein_coding	MCCC2	+	70883115	70954528	overlapStart	-19	19	49	18	15	17	21	0	0	0	0	0	1	0	3	TRUE	TRUE	TRUE	TRUE	TRUE	FALSE	5
Region_761	1.27568e-10	chr22	51170580	51170880	ENSG00000225929	processed_transcript	AC000036.4	-	51174253	51176567	downstream	5987	3373	44	8	21	35	13	0	0	0	0	0	1	1	2	TRUE	TRUE	FALSE	TRUE	TRUE	TRUE	5
Region_762	1.30096e-10	chr17	80056930	80057230	ENSG00000169710	protein_coding	FASN	-	80036215	80056106	upstream	-824	824	60	12	20	41	25	1	0	1	0	0	1	2	2	TRUE	TRUE	TRUE	TRUE	FALSE	FALSE	4
Region_763	1.30654e-10	chr17	46125114	46125414	ENSG00000082641	protein_coding	NFE2L1	+	46125686	46138906	upstream	-572	272	59	23	19	38	22	0	1	1	0	0	0	0	1	TRUE	TRUE	TRUE	TRUE	TRUE	TRUE	6
Region_764	1.30742e-10	chr4	186124927	186125227	ENSG00000109762	protein_coding	SNX25	+	186125391	186291339	upstream	-464	164	53	20	8	35	9	0	0	0	0	0	0	0	4	TRUE	TRUE	TRUE	TRUE	TRUE	TRUE	6
Region_765	1.30742e-10	chr1	46806305	46806605	ENSG00000117481	protein_coding	NSUN4	+	46805849	46830824	inside	456	456	70	18	12	38	10	0	0	1	0	0	0	1	2	FALSE	TRUE	TRUE	TRUE	TRUE	TRUE	5
Region_766	1.31625e-10	chr6	43739600	43739900	ENSG00000112715	protein_coding	VEGFA	+	43737921	43754224	inside	1679	1679	76	37	5	51	0	0	0	2	0	0	0	1	2	TRUE	TRUE	TRUE	TRUE	TRUE	TRUE	6
Region_767	1.34588e-10	chr12	109027451	109027751	ENSG00000110876	protein_coding	SELPLG	-	109015686	109027670	overlapStart	219	81	77	15	14	41	16	1	0	0	0	1	0	1	3	TRUE	TRUE	TRUE	FALSE	TRUE	TRUE	5
Region_768	1.34588e-10	chr6	7909995	7910295	ENSG00000239264	protein_coding	TXNDC5	-	7881750	7911047	inside	1052	752	59	17	11	17	19	0	0	0	0	0	1	1	2	TRUE	TRUE	TRUE	FALSE	TRUE	TRUE	5
Region_769	1.35011e-10	chr15	50978785	50979085	ENSG00000092439	protein_coding	TRPM7	-	50852493	50978995	overlapStart	210	90	90	18	6	18	15	0	1	0	0	0	2	1	2	TRUE	TRUE	TRUE	TRUE	TRUE	TRUE	6
Region_770	1.35095e-10	chr7	92462293	92462593	ENSG00000237819	processed_transcript	AC002454.1	+	92465797	92546501	upstream	-3504	3204	100	11	26	49	11	2	2	0	0	0	0	0	3	TRUE	TRUE	TRUE	TRUE	TRUE	TRUE	6
Region_771	1.41966e-10	chr2	198570002	198570302	ENSG00000152428	protein_coding	MARS2	+	198570087	198573109	overlapStart	-85	85	64	19	8	32	5	0	0	0	0	0	1	1	2	TRUE	FALSE	TRUE	FALSE	TRUE	TRUE	4
Region_772	1.42079e-10	chr18	13726369	13726669	ENSG00000177150	protein_coding	C18orf19	-	13663346	13726591	overlapStart	222	78	91	21	21	31	16	0	1	1	0	1	1	2	4	TRUE	TRUE	TRUE	TRUE	TRUE	TRUE	6
Region_773	1.42425e-10	chr19	45909742	45910042	ENSG00000104881	protein_coding	PPP1R13L	-	45882892	45909607	upstream	-135	135	53	22	7	27	14	0	0	0	0	0	1	2	1	TRUE	TRUE	TRUE	TRUE	TRUE	TRUE	6
Region_774	1.43007e-10	chr17	27229955	27230255	ENSG00000167536	protein_coding	DHRS13	-	27224799	27230089	overlapStart	134	134	103	22	15	28	6	1	1	0	0	0	0	0	0	FALSE	TRUE	TRUE	TRUE	FALSE	TRUE	4
Region_775	1.43956e-10	chr12	109531105	109531405	ENSG00000189046	protein_coding	ALKBH2	-	109525993	109531293	overlapStart	188	112	87	20	27	34	11	1	1	1	0	0	0	1	1	TRUE	TRUE	TRUE	FALSE	FALSE	FALSE	3
Region_776	1.4616e-10	chr2	31361514	31361814	ENSG00000158089	protein_coding	GALNT14	-	31133333	31378068	inside	16554	16254	71	12	11	14	18	0	0	0	0	0	1	1	2	TRUE	TRUE	TRUE	TRUE	FALSE	TRUE	5
Region_777	1.46677e-10	chr21	26934524	26934824	ENSG00000234883	miRNA	MIR155HG	+	26934221	26947480	inside	303	303	58	31	1	11	21	0	0	0	0	0	1	1	1	TRUE	TRUE	FALSE	FALSE	FALSE	FALSE	2
Region_778	1.46677e-10	chr17	74722907	74723207	ENSG00000181038	protein_coding	C17orf95	+	74722940	74729961	overlapStart	-33	33	74	15	10	30	18	0	0	1	0	0	1	2	1	TRUE	TRUE	TRUE	TRUE	TRUE	TRUE	6
Region_779	1.47515e-10	chr7	99006348	99006648	ENSG00000106244	protein_coding	PDAP1	-	98989671	99006452	overlapStart	104	104	82	11	20	33	16	1	0	1	0	0	0	0	2	TRUE	TRUE	TRUE	TRUE	TRUE	TRUE	6
Region_780	1.48315e-10	chr11	61100476	61100776	ENSG00000149476	protein_coding	DAK	+	61100654	61116230	overlapStart	-178	122	64	10	17	19	14	0	0	0	0	0	0	0	2	FALSE	TRUE	TRUE	TRUE	TRUE	TRUE	5
Region_781	1.48535e-10	chr11	34074778	34075078	ENSG00000135387	protein_coding	CAPRIN1	+	34073230	34124157	inside	1548	1548	51	29	10	28	22	0	1	0	0	0	0	0	1	FALSE	FALSE	TRUE	TRUE	TRUE	TRUE	4
Region_782	1.48657e-10	chr17	81009438	81009738	ENSG00000175711	protein_coding	B3GNTL1	-	80901672	81009686	overlapStart	248	52	77	22	9	36	33	0	1	0	1	1	1	2	1	TRUE	TRUE	FALSE	FALSE	FALSE	FALSE	2
Region_783	1.49927e-10	chr20	5931056	5931356	ENSG00000089195	protein_coding	TRMT6	-	5917881	5931182	overlapStart	126	126	82	40	23	33	12	1	0	0	3	0	1	1	1	TRUE	TRUE	TRUE	TRUE	TRUE	TRUE	6
Region_784	1.50763e-10	chr14	103995451	103995751	ENSG00000166166	protein_coding	TRMT61A	+	103995509	104003408	overlapStart	-58	58	81	22	14	32	13	1	0	1	0	0	1	0	3	TRUE	TRUE	TRUE	TRUE	FALSE	TRUE	5
Region_785	1.50963e-10	chr21	9826004	9826304	ENSG00000248681	lincRNA	CR381670.1	+	9738602	9744232	downstream	87402	81772	339	146	76	268	29	11	11	19	3	0	0	1	1	FALSE	FALSE	FALSE	FALSE	FALSE	FALSE	0
Region_786	1.53384e-10	chr16	2523938	2524238	ENSG00000162065	protein_coding	TBC1D24	+	2525147	2553486	upstream	-1209	909	56	28	12	24	3	0	0	0	0	0	0	1	3	TRUE	TRUE	TRUE	TRUE	TRUE	TRUE	6
Region_787	1.54404e-10	chr12	64797941	64798241	ENSG00000184575	protein_coding	XPOT	+	64798233	64842461	overlapStart	-292	8	73	12	13	35	1	0	0	0	0	0	0	0	1	TRUE	TRUE	TRUE	TRUE	TRUE	TRUE	6
Region_788	1.54404e-10	chr1	26758508	26758808	ENSG00000117682	protein_coding	DHDDS	+	26758773	26797793	overlapStart	-265	35	40	19	10	38	13	0	0	0	0	0	2	1	2	TRUE	TRUE	TRUE	TRUE	FALSE	TRUE	5
Region_789	1.5911e-10	chr17	7590683	7590983	ENSG00000141510	protein_coding	TP53	-	7565257	7590856	overlapStart	173	127	57	24	27	22	23	0	0	1	0	1	0	0	1	TRUE	TRUE	TRUE	TRUE	TRUE	TRUE	6
Region_790	1.61663e-10	chr1	224622532	224622832	ENSG00000143786	protein_coding	CNIH3	+	224622362	224928251	inside	170	170	50	10	10	24	26	0	0	0	0	0	1	0	1	TRUE	TRUE	TRUE	FALSE	TRUE	TRUE	5
Region_791	1.64078e-10	chr9	2843938	2844238	ENSG00000080608	protein_coding	KIAA0020	-	2720469	2844241	inside	303	3	86	22	16	27	11	1	1	0	0	0	1	1	1	TRUE	TRUE	TRUE	TRUE	TRUE	TRUE	6
Region_792	1.64078e-10	chr12	1771061	1771361	ENSG00000006831	protein_coding	ADIPOR2	+	1800193	1897844	upstream	-29132	28832	65	15	12	27	7	0	0	0	0	0	1	0	1	FALSE	TRUE	FALSE	FALSE	FALSE	FALSE	1
Region_793	1.6699e-10	chr16	27414644	27414944	ENSG00000103522	protein_coding	IL21R	+	27413686	27462115	inside	958	958	57	33	8	27	16	0	1	0	0	0	0	0	2	TRUE	TRUE	TRUE	TRUE	FALSE	FALSE	4
Region_794	1.73254e-10	chr5	149829046	149829346	ENSG00000164587	protein_coding	RPS14	-	149822753	149829319	overlapStart	273	27	55	16	19	37	27	0	0	2	0	0	0	0	1	TRUE	TRUE	TRUE	TRUE	TRUE	TRUE	6
Region_795	1.73497e-10	chr15	75497106	75497406	ENSG00000167173	protein_coding	C15orf39	+	75491233	75504510	inside	5873	5873	84	33	8	47	8	2	1	0	0	0	0	0	1	TRUE	TRUE	TRUE	TRUE	FALSE	FALSE	4
Region_796	1.74399e-10	chr6	86352248	86352548	ENSG00000135316	protein_coding	SYNCRIP	-	86267696	86353510	inside	1262	962	59	24	11	16	29	0	0	1	0	0	0	0	1	FALSE	TRUE	TRUE	TRUE	TRUE	TRUE	5
Region_797	1.7572e-10	chr8	144373610	144373910	ENSG00000185730	protein_coding	ZNF696	+	144373559	144382122	inside	51	51	136	17	4	22	13	1	1	1	0	0	1	0	1	FALSE	FALSE	FALSE	FALSE	FALSE	FALSE	0
Region_798	1.7572e-10	chr16	686097	686397	ENSG00000249450	protein_coding	C16orf13	-	684597	686290	overlapStart	193	107	39	30	9	13	24	0	0	0	0	0	1	0	3	TRUE	TRUE	TRUE	TRUE	TRUE	TRUE	6
Region_799	1.7572e-10	chrX	23685464	23685764	ENSG00000123131	protein_coding	PRDX4	+	23682379	23704516	inside	3085	3085	64	26	14	31	8	0	0	1	0	0	1	3	3	TRUE	TRUE	TRUE	TRUE	TRUE	TRUE	6
Region_800	1.78177e-10	chr9	6681414	6681714	ENSG00000232946	pseudogene	RP11-390F4.2	+	6675284	6675614	downstream	6130	5800	84	24	20	29	4	0	0	1	0	1	0	0	6	TRUE	TRUE	TRUE	FALSE	FALSE	FALSE	3
Region_801	1.78177e-10	chr17	73284976	73285276	ENSG00000125454	protein_coding	SLC25A19	-	73269062	73285530	inside	554	254	77	20	11	17	32	2	0	0	0	0	1	1	3	TRUE	TRUE	FALSE	TRUE	TRUE	TRUE	5
Region_802	1.78177e-10	chr1	111746486	111746786	ENSG00000162777	protein_coding	DENND2D	-	111729796	111747157	inside	671	371	48	13	15	41	5	0	0	0	0	0	1	1	1	TRUE	TRUE	TRUE	FALSE	FALSE	TRUE	4
Region_803	1.78177e-10	chr12	124197010	124197310	ENSG00000185344	protein_coding	ATP6V0A2	+	124196865	124244441	inside	145	145	46	12	19	25	16	0	0	0	0	0	0	0	2	TRUE	FALSE	TRUE	TRUE	TRUE	TRUE	5
Region_804	1.79538e-10	chr19	2446380	2446680	ENSG00000176619	protein_coding	LMNB2	-	2428164	2456994	inside	10614	10314	46	37	10	37	0	1	0	0	0	0	0	0	0	TRUE	TRUE	FALSE	FALSE	FALSE	TRUE	3
Region_805	1.80367e-10	chr2	192543392	192543692	ENSG00000173559	protein_coding	OBFC2A	+	192542794	192553251	inside	598	598	45	27	13	29	23	0	1	0	0	0	1	2	1	TRUE	FALSE	TRUE	FALSE	FALSE	TRUE	3
Region_806	1.82428e-10	chr1	193028398	193028698	ENSG00000116747	protein_coding	TROVE2	+	193028552	193060907	overlapStart	-154	146	64	12	16	24	8	0	0	0	0	0	0	0	0	TRUE	TRUE	TRUE	TRUE	TRUE	TRUE	6
Region_807	1.82428e-10	chr13	95953698	95953998	ENSG00000125257	protein_coding	ABCC4	-	95672083	95953687	upstream	-11	11	15	30	49	8	9	0	0	0	0	0	0	1	2	TRUE	TRUE	TRUE	TRUE	TRUE	TRUE	6
Region_808	1.82606e-10	chr1	32404051	32404351	ENSG00000184007	protein_coding	PTP4A2	-	32372022	32408177	inside	4126	3826	62	13	17	41	23	0	1	1	0	0	0	1	2	FALSE	TRUE	TRUE	TRUE	TRUE	FALSE	4
Region_809	1.83858e-10	chr6	109704048	109704348	ENSG00000135535	protein_coding	CD164	-	109687717	109703762	upstream	-286	286	32	11	14	26	31	0	0	0	0	0	1	2	1	TRUE	TRUE	TRUE	FALSE	FALSE	TRUE	4
Region_810	1.84451e-10	chr17	4458381	4458681	ENSG00000132382	protein_coding	MYBBP1A	-	4442192	4458681	inside	300	0	34	18	31	12	17	0	0	0	0	0	1	0	3	TRUE	TRUE	TRUE	FALSE	TRUE	TRUE	5
Region_811	1.85002e-10	chr12	54069590	54069890	ENSG00000135390	protein_coding	ATP5G2	-	54058950	54071182	inside	1592	1292	83	13	16	19	15	0	0	1	0	0	0	1	1	TRUE	TRUE	TRUE	TRUE	TRUE	TRUE	6
Region_812	1.85556e-10	chr7	74072548	74072848	ENSG00000077809	protein_coding	GTF2I	+	74071994	74175026	inside	554	554	89	7	12	22	6	0	0	0	0	0	0	0	3	TRUE	FALSE	FALSE	TRUE	FALSE	FALSE	2
Region_813	1.85556e-10	chr4	68566868	68567168	ENSG00000033178	protein_coding	UBA6	-	68481479	68566897	overlapStart	29	29	35	19	17	38	8	0	0	0	0	0	0	0	1	TRUE	TRUE	TRUE	TRUE	TRUE	TRUE	6
Region_814	1.88565e-10	chrX	47049885	47050185	ENSG00000130985	protein_coding	UBA1	+	47050260	47074527	upstream	-375	75	65	14	18	30	15	1	0	0	0	0	1	1	3	FALSE	TRUE	TRUE	TRUE	TRUE	TRUE	5
Region_815	1.88565e-10	chr7	148581493	148581793	ENSG00000106462	protein_coding	EZH2	-	148504475	148581413	upstream	-80	80	83	5	11	24	11	0	0	0	0	0	0	1	1	TRUE	FALSE	TRUE	TRUE	TRUE	TRUE	5
Region_816	1.8984e-10	chr1	160807284	160807584	ENSG00000226003	pseudogene	RP11-312J18.3	+	160817801	160818287	upstream	-10517	10217	115	7	22	28	1	1	0	0	1	0	0	0	2	TRUE	TRUE	TRUE	FALSE	FALSE	FALSE	3
Region_817	1.90803e-10	chr2	32581871	32582171	ENSG00000115760	protein_coding	BIRC6	+	32582096	32843966	overlapStart	-225	75	69	13	7	42	15	0	1	0	0	0	0	0	3	TRUE	TRUE	TRUE	FALSE	FALSE	FALSE	3
Region_818	1.91963e-10	chr1	8939182	8939482	ENSG00000074800	protein_coding	ENO1	-	8921061	8939308	overlapStart	126	126	73	14	9	40	23	0	0	2	0	0	1	1	2	TRUE	TRUE	FALSE	TRUE	FALSE	TRUE	4
Region_819	1.91963e-10	chr19	16698411	16698711	ENSG00000127526	protein_coding	SLC35E1	-	16660650	16683193	upstream	-15218	15218	63	25	11	19	22	0	0	0	0	1	0	1	4	TRUE	TRUE	TRUE	FALSE	TRUE	TRUE	5
Region_820	1.93241e-10	chr1	2344161	2344461	ENSG00000157911	protein_coding	PEX10	-	2336236	2345236	inside	1075	775	37	19	18	36	25	0	0	1	0	0	0	1	2	TRUE	TRUE	FALSE	FALSE	TRUE	FALSE	3
Region_821	1.9791e-10	chr4	73935218	73935518	ENSG00000163626	protein_coding	COX18	-	73921797	73935472	overlapStart	254	46	33	20	17	26	18	0	0	0	0	0	0	0	1	TRUE	TRUE	TRUE	TRUE	TRUE	TRUE	6
Region_822	2.02242e-10	chr12	10874644	10874944	ENSG00000060138	protein_coding	CSDA	-	10851676	10875953	inside	1309	1009	49	21	23	20	36	0	0	1	0	1	1	1	3	TRUE	TRUE	TRUE	TRUE	TRUE	TRUE	6
Region_823	2.03374e-10	chr2	113032940	113033240	ENSG00000188177	protein_coding	ZC3H6	+	113033171	113097640	overlapStart	-231	69	78	11	12	30	15	0	0	0	0	1	0	0	0	TRUE	TRUE	TRUE	TRUE	TRUE	TRUE	6
Region_824	2.0393e-10	chr18	46987036	46987336	ENSG00000141627	protein_coding	DYM	-	46570172	46987079	overlapStart	43	43	47	27	14	18	11	0	0	0	0	0	2	5	5	TRUE	TRUE	FALSE	TRUE	FALSE	FALSE	3
Region_825	2.04181e-10	chr7	127775720	127776020	ENSG00000207588	miRNA	hsa-mir-593	+	127721913	127722012	downstream	53807	53708	67	11	12	30	6	0	0	0	0	0	1	2	3	TRUE	TRUE	FALSE	TRUE	FALSE	FALSE	3
Region_826	2.04181e-10	chr11	72533559	72533859	ENSG00000168010	protein_coding	ATG16L2	+	72525451	72540678	inside	8108	6819	62	10	13	21	16	0	0	0	0	0	1	0	2	TRUE	TRUE	TRUE	TRUE	TRUE	FALSE	5
Region_827	2.04541e-10	chr13	42845847	42846147	ENSG00000023516	protein_coding	AKAP11	+	42846289	42897396	upstream	-442	142	35	14	21	32	13	0	0	0	0	0	1	1	2	FALSE	TRUE	TRUE	FALSE	TRUE	TRUE	4
Region_828	2.05882e-10	chr17	57784641	57784941	ENSG00000062716	protein_coding	TMEM49	+	57784863	57917950	overlapStart	-222	78	56	18	12	41	14	1	0	0	0	0	0	0	0	TRUE	TRUE	TRUE	TRUE	TRUE	TRUE	6
Region_829	2.06739e-10	chrX	48326626	48326926	ENSG00000017483	protein_coding	SLC38A5	-	48316920	48328644	inside	2018	1718	50	29	20	22	15	0	0	0	1	0	2	3	3	FALSE	TRUE	FALSE	TRUE	TRUE	TRUE	4
Region_830	2.07704e-10	chr2	70141396	70141696	ENSG00000238465	snoRNA	snoU13	+	70139827	70139931	downstream	1569	1465	55	12	11	23	19	0	0	0	0	0	1	3	2	TRUE	TRUE	TRUE	FALSE	FALSE	FALSE	3
Region_831	2.10975e-10	chr1	154909014	154909314	ENSG00000163344	protein_coding	PMVK	-	154897210	154909467	inside	453	153	67	20	21	27	19	0	0	1	1	0	1	0	3	TRUE	TRUE	TRUE	TRUE	TRUE	TRUE	6
Region_832	2.18673e-10	chr3	170587728	170588028	ENSG00000163584	protein_coding	RPL22L1	-	170582664	170588272	inside	544	244	72	15	19	26	23	2	0	0	0	0	0	0	1	TRUE	FALSE	TRUE	TRUE	FALSE	TRUE	4
Region_833	2.1973e-10	chr3	179280578	179280878	ENSG00000136518	protein_coding	ACTL6A	+	179280668	179306196	overlapStart	-90	90	68	11	13	17	14	0	0	0	0	0	0	0	1	TRUE	TRUE	TRUE	TRUE	TRUE	TRUE	6
Region_834	2.19941e-10	chr22	50364428	50364728	ENSG00000198355	protein_coding	PIM3	+	50354161	50357728	downstream	10267	6700	18	29	26	30	7	0	0	0	0	0	2	2	3	FALSE	TRUE	FALSE	FALSE	TRUE	TRUE	3
Region_835	2.20697e-10	chr15	75746164	75746464	ENSG00000169375	protein_coding	SIN3A	-	75661720	75748124	inside	1960	1660	118	14	15	24	2	2	0	0	0	0	0	0	0	TRUE	TRUE	TRUE	TRUE	TRUE	TRUE	6
Region_836	2.20697e-10	chr1	10532317	10532617	ENSG00000142655	protein_coding	PEX14	+	10532345	10690815	overlapStart	-28	28	33	29	13	25	32	0	0	1	0	0	0	0	1	TRUE	TRUE	TRUE	TRUE	TRUE	TRUE	6
Region_837	2.22268e-10	chr7	99686392	99686692	ENSG00000168090	protein_coding	COPS6	+	99686577	99689823	overlapStart	-185	115	76	9	21	39	13	1	0	1	0	0	0	0	0	TRUE	TRUE	TRUE	FALSE	TRUE	TRUE	5
Region_838	2.22268e-10	chr12	96252719	96253019	ENSG00000139343	protein_coding	SNRPF	+	96252709	96260233	inside	10	10	53	13	12	13	26	0	0	0	0	0	0	2	1	TRUE	TRUE	TRUE	TRUE	TRUE	TRUE	6
Region_839	2.22776e-10	chr1	16766962	16767262	ENSG00000157191	protein_coding	NECAP2	+	16767167	16786573	overlapStart	-205	95	69	21	15	36	15	0	1	1	0	0	1	1	2	TRUE	TRUE	FALSE	TRUE	TRUE	FALSE	4
Region_840	2.28264e-10	chr7	105161893	105162193	ENSG00000091127	protein_coding	PUS7	-	105080108	105162714	inside	821	521	95	14	26	26	15	2	0	0	0	1	1	2	2	TRUE	TRUE	TRUE	FALSE	FALSE	TRUE	4
Region_841	2.29208e-10	chr15	60771102	60771402	ENSG00000128915	protein_coding	NARG2	-	60711808	60771344	overlapStart	242	58	82	10	11	11	13	0	0	0	0	0	0	0	0	TRUE	TRUE	TRUE	TRUE	TRUE	TRUE	6
Region_842	2.3412e-10	chr15	41952821	41953121	ENSG00000174197	protein_coding	MGA	+	41952610	42062141	inside	211	211	71	10	23	38	26	2	0	1	0	0	0	3	3	TRUE	TRUE	TRUE	TRUE	TRUE	TRUE	6
Region_843	2.36834e-10	chr12	121975115	121975415	ENSG00000089094	protein_coding	KDM2B	-	121866902	122018889	inside	43774	43474	55	15	12	31	8	0	0	0	0	0	0	0	3	TRUE	TRUE	TRUE	TRUE	TRUE	TRUE	6
Region_844	2.46026e-10	chr15	65822890	65823190	ENSG00000074696	protein_coding	PTPLAD1	+	65822825	65870693	inside	65	65	80	14	17	18	14	0	1	0	0	0	0	1	2	TRUE	TRUE	TRUE	TRUE	TRUE	TRUE	6
Region_845	2.47265e-10	chr14	50052774	50053074	ENSG00000213741	protein_coding	RPS29	-	50043390	50053094	inside	320	20	66	20	18	20	15	0	1	0	0	0	0	1	2	FALSE	FALSE	FALSE	FALSE	FALSE	FALSE	0
Region_846	2.48797e-10	chr21	46221608	46221908	ENSG00000184787	protein_coding	UBE2G2	-	46188955	46221934	inside	326	26	69	29	11	32	14	0	1	1	0	0	0	0	3	TRUE	TRUE	TRUE	TRUE	TRUE	TRUE	6
Region_847	2.48797e-10	chr7	1543998	1544298	ENSG00000164880	protein_coding	INTS1	-	1509913	1545489	inside	1491	1191	57	13	11	29	11	0	0	0	0	0	0	0	3	TRUE	TRUE	TRUE	TRUE	TRUE	FALSE	5
Region_848	2.51113e-10	chr11	62389536	62389836	ENSG00000149541	protein_coding	B3GAT3	-	62382769	62389448	upstream	-88	88	69	12	8	41	14	1	0	0	0	0	1	1	2	TRUE	TRUE	TRUE	TRUE	FALSE	FALSE	4
Region_849	2.57041e-10	chr1	154972237	154972537	ENSG00000160685	protein_coding	ZBTB7B	+	154975133	154990998	upstream	-2896	2596	77	20	41	27	5	1	1	0	1	0	1	1	2	TRUE	TRUE	FALSE	TRUE	TRUE	TRUE	5
Region_850	2.59961e-10	chr3	101546664	101546964	ENSG00000144802	protein_coding	NFKBIZ	+	101546835	101579866	overlapStart	-171	129	86	19	21	27	20	0	1	1	0	1	0	1	1	TRUE	TRUE	TRUE	FALSE	TRUE	TRUE	5
Region_851	2.60557e-10	chr17	41150320	41150620	ENSG00000131469	protein_coding	RPL27	+	41150446	41154956	overlapStart	-126	126	67	18	12	34	23	2	0	0	0	0	0	0	0	TRUE	TRUE	TRUE	TRUE	TRUE	TRUE	6
Region_852	2.6129e-10	chr7	141438097	141438397	ENSG00000106028	protein_coding	SSBP1	+	141438121	141487722	overlapStart	-24	24	86	12	21	30	21	0	0	1	1	1	0	1	2	TRUE	TRUE	FALSE	FALSE	FALSE	FALSE	2
Region_853	2.63803e-10	chr1	35658550	35658850	ENSG00000116560	protein_coding	SFPQ	-	35641979	35658749	overlapStart	199	101	68	19	18	22	25	1	0	1	0	0	0	0	0	TRUE	FALSE	TRUE	TRUE	TRUE	TRUE	5
Region_854	2.66857e-10	chr16	29816754	29817054	ENSG00000103495	protein_coding	MAZ	+	29817855	29822502	upstream	-1101	801	82	26	10	18	8	0	0	1	0	0	0	0	0	FALSE	TRUE	TRUE	TRUE	TRUE	TRUE	5
Region_855	2.73127e-10	chr22	50753932	50754232	ENSG00000227484	processed_transcript	XX-C283C717.1	+	50753060	50754437	inside	872	205	73	17	13	21	1	0	0	0	0	0	3	0	4	TRUE	TRUE	FALSE	FALSE	TRUE	TRUE	4
Region_856	2.73304e-10	chrX	100645897	100646197	ENSG00000241343	protein_coding	RPL36A	+	100645812	100667285	inside	85	85	51	12	16	13	23	0	0	0	0	0	0	0	0	TRUE	TRUE	TRUE	TRUE	TRUE	TRUE	6
Region_857	2.73396e-10	chr2	75185860	75186160	ENSG00000115350	protein_coding	POLE4	+	75185619	75197255	inside	241	241	87	23	19	39	4	2	0	0	1	0	0	0	1	TRUE	TRUE	TRUE	TRUE	TRUE	TRUE	6
Region_858	2.73904e-10	chr21	45574964	45575264	ENSG00000225331	processed_transcript	AP001055.6	-	45578623	45579959	downstream	4995	3359	57	36	14	36	21	1	0	1	1	0	2	0	3	TRUE	TRUE	TRUE	TRUE	FALSE	TRUE	5
Region_859	2.74447e-10	chr20	42939769	42940069	ENSG00000197296	protein_coding	FITM2	-	42931478	42939809	overlapStart	40	40	47	18	10	28	14	0	0	0	0	0	0	1	2	TRUE	TRUE	FALSE	TRUE	TRUE	TRUE	5
Region_860	2.76705e-10	chr16	31470448	31470748	ENSG00000140691	protein_coding	ARMC5	+	31469594	31478485	inside	854	854	34	32	21	21	22	1	0	0	0	0	0	1	1	FALSE	TRUE	TRUE	TRUE	TRUE	TRUE	5
Region_861	2.79383e-10	chr8	143820766	143821066	ENSG00000126233	protein_coding	SLURP1	-	143822362	143823829	downstream	3063	1296	90	19	6	13	5	0	0	0	0	0	0	1	1	TRUE	TRUE	TRUE	FALSE	FALSE	FALSE	3
Region_862	2.81016e-10	chr17	43138263	43138563	ENSG00000172992	protein_coding	DCAKD	-	43100710	43138473	overlapStart	210	90	65	16	15	36	21	0	2	0	0	0	0	1	2	TRUE	TRUE	TRUE	TRUE	TRUE	TRUE	6
Region_863	2.81211e-10	chr6	89855750	89856050	ENSG00000146281	protein_coding	PM20D2	+	89855769	89875284	overlapStart	-19	19	72	28	9	26	31	0	3	0	0	0	0	1	2	FALSE	TRUE	FALSE	TRUE	TRUE	TRUE	4
Region_864	2.81211e-10	chr17	62501549	62501849	ENSG00000108654	protein_coding	DDX5	-	62495740	62502407	inside	858	558	80	10	16	18	18	0	0	1	0	0	0	0	1	TRUE	TRUE	TRUE	TRUE	TRUE	TRUE	6
Region_865	2.81211e-10	chr8	123793322	123793622	ENSG00000178764	protein_coding	ZHX2	+	123793901	123986755	upstream	-579	279	39	17	18	23	16	0	0	0	0	0	1	2	3	TRUE	TRUE	TRUE	TRUE	TRUE	TRUE	6
Region_866	2.82323e-10	chr3	127309937	127310237	ENSG00000073111	protein_coding	MCM2	+	127317066	127341276	upstream	-7129	6829	24	26	14	28	18	0	0	0	0	0	0	1	4	TRUE	TRUE	FALSE	TRUE	TRUE	FALSE	4
Region_867	2.84721e-10	chr6	170124940	170125240	ENSG00000227704	processed_transcript	RP1-266L20.4	+	170125600	170139088	upstream	-660	360	67	21	19	18	13	0	0	1	0	0	0	2	2	FALSE	TRUE	FALSE	FALSE	FALSE	FALSE	1
Region_868	2.86288e-10	chr7	44529972	44530272	ENSG00000015676	protein_coding	NUDCD3	-	44421969	44530479	inside	507	207	92	14	18	28	22	1	1	1	0	0	1	1	2	TRUE	TRUE	TRUE	FALSE	TRUE	FALSE	4
Region_869	2.9188e-10	chr5	145562018	145562318	ENSG00000133706	protein_coding	LARS	-	145492590	145562223	overlapStart	205	95	72	27	21	53	23	2	1	2	0	0	0	0	0	TRUE	TRUE	FALSE	TRUE	TRUE	TRUE	5
Region_870	2.92086e-10	chr7	111201940	111202240	ENSG00000184903	protein_coding	IMMP2L	-	110303110	111202573	inside	633	333	92	23	9	25	25	0	0	2	0	1	1	0	1	TRUE	TRUE	TRUE	TRUE	FALSE	FALSE	4
Region_871	2.93048e-10	chr6	117996326	117996626	ENSG00000245439	lincRNA	AL590303.1	-	117993976	117996447	overlapStart	121	121	53	17	9	36	22	0	1	0	0	0	1	1	1	TRUE	TRUE	TRUE	TRUE	TRUE	TRUE	6
Region_872	2.93872e-10	chr10	26986665	26986965	ENSG00000148459	protein_coding	PDSS1	+	26986588	27035727	inside	77	77	99	13	8	21	9	1	0	0	0	0	1	0	1	TRUE	TRUE	TRUE	TRUE	TRUE	FALSE	5
Region_873	3.01766e-10	chr5	133339792	133340092	ENSG00000213585	protein_coding	VDAC1	-	133307606	133340824	inside	1032	732	51	13	15	21	16	0	0	0	0	0	1	1	5	TRUE	TRUE	TRUE	TRUE	TRUE	TRUE	6
Region_874	3.023e-10	chr6	74233396	74233696	ENSG00000156508	protein_coding	EEF1A1	-	74225473	74233520	overlapStart	124	124	50	16	8	22	67	1	1	0	0	1	1	1	2	TRUE	TRUE	TRUE	TRUE	FALSE	FALSE	4
Region_875	3.02531e-10	chr19	11146552	11146852	ENSG00000242219	scRNA_pseudogene	AC011442.1	+	11122384	11122682	downstream	24168	23870	55	35	15	21	22	0	1	0	0	1	0	0	3	TRUE	TRUE	TRUE	TRUE	FALSE	FALSE	4
Region_876	3.02531e-10	chr3	49059186	49059486	ENSG00000178149	protein_coding	DALRD3	-	49052921	49059726	inside	540	240	56	12	9	31	12	0	0	0	0	0	0	0	0	TRUE	TRUE	TRUE	TRUE	TRUE	TRUE	6
Region_877	3.18135e-10	chr16	87734397	87734697	ENSG00000205047	protein_coding	AC010536.1	-	87731749	87739290	inside	4893	2648	62	25	13	20	0	0	0	0	0	0	0	1	3	TRUE	TRUE	FALSE	FALSE	TRUE	TRUE	4
Region_878	3.18252e-10	chr7	73097802	73098102	ENSG00000176410	protein_coding	DNAJC30	-	73096601	73097783	upstream	-19	19	82	13	21	46	8	0	0	2	1	0	0	0	0	TRUE	TRUE	TRUE	TRUE	TRUE	TRUE	6
Region_879	3.18252e-10	chr16	2255685	2255985	ENSG00000167965	protein_coding	MLST8	+	2255238	2259398	inside	447	447	48	30	7	17	13	0	0	0	0	0	0	0	3	FALSE	TRUE	TRUE	TRUE	TRUE	TRUE	5
Region_880	3.23803e-10	chr8	56686006	56686306	ENSG00000167904	protein_coding	TMEM68	-	56651320	56685885	upstream	-121	121	53	10	10	19	24	0	0	0	0	0	0	1	1	TRUE	TRUE	TRUE	TRUE	TRUE	TRUE	6
Region_881	3.25167e-10	chr19	36394594	36394894	ENSG00000126264	protein_coding	HCST	+	36393382	36395173	inside	1212	279	69	23	17	40	5	0	1	1	0	0	0	1	1	TRUE	TRUE	TRUE	TRUE	TRUE	TRUE	6
Region_882	3.3493e-10	chr19	46195847	46196147	ENSG00000011478	protein_coding	QPCTL	+	46195932	46206586	overlapStart	-85	85	64	24	13	21	15	1	0	0	0	0	0	0	1	TRUE	TRUE	TRUE	TRUE	TRUE	TRUE	6
Region_883	3.36575e-10	chr1	6761760	6762060	ENSG00000007923	protein_coding	DNAJC11	-	6694228	6761984	overlapStart	224	76	70	20	13	28	21	0	0	2	0	0	0	0	1	TRUE	TRUE	TRUE	TRUE	TRUE	TRUE	6
Region_884	3.39192e-10	chr14	104214886	104215186	ENSG00000253096	misc_RNA	Y_RNA	-	104192065	104192162	upstream	-22724	22724	105	30	18	4	2	2	0	0	0	0	0	1	2	TRUE	TRUE	TRUE	TRUE	FALSE	FALSE	4
Region_885	3.39192e-10	chr19	1069113	1069413	ENSG00000180448	protein_coding	HMHA1	+	1066025	1086627	inside	3088	3088	53	31	21	26	16	0	1	0	1	0	0	1	2	TRUE	TRUE	TRUE	TRUE	TRUE	TRUE	6
Region_886	3.41204e-10	chr11	67007392	67007692	ENSG00000238892	snoRNA	snoU13	+	66988379	66988487	downstream	19013	18905	77	20	23	33	13	1	0	1	1	0	0	0	0	TRUE	TRUE	TRUE	TRUE	TRUE	TRUE	6
Region_887	3.52005e-10	chr2	136742956	136743256	ENSG00000231890	processed_transcript	AC093391.2	+	136742746	136774099	inside	210	210	61	17	13	40	20	0	1	1	0	0	0	1	2	TRUE	TRUE	TRUE	TRUE	TRUE	TRUE	6
Region_888	3.60207e-10	chr11	58347064	58347364	ENSG00000186660	protein_coding	ZFP91	+	58346584	58393198	inside	480	480	94	20	14	32	11	0	2	1	0	0	1	1	1	FALSE	TRUE	FALSE	FALSE	TRUE	TRUE	3
Region_889	3.63136e-10	chr17	38020290	38020590	ENSG00000161405	protein_coding	IKZF3	-	37913968	38020441	overlapStart	151	149	58	10	10	28	13	0	0	0	0	0	1	1	1	TRUE	TRUE	TRUE	TRUE	TRUE	TRUE	6
Region_890	3.65535e-10	chr2	239197502	239197802	ENSG00000132326	protein_coding	PER2	-	239152679	239198743	inside	1241	941	83	17	14	26	15	1	1	0	0	0	0	0	4	TRUE	TRUE	TRUE	TRUE	TRUE	TRUE	6
Region_891	3.8109e-10	chr12	120884095	120884395	ENSG00000170855	protein_coding	TRIAP1	-	120882359	120884175	overlapStart	80	80	83	22	12	31	8	1	1	0	0	0	0	0	0	TRUE	FALSE	TRUE	TRUE	TRUE	TRUE	5
Region_892	3.82085e-10	chr10	90640350	90640650	ENSG00000138134	protein_coding	STAMBPL1	+	90639491	90734910	inside	859	859	50	13	22	25	19	0	1	0	0	0	0	1	1	TRUE	TRUE	TRUE	FALSE	FALSE	FALSE	3
Region_893	3.82338e-10	chr19	8008724	8009024	ENSG00000104980	protein_coding	TIMM44	-	7991604	8008538	upstream	-186	186	58	27	13	28	22	1	1	0	0	0	1	1	2	FALSE	FALSE	TRUE	TRUE	FALSE	FALSE	2
Region_894	3.84206e-10	chr12	53895087	53895387	ENSG00000139546	protein_coding	TARBP2	+	53894705	53900213	inside	382	382	78	17	11	23	12	1	0	0	0	0	0	0	2	FALSE	TRUE	TRUE	TRUE	TRUE	FALSE	4
Region_895	3.85062e-10	chr9	110046019	110046319	ENSG00000119318	protein_coding	RAD23B	+	110045418	110094475	inside	601	601	53	13	21	20	22	1	0	0	0	0	0	0	0	TRUE	TRUE	TRUE	TRUE	FALSE	FALSE	4
Region_896	3.85545e-10	chr19	50432721	50433021	ENSG00000213024	protein_coding	NUP62	-	50410086	50432786	overlapStart	65	65	66	22	13	11	20	0	1	0	0	0	0	1	2	TRUE	TRUE	TRUE	TRUE	TRUE	TRUE	6
Region_897	3.92658e-10	chr15	75932055	75932355	ENSG00000173548	protein_coding	SNX33	+	75940247	75954642	upstream	-8192	7892	67	18	13	16	19	1	0	0	0	0	0	1	3	TRUE	TRUE	TRUE	TRUE	TRUE	TRUE	6
Region_898	3.96264e-10	chr20	1305970	1306270	ENSG00000234684	processed_transcript	RP11-314N13.4	+	1306065	1358827	overlapStart	-95	95	40	22	15	19	15	0	0	0	0	0	0	1	1	TRUE	TRUE	TRUE	TRUE	FALSE	FALSE	4
Region_899	3.96522e-10	chr10	135207656	135207956	ENSG00000148824	protein_coding	MTG1	+	135207598	135234811	inside	58	58	102	19	19	25	17	2	2	0	0	0	0	0	2	TRUE	TRUE	TRUE	FALSE	TRUE	FALSE	4
Region_900	3.97638e-10	chr9	139010377	139010677	ENSG00000238227	processed_transcript	C9orf69	-	139006427	139010709	inside	332	32	67	14	8	18	13	0	0	0	0	0	0	0	1	TRUE	TRUE	TRUE	FALSE	TRUE	TRUE	5
Region_901	3.97877e-10	chr9	133569216	133569516	ENSG00000130713	protein_coding	EXOSC2	+	133569108	133580248	inside	108	108	61	16	18	35	19	0	0	0	1	1	1	2	2	TRUE	TRUE	FALSE	TRUE	TRUE	TRUE	5
Region_902	4.0011e-10	chr19	58873829	58874129	ENSG00000174586	protein_coding	ZNF497	-	58865725	58874120	overlapStart	291	9	42	21	10	15	23	0	0	0	0	0	0	2	5	TRUE	TRUE	FALSE	TRUE	FALSE	FALSE	3
Region_903	4.0389e-10	chr11	17099018	17099318	ENSG00000110700	protein_coding	RPS13	-	17095939	17099220	overlapStart	202	98	78	21	15	31	20	1	1	0	1	0	0	0	0	TRUE	TRUE	TRUE	TRUE	TRUE	TRUE	6
Region_904	4.05689e-10	chr19	51611456	51611756	ENSG00000142544	protein_coding	CTU1	-	51600863	51611647	overlapStart	191	109	71	31	16	30	27	2	2	0	0	0	0	1	3	TRUE	TRUE	TRUE	FALSE	TRUE	TRUE	5
Region_905	4.07296e-10	chr14	60558660	60558960	ENSG00000126773	protein_coding	C14orf135	+	60558629	60635851	inside	31	31	53	14	13	15	19	0	0	0	0	0	0	0	2	TRUE	TRUE	TRUE	FALSE	FALSE	TRUE	4
Region_906	4.09012e-10	chr17	36831266	36831566	ENSG00000179294	protein_coding	C17orf96	-	36827961	36831187	upstream	-79	79	53	20	10	30	18	0	0	1	0	0	2	2	3	TRUE	TRUE	TRUE	TRUE	TRUE	TRUE	6
Region_907	4.09781e-10	chr11	77850494	77850794	ENSG00000159063	protein_coding	ALG8	-	77811988	77850699	overlapStart	205	95	55	13	24	23	30	0	0	1	1	0	0	0	1	TRUE	TRUE	TRUE	TRUE	TRUE	TRUE	6
Region_908	4.10922e-10	chr10	104474412	104474712	ENSG00000156398	protein_coding	SFXN2	+	104474297	104498951	inside	115	115	58	14	15	30	18	0	0	1	0	0	1	2	1	TRUE	TRUE	TRUE	TRUE	TRUE	TRUE	6
Region_909	4.11487e-10	chr20	35724290	35724590	ENSG00000080839	protein_coding	RBL1	-	35624752	35724398	overlapStart	108	108	37	13	13	27	21	0	0	0	0	0	0	0	0	TRUE	TRUE	TRUE	TRUE	TRUE	TRUE	6
Region_910	4.13883e-10	chr1	1565699	1565999	ENSG00000189409	protein_coding	MMP23B	+	1567474	1570639	upstream	-1775	1475	66	22	4	31	0	0	0	0	0	0	0	1	1	TRUE	TRUE	TRUE	TRUE	TRUE	TRUE	6
Region_911	4.13971e-10	chr16	778170	778470	ENSG00000103253	protein_coding	HAGHL	+	776958	797295	inside	1212	1212	56	21	13	19	7	0	0	0	0	0	1	1	3	TRUE	TRUE	TRUE	TRUE	TRUE	TRUE	6
Region_912	4.15732e-10	chr16	3074122	3074422	ENSG00000103145	protein_coding	HCFC1R1	-	3072626	3074287	overlapStart	165	135	52	38	11	27	18	1	0	1	0	0	0	1	2	TRUE	TRUE	TRUE	TRUE	TRUE	TRUE	6
Region_913	4.16396e-10	chr8	28258815	28259115	ENSG00000186918	protein_coding	ZNF395	-	28203102	28243983	upstream	-14832	14832	70	32	22	7	1	0	1	0	0	0	2	1	5	TRUE	TRUE	TRUE	FALSE	TRUE	TRUE	5
Region_914	4.16424e-10	chr19	45681484	45681784	ENSG00000007255	protein_coding	TRAPPC6A	-	45666187	45681485	overlapStart	1	1	98	35	20	34	9	0	1	2	2	0	1	0	2	TRUE	TRUE	TRUE	TRUE	FALSE	FALSE	4
Region_915	4.17931e-10	chr13	45152001	45152301	ENSG00000102804	protein_coding	TSC22D1	-	45007655	45151283	upstream	-718	718	35	38	22	35	29	1	2	0	0	0	0	0	2	FALSE	TRUE	TRUE	FALSE	TRUE	TRUE	4
Region_916	4.18423e-10	chr7	139044991	139045291	ENSG00000146963	protein_coding	LUC7L2	+	139025105	139108198	inside	19886	19886	62	8	20	23	5	0	0	0	0	0	0	1	2	TRUE	TRUE	TRUE	TRUE	TRUE	TRUE	6
Region_917	4.19043e-10	chr14	23398372	23398672	ENSG00000100462	protein_coding	PRMT5	-	23389720	23398661	overlapStart	289	11	71	20	26	36	25	2	1	1	0	0	0	1	1	TRUE	TRUE	TRUE	TRUE	TRUE	TRUE	6
Region_918	4.22577e-10	chr11	123612177	123612477	ENSG00000166261	protein_coding	ZNF202	-	123594997	123612363	overlapStart	186	114	67	10	14	27	19	0	1	0	0	0	1	1	3	TRUE	TRUE	FALSE	TRUE	TRUE	TRUE	5
Region_919	4.24504e-10	chr1	42194585	42194885	ENSG00000230638	pseudogene	RP11-486B10.4	+	42007739	42009857	downstream	186846	184728	107	7	22	9	13	2	0	0	0	0	2	3	6	TRUE	TRUE	TRUE	TRUE	TRUE	TRUE	6
Region_920	4.27107e-10	chr12	6833277	6833577	ENSG00000111652	protein_coding	COPS7A	+	6833212	6841026	inside	65	65	56	15	14	29	20	0	0	1	0	0	3	2	3	TRUE	TRUE	TRUE	FALSE	TRUE	TRUE	5
Region_921	4.27107e-10	chr10	111970838	111971138	ENSG00000228417	processed_transcript	RP11-549L6.3	-	111967608	111968349	upstream	-2489	2489	49	22	14	28	16	0	0	0	0	1	0	0	2	TRUE	TRUE	TRUE	TRUE	TRUE	TRUE	6
Region_922	4.28938e-10	chr12	49659119	49659419	ENSG00000167553	protein_coding	TUBA1C	+	49658865	49667116	inside	254	254	71	12	8	18	12	0	0	0	0	0	0	1	1	TRUE	TRUE	TRUE	TRUE	TRUE	TRUE	6
Region_923	4.28938e-10	chr11	47574079	47574379	ENSG00000149187	protein_coding	CELF1	-	47489946	47574688	inside	609	309	50	17	18	10	31	1	0	0	0	0	1	2	4	TRUE	TRUE	TRUE	TRUE	TRUE	TRUE	6
Region_924	4.29055e-10	chr12	56510402	56510702	ENSG00000229117	protein_coding	RPL41	+	56510572	56511308	overlapStart	-170	130	59	21	18	22	26	1	0	0	0	1	0	0	0	TRUE	TRUE	TRUE	TRUE	TRUE	TRUE	6
Region_925	4.29055e-10	chr17	34957902	34958202	ENSG00000129282	protein_coding	MRM1	+	34958001	34965397	overlapStart	-99	99	53	16	21	36	23	1	0	1	0	0	1	2	2	TRUE	FALSE	TRUE	TRUE	TRUE	TRUE	5
Region_926	4.29055e-10	chr18	47018583	47018883	ENSG00000215472	protein_coding	RPL17	-	47014858	47018906	inside	323	23	45	8	19	21	33	0	0	1	0	0	0	0	0	TRUE	TRUE	TRUE	TRUE	TRUE	TRUE	6
Region_927	4.30237e-10	chr7	121036462	121036762	ENSG00000196937	protein_coding	FAM3C	-	120988905	121036422	upstream	-40	40	107	10	17	41	13	2	0	1	1	0	1	2	3	TRUE	TRUE	TRUE	FALSE	TRUE	TRUE	5
Region_928	4.34072e-10	chr10	21822703	21823003	ENSG00000078403	protein_coding	MLLT10	+	21823094	22032559	upstream	-391	91	40	17	13	23	18	0	0	0	0	0	0	2	2	TRUE	TRUE	FALSE	TRUE	TRUE	TRUE	5
Region_929	4.45761e-10	chr12	7079771	7080071	ENSG00000215021	protein_coding	PHB2	-	7074848	7079916	overlapStart	145	145	65	17	20	22	11	0	0	0	1	0	0	1	1	TRUE	TRUE	TRUE	TRUE	TRUE	TRUE	6
Region_930	4.48295e-10	chr16	87811530	87811830	ENSG00000104731	protein_coding	KLHDC4	-	87741418	87799603	upstream	-11927	11927	54	29	9	30	12	1	0	0	0	0	1	1	1	TRUE	TRUE	FALSE	FALSE	FALSE	FALSE	2
Region_931	4.54609e-10	chr3	133524547	133524847	ENSG00000144867	protein_coding	SRPRB	+	133502877	133544616	inside	21670	19769	86	17	7	59	13	0	1	0	3	0	0	0	3	TRUE	TRUE	FALSE	TRUE	TRUE	TRUE	5
Region_932	4.55122e-10	chr1	154973223	154973523	ENSG00000160685	protein_coding	ZBTB7B	+	154975133	154990998	upstream	-1910	1610	57	18	19	30	10	0	1	0	0	0	0	0	0	TRUE	TRUE	FALSE	TRUE	TRUE	TRUE	5
Region_933	4.56298e-10	chr16	69788585	69788885	ENSG00000141101	protein_coding	NOB1	-	69775770	69788829	overlapStart	244	56	57	25	8	37	9	1	0	0	0	0	0	0	2	TRUE	TRUE	TRUE	TRUE	TRUE	TRUE	6
Region_934	4.57779e-10	chr20	307734	308034	ENSG00000246892	lincRNA	AL034548.2	-	306269	309372	inside	1638	1338	41	35	11	24	1	0	0	0	0	0	0	1	1	TRUE	TRUE	TRUE	TRUE	TRUE	TRUE	6
Region_935	4.65628e-10	chr11	117060356	117060656	ENSG00000149591	protein_coding	TAGLN	+	117070040	117075507	upstream	-9684	9384	97	31	15	13	0	0	2	0	0	0	1	0	1	TRUE	TRUE	FALSE	TRUE	TRUE	FALSE	4
Region_936	4.66816e-10	chr21	43299545	43299845	ENSG00000141956	protein_coding	PRDM15	-	43218385	43299591	overlapStart	46	46	42	27	18	19	19	0	1	0	0	0	1	2	4	TRUE	TRUE	FALSE	TRUE	FALSE	FALSE	3
Region_937	4.67937e-10	chr4	129209238	129209538	ENSG00000164040	protein_coding	PGRMC2	-	129190397	129209984	inside	746	446	69	16	25	30	9	0	0	2	0	0	1	0	3	TRUE	TRUE	TRUE	TRUE	TRUE	TRUE	6
Region_938	4.67937e-10	chrX	24072498	24072798	ENSG00000130741	protein_coding	EIF2S3	+	24072833	24096088	upstream	-335	35	65	12	10	13	17	0	0	0	0	0	0	1	1	TRUE	TRUE	TRUE	TRUE	TRUE	TRUE	6
Region_939	4.68566e-10	chr17	72199778	72200078	ENSG00000172809	protein_coding	AC100786.1	+	72199795	72206008	overlapStart	-17	17	52	13	22	35	23	1	0	0	1	0	0	1	1	TRUE	TRUE	FALSE	TRUE	TRUE	TRUE	5
Region_940	4.68566e-10	chr19	984176	984476	ENSG00000065268	protein_coding	WDR18	+	984328	994569	overlapStart	-152	148	52	14	21	30	12	0	0	1	0	0	0	1	3	TRUE	TRUE	TRUE	FALSE	TRUE	TRUE	5
Region_941	4.77878e-10	chr1	1710060	1710360	ENSG00000008130	protein_coding	NADK	-	1682671	1711896	inside	1836	1536	47	14	4	38	13	0	0	0	0	0	1	2	1	TRUE	TRUE	TRUE	TRUE	FALSE	TRUE	5
Region_942	4.77878e-10	chr1	155948154	155948454	ENSG00000224276	processed_transcript	RP11-336K24.5	+	155961181	155971578	upstream	-13027	12727	58	11	15	27	6	0	0	0	0	0	0	1	1	TRUE	TRUE	TRUE	FALSE	TRUE	TRUE	5
Region_943	4.8093e-10	chr12	6677261	6677561	ENSG00000111641	protein_coding	NOP2	-	6666029	6677480	overlapStart	219	81	51	13	14	25	28	1	0	0	0	0	1	1	2	TRUE	TRUE	TRUE	TRUE	TRUE	FALSE	5
Region_944	4.8328e-10	chr11	129872961	129873261	ENSG00000170325	protein_coding	PRDM10	-	129769607	129872730	upstream	-231	231	71	19	6	26	16	1	0	0	0	0	0	1	1	TRUE	TRUE	TRUE	TRUE	TRUE	TRUE	6
Region_945	4.88685e-10	chr6	2765633	2765933	ENSG00000124535	protein_coding	WRNIP1	+	2765648	2786927	overlapStart	-15	15	50	15	11	25	13	0	0	0	0	0	0	3	3	TRUE	TRUE	FALSE	FALSE	TRUE	TRUE	4
Region_946	4.9113e-10	chr7	26239700	26240000	ENSG00000122565	protein_coding	CBX3	+	26240782	26252976	upstream	-1082	782	52	16	18	19	22	1	0	0	0	0	0	0	1	TRUE	FALSE	FALSE	TRUE	TRUE	TRUE	4
Region_947	4.93508e-10	chr4	146540231	146540531	ENSG00000151611	protein_coding	MMAA	+	146539415	146581187	inside	816	816	42	10	16	31	13	0	0	0	0	0	0	1	4	TRUE	TRUE	TRUE	TRUE	FALSE	FALSE	4
Region_948	4.94564e-10	chr7	23514225	23514525	ENSG00000236654	pseudogene	AC079780.3	+	23514415	23520578	overlapStart	-190	110	76	14	23	32	32	3	0	1	0	0	0	0	0	TRUE	TRUE	TRUE	TRUE	FALSE	FALSE	4
Region_949	5.04026e-10	chr19	54040913	54041213	ENSG00000130844	protein_coding	ZNF331	+	54024235	54083523	inside	16678	16678	63	0	42	10	12	1	0	0	0	0	2	2	3	TRUE	TRUE	FALSE	FALSE	FALSE	FALSE	2
Region_950	5.04324e-10	chr22	38082213	38082513	ENSG00000100101	protein_coding	NOL12	+	38077680	38170137	inside	4533	4533	72	12	10	23	20	0	0	1	0	0	0	0	0	TRUE	TRUE	TRUE	TRUE	TRUE	TRUE	6
Region_951	5.05713e-10	chr6	41513697	41513997	ENSG00000137166	protein_coding	FOXP4	+	41514164	41570122	upstream	-467	167	39	28	6	20	17	0	0	0	0	0	1	1	1	TRUE	FALSE	TRUE	FALSE	TRUE	TRUE	4
Region_952	5.05713e-10	chr14	35591297	35591597	ENSG00000092020	protein_coding	PPP2R3C	-	35554673	35591519	overlapStart	222	78	43	13	16	17	35	0	1	0	0	0	1	1	1	TRUE	TRUE	TRUE	FALSE	TRUE	TRUE	5
Region_953	5.05713e-10	chr14	73393216	73393516	ENSG00000119599	protein_coding	DCAF4	+	73393040	73426411	inside	176	176	51	13	18	20	11	0	0	0	0	0	1	1	2	TRUE	TRUE	TRUE	TRUE	TRUE	TRUE	6
Region_954	5.16138e-10	chr15	55818742	55819042	ENSG00000128845	protein_coding	DYX1C1	-	55709958	55800432	upstream	-18310	18310	72	8	17	15	7	0	0	0	0	0	1	2	1	TRUE	FALSE	FALSE	FALSE	FALSE	FALSE	1
Region_955	5.17336e-10	chr17	78428347	78428647	ENSG00000171246	protein_coding	NPTX1	-	78440633	78450404	downstream	22057	11986	47	11	9	40	22	0	1	0	0	0	0	0	1	FALSE	TRUE	FALSE	TRUE	FALSE	FALSE	2
Region_956	5.18399e-10	chr16	70285400	70285700	ENSG00000223496	protein_coding	EXOSC6	-	70284134	70285833	inside	433	133	74	21	6	19	2	0	0	0	0	0	0	0	0	TRUE	FALSE	FALSE	TRUE	TRUE	TRUE	4
Region_957	5.23394e-10	chr10	103877491	103877791	ENSG00000198728	protein_coding	LDB1	-	103867317	103880210	inside	2719	2419	33	25	23	20	24	1	0	0	0	0	0	0	2	TRUE	TRUE	FALSE	TRUE	TRUE	TRUE	5
Region_958	5.27837e-10	chr9	103115045	103115345	ENSG00000136891	protein_coding	TEX10	-	103064366	103115221	overlapStart	176	124	57	22	17	23	10	0	1	0	0	0	1	2	4	TRUE	TRUE	TRUE	FALSE	TRUE	TRUE	5
Region_959	5.28643e-10	chr12	56498911	56499211	ENSG00000170515	protein_coding	PA2G4	+	56498103	56507693	inside	808	808	59	20	13	30	12	0	1	0	0	0	2	1	2	TRUE	TRUE	TRUE	TRUE	TRUE	TRUE	6
Region_960	5.30317e-10	chr11	64072119	64072419	ENSG00000173153	protein_coding	ESRRA	+	64073044	64084215	upstream	-925	625	35	11	16	11	33	0	0	0	0	0	1	3	4	TRUE	TRUE	TRUE	TRUE	TRUE	TRUE	6
Region_961	5.33075e-10	chr19	36822366	36822666	ENSG00000232677	processed_transcript	AC092296.1	-	36804644	36822602	overlapStart	236	64	50	21	12	0	26	0	0	0	0	0	1	1	1	TRUE	TRUE	FALSE	FALSE	FALSE	FALSE	2
Region_962	5.42787e-10	chr14	50087843	50088143	ENSG00000168282	protein_coding	MGAT2	+	50087489	50090198	inside	354	354	78	18	16	15	10	0	1	0	0	0	0	0	0	TRUE	FALSE	TRUE	TRUE	TRUE	TRUE	5
Region_963	5.54143e-10	chr19	48949175	48949475	ENSG00000105447	protein_coding	GRWD1	+	48949062	48957154	inside	113	113	66	26	24	24	18	0	3	0	0	0	1	0	1	TRUE	TRUE	TRUE	TRUE	TRUE	TRUE	6
Region_964	5.54143e-10	chr7	99155784	99156084	ENSG00000197343	protein_coding	ZNF655	+	99156029	99205433	overlapStart	-245	55	71	7	41	24	15	1	0	1	1	0	0	0	0	TRUE	TRUE	FALSE	TRUE	FALSE	FALSE	3
Region_965	5.61545e-10	chr15	45016536	45016836	ENSG00000249340	lincRNA	AC122108.1	+	45021320	45025045	upstream	-4784	4484	74	16	17	21	20	1	1	0	0	0	0	0	1	TRUE	TRUE	TRUE	TRUE	FALSE	TRUE	5
Region_966	5.62631e-10	chr7	150065156	150065456	ENSG00000214022	protein_coding	REPIN1	+	150065318	150071133	overlapStart	-162	138	92	16	11	28	19	0	1	0	1	1	1	1	1	TRUE	TRUE	TRUE	TRUE	FALSE	TRUE	5
Region_967	5.63034e-10	chr11	34073683	34073983	ENSG00000135387	protein_coding	CAPRIN1	+	34073230	34124157	inside	453	453	63	20	10	24	1	0	0	0	0	0	0	0	0	FALSE	FALSE	FALSE	TRUE	TRUE	TRUE	3
Region_968	5.64949e-10	chr22	31740530	31740830	ENSG00000100105	protein_coding	PATZ1	-	31721790	31742218	inside	1688	1388	60	24	20	21	4	0	0	0	1	0	0	1	1	TRUE	TRUE	TRUE	TRUE	TRUE	TRUE	6
Region_969	5.6542e-10	chr12	56122826	56123126	ENSG00000135404	protein_coding	CD63	-	56119233	56122910	overlapStart	84	84	67	14	10	14	12	0	0	0	0	0	1	2	3	TRUE	TRUE	TRUE	TRUE	TRUE	TRUE	6
Region_970	5.67363e-10	chr19	7968466	7968766	ENSG00000076984	protein_coding	MAP2K7	+	7968728	7979363	overlapStart	-262	38	58	27	9	37	4	0	1	0	0	0	0	1	1	TRUE	TRUE	TRUE	TRUE	FALSE	TRUE	5
Region_971	5.67838e-10	chr1	43123772	43124072	ENSG00000171960	protein_coding	PPIH	+	43124048	43142429	overlapStart	-276	24	53	28	15	37	12	0	2	0	0	0	1	2	2	TRUE	TRUE	FALSE	FALSE	TRUE	FALSE	3
Region_972	5.67838e-10	chr11	67203973	67204273	ENSG00000213402	protein_coding	PTPRCAP	-	67202981	67205538	inside	1565	992	51	21	31	33	7	0	0	2	0	0	0	0	0	TRUE	TRUE	TRUE	TRUE	FALSE	FALSE	4
Region_973	5.68065e-10	chr1	41157269	41157569	ENSG00000066136	protein_coding	NFYC	+	41157242	41237277	inside	27	27	65	14	26	28	13	1	1	0	0	0	0	0	1	TRUE	TRUE	TRUE	TRUE	TRUE	TRUE	6
Region_974	5.68065e-10	chr19	2090205	2090505	ENSG00000172081	protein_coding	MOBKL2A	-	2071037	2096304	inside	6099	5799	62	29	9	19	11	0	1	0	0	0	0	1	2	TRUE	TRUE	TRUE	FALSE	FALSE	FALSE	3
Region_975	5.69389e-10	chr7	127291491	127291791	ENSG00000240790	processed_transcript	AC073934.6	-	127284739	127292066	inside	575	275	57	13	8	17	19	0	0	0	0	0	0	1	2	FALSE	TRUE	TRUE	TRUE	TRUE	TRUE	5
Region_976	5.83487e-10	chr18	158135	158435	ENSG00000101557	protein_coding	USP14	+	158480	213739	upstream	-345	45	71	13	14	30	9	0	0	0	0	1	1	2	2	TRUE	TRUE	TRUE	TRUE	FALSE	FALSE	4
Region_977	5.83487e-10	chr12	113568091	113568391	ENSG00000111344	protein_coding	RASAL1	-	113537318	113574021	inside	5930	5630	65	12	14	15	10	0	0	0	0	0	3	2	6	TRUE	TRUE	TRUE	TRUE	TRUE	TRUE	6
Region_978	5.88879e-10	chr14	91782234	91782534	ENSG00000119714	protein_coding	GPR68	-	91698877	91720224	upstream	-62010	62010	79	21	24	32	6	0	0	0	1	2	0	0	3	TRUE	TRUE	FALSE	TRUE	FALSE	FALSE	3
Region_979	5.92957e-10	chr5	134240236	134240536	ENSG00000132570	protein_coding	PCBD2	+	134240596	134343649	upstream	-360	60	64	19	17	26	5	0	0	1	0	0	0	0	0	TRUE	TRUE	FALSE	FALSE	FALSE	FALSE	2
Region_980	6.01936e-10	chr2	242626583	242626883	ENSG00000168393	protein_coding	DTYMK	-	242615157	242626406	upstream	-177	177	63	8	11	29	20	0	1	0	0	0	1	3	3	TRUE	TRUE	FALSE	FALSE	FALSE	TRUE	3
Region_981	6.02587e-10	chr9	100747353	100747653	ENSG00000136938	protein_coding	ANP32B	+	100745638	100778225	inside	1715	1715	38	13	18	22	17	0	0	0	0	0	0	0	1	TRUE	TRUE	FALSE	FALSE	TRUE	FALSE	3
Region_982	6.03084e-10	chr2	75937623	75937923	ENSG00000005436	protein_coding	C2orf3	-	75879126	75938115	inside	492	192	64	16	13	31	8	1	0	0	0	0	0	1	2	TRUE	TRUE	TRUE	TRUE	TRUE	TRUE	6
Region_983	6.10669e-10	chr11	77348624	77348924	ENSG00000074201	protein_coding	CLNS1A	-	77327197	77348851	overlapStart	227	73	67	18	11	21	17	1	0	0	0	0	0	0	0	TRUE	TRUE	TRUE	TRUE	TRUE	TRUE	6
Region_984	6.10669e-10	chr19	34919195	34919495	ENSG00000126261	protein_coding	UBA2	+	34919268	34960795	overlapStart	-73	73	48	19	12	24	9	0	0	0	0	0	0	0	0	TRUE	TRUE	TRUE	TRUE	TRUE	TRUE	6
Region_985	6.12153e-10	chr17	30677071	30677371	ENSG00000207928	miRNA	hsa-mir-632	+	30677128	30677221	includeFeature	-57	57	53	12	12	22	14	0	0	0	0	0	0	0	1	TRUE	TRUE	TRUE	TRUE	TRUE	TRUE	6
Region_986	6.16246e-10	chr4	4543730	4544030	ENSG00000247708	processed_transcript	RP11-323F5.2	+	4543858	4639631	overlapStart	-128	128	71	11	14	22	17	0	0	1	0	0	0	0	1	TRUE	TRUE	FALSE	TRUE	TRUE	TRUE	5
Region_987	6.16246e-10	chr22	47158257	47158557	ENSG00000054611	protein_coding	TBC1D22A	+	47158518	47571336	overlapStart	-261	39	37	19	13	33	8	0	0	0	0	0	0	1	1	TRUE	TRUE	TRUE	TRUE	TRUE	TRUE	6
Region_988	6.29993e-10	chr15	70390015	70390315	ENSG00000140332	protein_coding	TLE3	-	70340543	70390256	overlapStart	241	59	44	19	15	22	10	0	0	0	0	0	0	1	1	TRUE	TRUE	TRUE	TRUE	TRUE	TRUE	6
Region_989	6.37743e-10	chr10	30637831	30638131	ENSG00000250833	pseudogene	DNM1P17	+	30642635	30646294	upstream	-4804	4504	70	11	18	17	29	1	1	0	0	0	1	1	1	TRUE	TRUE	TRUE	TRUE	FALSE	FALSE	4
Region_990	6.43481e-10	chr16	75267828	75268128	ENSG00000240338	processed_transcript	RP11-331F4.4	+	75259972	75262093	downstream	7856	5735	88	38	18	36	10	2	0	2	0	1	4	2	5	TRUE	TRUE	FALSE	FALSE	FALSE	FALSE	2
Region_991	6.49052e-10	chr19	10399844	10400144	ENSG00000105376	protein_coding	ICAM5	+	10400655	10407452	upstream	-811	511	40	36	18	16	12	1	0	0	0	0	2	0	2	TRUE	FALSE	TRUE	FALSE	TRUE	TRUE	4
Region_992	6.50146e-10	chr6	5003980	5004280	ENSG00000124787	protein_coding	RPP40	-	4994966	5004297	inside	317	17	43	33	14	19	30	0	2	0	0	0	0	1	1	TRUE	TRUE	FALSE	TRUE	TRUE	TRUE	5
Region_993	6.61388e-10	chr1	90308847	90309147	ENSG00000171492	protein_coding	LRRC8D	+	90286604	90401982	inside	22243	22243	68	16	16	32	15	0	1	0	0	1	0	1	1	TRUE	TRUE	TRUE	TRUE	TRUE	FALSE	5
Region_994	6.65184e-10	chr8	144599604	144599904	ENSG00000014164	protein_coding	ZC3H3	-	144519825	144623620	inside	24016	23716	114	16	9	26	0	2	0	0	0	0	1	0	2	TRUE	TRUE	FALSE	FALSE	FALSE	FALSE	2
Region_995	6.733e-10	chr8	104426931	104427231	ENSG00000164934	protein_coding	DCAF13	+	104427219	104455678	overlapStart	-288	12	55	12	12	21	13	0	0	0	0	0	0	1	2	TRUE	TRUE	TRUE	TRUE	TRUE	TRUE	6
Region_996	6.92202e-10	chr17	41116304	41116604	ENSG00000108825	protein_coding	AARSD1	-	41102543	41132545	inside	16241	13761	59	26	18	40	14	2	0	1	0	0	1	1	2	TRUE	TRUE	TRUE	TRUE	TRUE	FALSE	5
Region_997	6.94321e-10	chr6	143771641	143771941	ENSG00000189007	protein_coding	ADAT2	-	143747078	143771810	overlapStart	169	131	61	11	11	21	11	0	0	0	0	0	0	0	0	TRUE	TRUE	TRUE	TRUE	TRUE	TRUE	6
Region_998	7.02318e-10	chr18	18519157	18519457	ENSG00000216205	miRNA	AC036178.1	-	18642344	18642434	downstream	123277	122887	2	1	265	7	0	2	2	0	1	9	0	0	0	FALSE	FALSE	FALSE	FALSE	FALSE	FALSE	0
Region_999	7.10496e-10	chrX	110924306	110924606	ENSG00000201420	rRNA	5S_rRNA	-	110913057	110913176	upstream	-11130	11130	52	14	16	28	3	0	0	0	0	0	0	0	0	TRUE	TRUE	TRUE	TRUE	TRUE	FALSE	5
Region_1000	7.10987e-10	chr18	267969	268269	ENSG00000079134	protein_coding	THOC1	-	214527	268059	overlapStart	90	90	52	24	11	42	15	1	1	0	0	0	0	0	0	TRUE	TRUE	TRUE	TRUE	TRUE	TRUE	6
Region_1001	7.12725e-10	chr10	32635044	32635344	ENSG00000233825	processed_transcript	RP11-135A24.4	+	32635427	32636107	upstream	-383	83	70	14	4	25	22	1	0	0	0	0	1	2	2	TRUE	TRUE	TRUE	TRUE	TRUE	TRUE	6
Region_1002	7.12725e-10	chr7	4721621	4721921	ENSG00000238781	snoRNA	snoU13	+	4729111	4729214	upstream	-7490	7190	74	16	3	14	12	0	0	0	0	0	1	2	2	FALSE	TRUE	FALSE	TRUE	FALSE	FALSE	2
Region_1003	7.20614e-10	chr16	89574493	89574793	ENSG00000197912	protein_coding	SPG7	+	89574811	89624174	upstream	-318	18	47	15	8	30	12	0	0	0	0	0	0	1	2	TRUE	TRUE	FALSE	FALSE	TRUE	TRUE	4
Region_1004	7.23002e-10	chr10	103590514	103590814	ENSG00000248959	lincRNA	AC010789.1	+	103596053	103599032	upstream	-5539	5239	45	33	21	37	5	0	0	1	1	0	0	0	0	TRUE	TRUE	TRUE	FALSE	FALSE	FALSE	3
Region_1005	7.26487e-10	chr6	37019194	37019494	ENSG00000226976	protein_coding	COX6A1P2	+	37012607	37013177	downstream	6587	6017	80	11	9	26	34	1	1	1	0	0	3	3	4	FALSE	TRUE	TRUE	TRUE	TRUE	TRUE	5
Region_1006	7.40703e-10	chr20	23330803	23331103	ENSG00000132661	protein_coding	NXT1	+	23331373	23335414	upstream	-570	270	46	23	17	20	17	0	0	0	0	1	0	2	2	TRUE	TRUE	FALSE	FALSE	FALSE	FALSE	2
Region_1007	7.43514e-10	chr5	68665262	68665562	ENSG00000152942	protein_coding	RAD17	+	68665120	68710628	inside	142	142	69	10	14	26	15	0	1	0	0	0	1	0	2	TRUE	TRUE	TRUE	TRUE	TRUE	TRUE	6
Region_1008	7.45981e-10	chr7	135242501	135242801	ENSG00000155561	protein_coding	NUP205	+	135242667	135333505	overlapStart	-166	134	119	13	23	41	18	3	0	2	1	1	0	0	1	TRUE	TRUE	TRUE	TRUE	TRUE	TRUE	6
Region_1009	7.5358e-10	chr1	28908327	28908627	ENSG00000207070	snoRNA	SNORA16	-	28907432	28907566	upstream	-761	761	64	16	6	31	14	0	1	0	0	0	0	1	3	TRUE	FALSE	FALSE	TRUE	FALSE	FALSE	2
Region_1010	7.54649e-10	chr2	232526823	232527123	ENSG00000239202	scRNA_pseudogene	AC104634.1	-	232510709	232510984	upstream	-15839	15839	98	18	15	29	6	1	1	1	0	0	0	0	1	TRUE	TRUE	TRUE	FALSE	TRUE	TRUE	5
Region_1011	7.54883e-10	chr22	41681957	41682257	ENSG00000100403	protein_coding	ZC3H7B	+	41697526	41756151	upstream	-15569	15269	48	15	21	27	31	0	0	2	0	0	0	1	2	TRUE	TRUE	TRUE	TRUE	TRUE	TRUE	6
Region_1012	7.61427e-10	chr10	76970249	76970549	ENSG00000165637	protein_coding	VDAC2	+	76969912	76991206	inside	337	337	49	13	6	28	16	0	0	0	0	0	1	2	2	TRUE	TRUE	TRUE	TRUE	TRUE	TRUE	6
Region_1013	7.62946e-10	chr22	21336201	21336501	ENSG00000099949	protein_coding	LZTR1	+	21333751	21353327	inside	2450	2450	63	17	9	24	16	1	0	0	0	0	0	0	2	TRUE	TRUE	TRUE	TRUE	FALSE	FALSE	4
Region_1014	7.69514e-10	chr11	117014777	117015077	ENSG00000168092	protein_coding	PAFAH1B2	+	117015040	117046694	overlapStart	-263	37	76	16	15	30	22	0	1	2	0	0	0	0	4	TRUE	TRUE	TRUE	TRUE	TRUE	TRUE	6
Region_1015	7.79545e-10	chr17	56083874	56084174	ENSG00000136450	protein_coding	SFRS1	-	56078284	56084707	inside	833	533	67	14	27	31	17	0	0	1	1	1	0	0	0	TRUE	TRUE	TRUE	TRUE	TRUE	FALSE	5
Region_1016	7.79545e-10	chr1	32715674	32715974	ENSG00000182866	protein_coding	LCK	+	32716840	32751766	upstream	-1166	866	60	17	8	19	10	0	0	0	0	0	0	0	1	TRUE	FALSE	TRUE	TRUE	FALSE	TRUE	4
Region_1017	7.82297e-10	chr18	43678368	43678668	ENSG00000152240	protein_coding	HAUS1	+	43684298	43708299	upstream	-5930	5630	38	23	19	26	31	1	0	0	0	1	1	2	1	TRUE	TRUE	TRUE	TRUE	TRUE	TRUE	6
Region_1018	7.9088e-10	chr10	81107722	81108022	ENSG00000108179	protein_coding	PPIF	+	81107225	81115093	inside	497	497	48	12	19	22	22	1	0	0	0	0	1	2	3	TRUE	TRUE	TRUE	FALSE	TRUE	FALSE	4
Region_1019	7.93993e-10	chr3	156892627	156892927	ENSG00000243176	processed_transcript	RP11-550I24.2	+	156893012	157099054	upstream	-385	85	82	15	9	19	12	0	0	0	1	0	0	0	0	TRUE	TRUE	TRUE	FALSE	FALSE	FALSE	3
Region_1020	7.93993e-10	chr2	178077746	178078046	ENSG00000229337	processed_transcript	AC079305.8	-	178020350	178077390	upstream	-356	356	65	15	19	28	17	1	1	0	0	0	0	0	0	TRUE	TRUE	TRUE	TRUE	TRUE	TRUE	6
Region_1021	8.07277e-10	chr6	41990315	41990615	ENSG00000206875	snRNA	U6	-	41986146	41986252	upstream	-4063	4063	44	33	2	28	4	0	0	0	0	0	0	0	0	TRUE	TRUE	FALSE	TRUE	TRUE	TRUE	5
Region_1022	8.07759e-10	chr5	65440317	65440617	ENSG00000153914	protein_coding	SFRS12	+	65440046	65479443	inside	271	271	68	12	9	23	18	0	1	0	0	0	1	0	1	TRUE	TRUE	TRUE	TRUE	TRUE	TRUE	6
Region_1023	8.09555e-10	chr10	14792980	14793280	ENSG00000065809	protein_coding	FAM107B	-	14560556	14816896	inside	23916	23616	85	14	19	27	5	1	1	0	0	0	0	0	2	TRUE	TRUE	TRUE	TRUE	TRUE	TRUE	6
Region_1024	8.10748e-10	chr7	87505805	87506105	ENSG00000075303	protein_coding	SLC25A40	-	87462883	87505672	upstream	-133	133	94	3	16	23	16	1	1	0	0	0	0	0	0	TRUE	TRUE	TRUE	TRUE	TRUE	FALSE	5
Region_1025	8.38221e-10	chr7	94139344	94139644	ENSG00000127995	protein_coding	CASD1	+	94138531	94186331	inside	813	813	66	5	14	19	11	0	0	0	0	0	0	1	1	TRUE	TRUE	TRUE	FALSE	TRUE	FALSE	4
Region_1026	8.43442e-10	chr13	45563468	45563768	ENSG00000083635	protein_coding	NUFIP1	-	45513384	45563618	overlapStart	150	150	38	15	18	20	12	0	0	0	0	0	0	0	0	FALSE	TRUE	TRUE	TRUE	TRUE	TRUE	5
Region_1027	8.44192e-10	chr1	236958581	236958881	ENSG00000116984	protein_coding	MTR	+	236958581	237067281	inside	0	0	43	13	15	26	25	1	0	0	0	0	1	0	3	TRUE	FALSE	TRUE	TRUE	FALSE	FALSE	3
Region_1028	8.46011e-10	chr2	60577990	60578290	ENSG00000228590	processed_transcript	AC007381.3	-	60577730	60580151	inside	2161	260	46	27	8	39	6	0	0	1	0	0	1	0	1	TRUE	TRUE	FALSE	FALSE	TRUE	FALSE	3
Region_1029	8.53658e-10	chr2	240323205	240323505	ENSG00000068024	protein_coding	HDAC4	-	239969864	240323348	overlapStart	143	143	55	12	14	23	21	0	0	1	0	0	1	1	2	TRUE	TRUE	FALSE	TRUE	TRUE	TRUE	5
Region_1030	8.63157e-10	chr7	99698988	99699288	ENSG00000221838	protein_coding	AP4M1	+	99699130	99707968	overlapStart	-142	142	89	3	9	16	21	1	0	0	0	0	1	1	1	TRUE	TRUE	TRUE	TRUE	TRUE	TRUE	6
Region_1031	8.63584e-10	chr1	167189302	167189602	ENSG00000143190	protein_coding	POU2F1	+	167190120	167396582	upstream	-818	518	54	21	17	34	27	3	0	0	0	0	0	2	4	TRUE	TRUE	TRUE	TRUE	TRUE	TRUE	6
Region_1032	8.63709e-10	chr14	65569360	65569660	ENSG00000125952	protein_coding	MAX	-	65472892	65569227	upstream	-133	133	45	15	7	28	15	0	0	0	0	0	1	1	1	TRUE	TRUE	TRUE	TRUE	TRUE	TRUE	6
Region_1033	8.70026e-10	chr13	50265396	50265696	ENSG00000123179	protein_coding	EBPL	-	50234859	50265618	overlapStart	222	78	45	23	10	22	9	0	0	0	0	0	0	0	0	TRUE	TRUE	TRUE	TRUE	TRUE	TRUE	6
Region_1034	8.75595e-10	chr18	23806357	23806657	ENSG00000141384	protein_coding	TAF4B	+	23806409	23971642	overlapStart	-52	52	77	23	17	21	19	0	2	1	0	0	1	1	4	TRUE	TRUE	TRUE	TRUE	TRUE	FALSE	5
Region_1035	8.75731e-10	chr14	105123409	105123709	ENSG00000203486	pseudogene	AL583722.1	-	105131255	105131862	downstream	8453	7546	73	17	13	23	8	0	0	0	1	0	0	0	0	TRUE	TRUE	FALSE	FALSE	FALSE	FALSE	2
Region_1036	8.88274e-10	chr2	55844718	55845018	ENSG00000138041	protein_coding	SMEK2	-	55774428	55846015	inside	1297	997	75	18	10	38	10	2	0	0	0	0	0	0	0	TRUE	TRUE	TRUE	TRUE	TRUE	TRUE	6
Region_1037	8.97203e-10	chr9	132388575	132388875	ENSG00000179058	protein_coding	C9orf50	-	132374504	132383055	upstream	-5520	5520	70	16	14	23	21	0	0	2	0	0	2	0	3	TRUE	TRUE	TRUE	TRUE	TRUE	TRUE	6
Region_1038	9.01499e-10	chr11	447974	448274	ENSG00000174915	protein_coding	PTDSS2	+	450280	491399	upstream	-2306	2006	56	18	9	20	9	0	0	0	0	0	2	2	5	TRUE	TRUE	FALSE	TRUE	FALSE	FALSE	3
Region_1039	9.16513e-10	chr7	123389069	123389369	ENSG00000106299	protein_coding	WASL	-	123321989	123389121	overlapStart	52	52	72	15	9	30	9	0	1	0	0	0	0	0	0	TRUE	TRUE	TRUE	TRUE	TRUE	FALSE	5
Region_1040	9.17419e-10	chr10	45496217	45496517	ENSG00000165511	protein_coding	C10orf25	-	45493146	45496336	overlapStart	119	119	40	9	15	25	15	0	0	0	0	0	0	0	1	TRUE	TRUE	TRUE	TRUE	TRUE	TRUE	6
Region_1041	9.28555e-10	chr6	76311637	76311937	ENSG00000112701	protein_coding	SENP6	+	76311225	76427997	inside	412	412	44	16	11	17	48	1	1	0	0	0	0	0	0	TRUE	TRUE	TRUE	TRUE	TRUE	FALSE	5
Region_1042	9.39273e-10	chr16	71929162	71929462	ENSG00000182149	protein_coding	KIAA0174	+	71929304	71962913	overlapStart	-142	142	67	14	15	30	4	0	0	1	0	0	0	1	2	TRUE	TRUE	TRUE	TRUE	TRUE	TRUE	6
Region_1043	9.49411e-10	chr7	148725780	148726080	ENSG00000155660	protein_coding	PDIA4	-	148700138	148725733	upstream	-47	47	63	14	10	27	14	0	0	0	1	0	1	1	3	TRUE	TRUE	TRUE	FALSE	TRUE	TRUE	5
Region_1044	9.49411e-10	chr17	47269245	47269545	ENSG00000108798	protein_coding	ABI3	+	47287589	47300587	upstream	-18344	18044	46	25	20	29	18	0	0	1	0	1	1	1	1	TRUE	TRUE	TRUE	FALSE	TRUE	FALSE	4
Region_1045	9.52823e-10	chr6	170101942	170102242	ENSG00000184465	protein_coding	WDR27	-	169857307	170102159	overlapStart	217	83	38	9	9	23	24	0	0	0	0	0	0	0	2	TRUE	TRUE	FALSE	FALSE	TRUE	TRUE	4
Region_1046	9.6199e-10	chr19	49314031	49314331	ENSG00000105552	protein_coding	BCAT2	-	49298322	49314301	overlapStart	270	30	72	14	21	24	13	0	2	0	0	0	0	1	2	TRUE	TRUE	TRUE	TRUE	TRUE	TRUE	6
Region_1047	9.62647e-10	chr17	79632739	79633039	ENSG00000204237	protein_coding	C17orf90	-	79632067	79633618	inside	879	579	52	16	29	33	21	1	1	0	0	1	0	0	1	TRUE	TRUE	TRUE	TRUE	FALSE	FALSE	4
Region_1048	9.65251e-10	chr2	153573705	153574005	ENSG00000177917	protein_coding	ARL6IP6	+	153574407	153617688	upstream	-702	402	37	11	26	12	14	0	0	0	0	0	0	0	0	TRUE	TRUE	TRUE	TRUE	TRUE	TRUE	6
Region_1049	9.75033e-10	chr6	43543575	43543875	ENSG00000124571	protein_coding	XPO5	-	43490069	43543812	overlapStart	237	63	55	24	5	28	14	0	0	1	0	0	0	1	2	TRUE	TRUE	FALSE	TRUE	TRUE	TRUE	5
Region_1050	9.75033e-10	chr7	100887596	100887896	ENSG00000106404	protein_coding	CLDN15	-	100875373	100882101	upstream	-5495	5495	48	15	15	23	21	0	0	0	1	0	0	1	3	TRUE	TRUE	TRUE	TRUE	TRUE	TRUE	6
Region_1051	9.97366e-10	chr7	23221464	23221764	ENSG00000136243	protein_coding	NUPL2	+	23221446	23240630	inside	18	18	62	14	16	16	17	1	0	0	0	0	0	0	0	TRUE	TRUE	TRUE	TRUE	TRUE	TRUE	6
Region_1052	9.99212e-10	chr1	6454062	6454362	ENSG00000097021	protein_coding	ACOT7	-	6324333	6454451	inside	389	89	43	28	15	21	29	1	0	1	0	0	2	2	4	TRUE	TRUE	TRUE	TRUE	FALSE	FALSE	4
Region_1053	1.00275e-09	chr17	74178346	74178646	ENSG00000129654	protein_coding	FOXJ1	-	74132425	74137371	upstream	-40975	40975	76	32	27	33	11	1	1	1	1	1	1	0	4	TRUE	TRUE	FALSE	TRUE	FALSE	FALSE	3
Region_1054	1.00314e-09	chr9	88896848	88897148	ENSG00000135070	protein_coding	ISCA1	-	88879461	88897514	inside	666	366	59	12	14	20	7	0	0	0	0	0	0	1	2	TRUE	TRUE	TRUE	TRUE	FALSE	FALSE	4
Region_1055	1.01073e-09	chr20	60961975	60962275	ENSG00000171858	protein_coding	RPS21	+	60962105	60963576	overlapStart	-130	130	73	13	9	25	11	0	0	1	0	0	0	0	2	TRUE	TRUE	TRUE	FALSE	FALSE	FALSE	3
Region_1056	1.01576e-09	chr9	6412589	6412889	ENSG00000147854	protein_coding	UHRF2	+	6413151	6507054	upstream	-562	262	50	19	12	24	5	0	0	0	0	0	0	1	1	TRUE	TRUE	TRUE	TRUE	TRUE	TRUE	6
Region_1057	1.01981e-09	chr1	53163623	53163923	ENSG00000162377	protein_coding	C1orf163	-	53152508	53164038	inside	415	115	38	11	14	34	39	2	0	0	0	0	1	2	2	TRUE	TRUE	TRUE	FALSE	TRUE	TRUE	5
Region_1058	1.03282e-09	chr3	50374679	50374979	ENSG00000068028	protein_coding	RASSF1	-	50367217	50378411	inside	3732	3432	45	19	8	11	20	0	0	0	0	0	0	0	1	TRUE	TRUE	FALSE	TRUE	TRUE	TRUE	5
Region_1059	1.03978e-09	chr2	40006212	40006512	ENSG00000138050	protein_coding	THUMPD2	-	39963200	40006407	overlapStart	195	105	80	20	13	26	8	2	0	0	0	0	1	1	3	TRUE	TRUE	TRUE	TRUE	TRUE	TRUE	6
Region_1060	1.04062e-09	chr11	93473981	93474281	ENSG00000166012	protein_coding	TAF1D	-	93463369	93474662	inside	681	381	61	15	15	33	18	0	1	0	0	1	1	2	1	TRUE	TRUE	FALSE	FALSE	FALSE	FALSE	2
Region_1061	1.04062e-09	chr17	73892698	73892998	ENSG00000141569	protein_coding	TRIM65	-	73885041	73893084	inside	386	86	45	13	10	13	22	0	0	0	0	0	0	0	3	TRUE	TRUE	TRUE	TRUE	TRUE	TRUE	6
Region_1062	1.04854e-09	chr22	19842370	19842670	ENSG00000215012	protein_coding	C22orf29	-	19833661	19842419	overlapStart	49	49	55	14	8	33	16	1	0	0	0	0	0	1	8	TRUE	TRUE	TRUE	FALSE	TRUE	TRUE	5
Region_1063	1.05739e-09	chr14	90849552	90849852	ENSG00000238758	miRNA	AL512791.1	+	90847542	90847596	downstream	2010	1956	55	19	15	24	11	0	0	0	1	0	0	1	1	FALSE	TRUE	TRUE	TRUE	TRUE	FALSE	4
Region_1064	1.05851e-09	chr8	99057457	99057757	ENSG00000156482	protein_coding	RPL30	-	99053954	99059858	inside	2401	2101	43	8	15	14	22	0	0	0	0	0	1	2	2	TRUE	TRUE	TRUE	TRUE	TRUE	TRUE	6
Region_1065	1.06702e-09	chr20	62710925	62711225	ENSG00000171700	protein_coding	RGS19	-	62704534	62711323	inside	398	98	42	19	17	24	18	0	1	0	0	0	1	2	2	FALSE	FALSE	FALSE	FALSE	TRUE	TRUE	2
Region_1066	1.07985e-09	chr14	20937630	20937930	ENSG00000198805	protein_coding	PNP	+	20937538	20945253	inside	92	92	34	19	18	12	33	1	0	0	0	0	0	1	1	TRUE	TRUE	TRUE	FALSE	TRUE	TRUE	5
Region_1067	1.0799e-09	chr7	149321759	149322059	ENSG00000133624	processed_transcript	ZNF767	-	149244245	149321843	overlapStart	84	84	90	15	8	22	4	0	1	0	0	0	0	1	2	TRUE	TRUE	TRUE	TRUE	FALSE	FALSE	4
Region_1068	1.0949e-09	chr22	40742567	40742867	ENSG00000239900	protein_coding	ADSL	+	40742507	40786467	inside	60	60	56	12	8	33	17	1	0	0	0	0	1	0	1	FALSE	FALSE	TRUE	TRUE	TRUE	TRUE	4
Region_1069	1.099e-09	chr19	18700303	18700603	ENSG00000006015	protein_coding	C19orf60	+	18699495	18703146	inside	808	808	61	36	7	23	14	2	0	0	0	0	1	2	2	TRUE	TRUE	TRUE	TRUE	TRUE	TRUE	6
Region_1070	1.10761e-09	chr4	53578971	53579271	ENSG00000212588	snoRNA	SNORA26	+	53579416	53579537	upstream	-445	145	111	13	20	30	3	3	0	0	1	0	1	1	2	FALSE	TRUE	FALSE	FALSE	FALSE	FALSE	1
Region_1071	1.11607e-09	chr7	101950262	101950562	ENSG00000239728	rRNA_pseudogene	AC005088.1	-	101965495	101965608	downstream	15346	14933	56	11	5	26	14	0	0	0	0	0	0	0	1	FALSE	TRUE	TRUE	FALSE	TRUE	TRUE	4
Region_1072	1.11607e-09	chr7	23636764	23637064	ENSG00000169193	protein_coding	CCDC126	+	23636688	23684327	inside	76	76	69	15	11	21	12	0	0	1	0	0	1	0	2	TRUE	TRUE	FALSE	TRUE	TRUE	TRUE	5
Region_1073	1.12529e-09	chr17	80477086	80477386	ENSG00000141568	protein_coding	FOXK2	+	80477591	80562483	upstream	-505	205	43	13	11	19	20	0	0	0	0	0	0	2	3	TRUE	FALSE	FALSE	FALSE	FALSE	FALSE	1
Region_1074	1.12685e-09	chr6	42897078	42897378	ENSG00000137161	protein_coding	CNPY3	+	42896938	42910989	inside	140	140	74	20	9	17	23	0	1	1	0	0	1	0	1	TRUE	TRUE	TRUE	TRUE	TRUE	TRUE	6
Region_1075	1.12738e-09	chr10	89621859	89622159	ENSG00000227268	protein_coding	AC063965.1	-	89621708	89622244	inside	385	85	22	24	11	37	6	0	0	0	0	0	1	0	1	TRUE	TRUE	TRUE	FALSE	TRUE	TRUE	5
Region_1076	1.13017e-09	chr22	24236858	24237158	ENSG00000240972	protein_coding	MIF	+	24236191	24237414	inside	667	256	55	13	10	24	9	0	0	0	0	0	1	1	2	FALSE	FALSE	TRUE	TRUE	FALSE	TRUE	3
Region_1077	1.14092e-09	chr1	26826931	26827231	ENSG00000224129	pseudogene	RP11-492M19.1	-	26845845	26846741	downstream	19810	18614	32	18	7	26	18	0	0	0	0	0	1	0	3	TRUE	FALSE	FALSE	FALSE	FALSE	FALSE	1
Region_1078	1.14844e-09	chr10	101945712	101946012	ENSG00000107566	protein_coding	ERLIN1	-	101909848	101948091	inside	2379	2079	67	16	12	21	11	0	0	0	1	0	1	0	1	TRUE	TRUE	TRUE	TRUE	TRUE	FALSE	5
Region_1079	1.15177e-09	chr19	10764572	10764872	ENSG00000129351	protein_coding	ILF3	+	10764937	10803093	upstream	-365	65	86	20	9	28	16	0	1	1	1	0	4	2	5	FALSE	FALSE	TRUE	TRUE	TRUE	TRUE	4
Region_1080	1.16208e-09	chr17	7747346	7747646	ENSG00000132510	protein_coding	KDM6B	+	7743222	7758106	inside	4124	4124	32	50	13	29	22	1	1	1	0	0	1	3	5	TRUE	FALSE	TRUE	TRUE	TRUE	TRUE	5
Region_1081	1.16208e-09	chr12	67662649	67662949	ENSG00000111530	protein_coding	CAND1	+	67663061	67708388	upstream	-412	112	29	16	11	16	26	0	0	0	0	0	0	0	1	TRUE	TRUE	TRUE	TRUE	TRUE	TRUE	6
Region_1082	1.16254e-09	chr12	56498129	56498429	ENSG00000170515	protein_coding	PA2G4	+	56498103	56507693	inside	26	26	67	17	14	38	8	0	1	0	1	0	0	0	0	TRUE	TRUE	TRUE	TRUE	TRUE	TRUE	6
Region_1083	1.21844e-09	chr22	29664432	29664732	ENSG00000100263	protein_coding	RHBDD3	-	29655841	29664198	upstream	-234	234	42	9	15	30	11	0	0	0	0	0	1	2	3	TRUE	TRUE	TRUE	TRUE	TRUE	TRUE	6
Region_1084	1.22092e-09	chr2	171829881	171830181	ENSG00000115806	protein_coding	GORASP2	+	171784974	171823639	downstream	44907	6242	41	17	10	33	4	0	0	0	0	0	1	3	4	TRUE	TRUE	TRUE	TRUE	TRUE	TRUE	6
Region_1085	1.22256e-09	chr3	148709134	148709434	ENSG00000163754	protein_coding	GYG1	+	148709128	148745419	inside	6	6	62	10	16	11	11	0	0	0	0	0	1	2	2	TRUE	TRUE	FALSE	TRUE	TRUE	TRUE	5
Region_1086	1.22361e-09	chr22	29949701	29950001	ENSG00000100296	protein_coding	THOC5	-	29901868	29951205	inside	1504	1204	66	18	14	24	5	0	1	0	0	0	0	0	0	TRUE	TRUE	FALSE	TRUE	TRUE	TRUE	5
Region_1087	1.22734e-09	chr17	2239580	2239880	ENSG00000167721	protein_coding	TSR1	-	2225992	2240678	inside	1098	798	43	26	21	26	19	1	1	0	0	0	0	0	0	TRUE	TRUE	TRUE	TRUE	TRUE	TRUE	6
Region_1088	1.22734e-09	chr12	9803419	9803719	ENSG00000069493	protein_coding	CLEC2D	+	9809270	9852039	upstream	-5851	5551	58	16	11	28	12	0	0	1	0	0	1	0	1	TRUE	TRUE	TRUE	FALSE	FALSE	FALSE	3
Region_1089	1.22742e-09	chr14	50101105	50101405	ENSG00000165506	protein_coding	C14orf104	-	50091892	50101948	inside	843	543	61	22	20	21	12	0	0	1	1	0	0	1	1	TRUE	FALSE	TRUE	TRUE	TRUE	TRUE	5
Region_1090	1.2437e-09	chr14	65879182	65879482	ENSG00000033170	protein_coding	FUT8	+	65877310	66210839	inside	1872	1872	45	12	7	27	14	0	0	0	0	0	0	0	1	TRUE	TRUE	TRUE	TRUE	TRUE	FALSE	5
Region_1091	1.24836e-09	chr1	151319408	151319708	ENSG00000237976	processed_transcript	RP11-126K1.6	+	151319443	151320503	overlapStart	-35	35	82	17	21	19	16	2	0	0	1	0	1	0	1	TRUE	TRUE	TRUE	TRUE	TRUE	FALSE	5
Region_1092	1.24836e-09	chr2	32853070	32853370	ENSG00000018699	protein_coding	TTC27	+	32853099	33046118	overlapStart	-29	29	60	16	26	33	16	1	0	2	0	0	0	1	3	TRUE	TRUE	TRUE	TRUE	TRUE	TRUE	6
Region_1093	1.24836e-09	chr1	234735625	234735925	ENSG00000212144	snoRNA	U8	+	234729021	234729148	downstream	6604	6477	47	13	12	20	12	0	0	0	0	0	0	1	1	FALSE	TRUE	TRUE	TRUE	FALSE	FALSE	3
Region_1094	1.25227e-09	chr19	39926412	39926712	ENSG00000105193	protein_coding	RPS16	-	39923852	39926618	overlapStart	206	94	52	19	21	26	16	0	1	0	1	0	0	0	2	TRUE	TRUE	TRUE	TRUE	TRUE	TRUE	6
Region_1095	1.26235e-09	chr12	125473472	125473772	ENSG00000150990	protein_coding	DHX37	-	125431373	125473667	overlapStart	195	105	46	7	15	24	12	0	0	0	0	0	1	3	2	FALSE	TRUE	TRUE	TRUE	TRUE	TRUE	5
Region_1096	1.29e-09	chr20	3026666	3026966	ENSG00000125901	protein_coding	MRPS26	+	3026591	3028900	inside	75	75	33	17	13	13	22	0	0	0	0	0	0	1	3	TRUE	TRUE	TRUE	TRUE	TRUE	FALSE	5
Region_1097	1.30511e-09	chr19	39971463	39971763	ENSG00000105197	protein_coding	TIMM50	+	39971052	39981528	inside	411	411	31	18	19	18	12	0	0	0	0	0	0	2	3	TRUE	TRUE	TRUE	TRUE	TRUE	TRUE	6
Region_1098	1.31559e-09	chr15	83419224	83419524	ENSG00000252690	snoRNA	SCARNA15	+	83424697	83424823	upstream	-5473	5173	66	16	16	22	20	1	0	1	0	0	0	0	0	TRUE	TRUE	TRUE	TRUE	TRUE	FALSE	5
Region_1099	1.33009e-09	chr19	1407128	1407428	ENSG00000071626	protein_coding	DAZAP1	+	1407584	1435683	upstream	-456	156	98	21	10	35	9	2	1	0	1	0	1	2	2	FALSE	TRUE	FALSE	TRUE	TRUE	TRUE	4
Region_1100	1.3309e-09	chr4	103997415	103997715	ENSG00000164038	protein_coding	NHEDC2	-	103941025	104006986	inside	9571	9271	49	14	17	19	17	0	0	1	0	0	0	3	2	TRUE	TRUE	TRUE	TRUE	FALSE	FALSE	4
Region_1101	1.33867e-09	chr5	72144337	72144637	ENSG00000242602	pseudogene	CTD-2339M3.1	-	72174695	72175012	downstream	30675	30058	49	16	11	22	7	0	0	0	0	0	0	2	4	FALSE	TRUE	FALSE	TRUE	FALSE	FALSE	2
Region_1102	1.342e-09	chr14	24583982	24584282	ENSG00000100897	protein_coding	DCAF11	+	24583989	24594448	overlapStart	-7	7	83	12	9	25	17	1	1	0	0	0	1	2	4	TRUE	TRUE	TRUE	TRUE	TRUE	TRUE	6
Region_1103	1.34795e-09	chr19	51014426	51014726	ENSG00000161677	protein_coding	JOSD2	-	51009259	51014477	overlapStart	51	51	56	34	10	35	5	0	1	1	0	0	0	1	1	TRUE	TRUE	FALSE	TRUE	TRUE	TRUE	5
Region_1104	1.35185e-09	chr18	77794475	77794775	ENSG00000101546	protein_coding	C18orf22	+	77794358	77810651	inside	117	117	63	11	14	23	28	1	0	1	0	0	0	0	1	TRUE	TRUE	TRUE	TRUE	TRUE	TRUE	6
Region_1105	1.36596e-09	chr5	139050089	139050389	ENSG00000249526	processed_transcript	CTB-35F21.1	+	139064230	139124595	upstream	-14141	13841	65	17	7	32	7	0	1	0	0	0	1	0	1	TRUE	TRUE	TRUE	TRUE	FALSE	FALSE	4
Region_1106	1.36596e-09	chr8	26149189	26149489	ENSG00000221914	protein_coding	PPP2R2A	+	26149034	26228645	inside	155	155	63	20	19	27	8	0	2	0	0	0	0	0	1	FALSE	TRUE	TRUE	TRUE	FALSE	TRUE	4
Region_1107	1.3925e-09	chr16	19729333	19729633	ENSG00000103550	protein_coding	C16orf88	-	19717676	19729556	overlapStart	223	77	62	21	10	16	26	0	0	2	0	0	1	1	1	TRUE	TRUE	TRUE	TRUE	TRUE	TRUE	6
Region_1108	1.3925e-09	chr19	13227368	13227668	ENSG00000104907	protein_coding	TRMT1	-	13215716	13227563	overlapStart	195	105	58	26	20	18	12	0	1	0	0	1	0	1	2	TRUE	TRUE	TRUE	TRUE	TRUE	FALSE	5
Region_1109	1.41232e-09	chr5	172571270	172571570	ENSG00000113734	protein_coding	BNIP1	+	172571445	172591390	overlapStart	-175	125	71	18	11	31	12	0	2	0	0	0	1	0	1	TRUE	TRUE	TRUE	TRUE	TRUE	TRUE	6
Region_1110	1.42061e-09	chr8	145747989	145748289	ENSG00000177021	protein_coding	LRRC24	-	145747773	145752408	inside	4419	216	117	4	6	22	11	1	0	1	0	0	0	0	1	TRUE	TRUE	TRUE	TRUE	TRUE	TRUE	6
Region_1111	1.42208e-09	chr7	44135973	44136273	ENSG00000106624	protein_coding	AEBP1	+	44143960	44154161	upstream	-7987	7687	73	19	21	39	3	3	0	0	0	0	1	0	1	FALSE	TRUE	FALSE	FALSE	FALSE	FALSE	1
Region_1112	1.42208e-09	chr7	97600853	97601153	ENSG00000243554	pseudogene	AC004967.7	-	97598317	97601566	inside	713	413	31	12	22	17	15	0	0	0	0	0	3	0	4	TRUE	FALSE	FALSE	FALSE	FALSE	FALSE	1
Region_1113	1.42321e-09	chr14	73525258	73525558	ENSG00000119707	protein_coding	RBM25	+	73525221	73588076	inside	37	37	37	13	13	25	13	0	0	0	0	0	0	0	1	TRUE	TRUE	TRUE	TRUE	TRUE	TRUE	6
Region_1114	1.42998e-09	chr13	79980530	79980830	ENSG00000139746	protein_coding	RBM26	-	79888876	79980612	overlapStart	82	82	45	30	30	33	20	2	0	2	0	0	0	1	2	TRUE	TRUE	TRUE	FALSE	TRUE	TRUE	5
Region_1115	1.42998e-09	chr20	34252648	34252948	ENSG00000244462	protein_coding	RBM12	-	34236847	34252878	overlapStart	230	70	37	22	6	23	13	0	0	0	0	0	0	0	0	TRUE	TRUE	TRUE	TRUE	TRUE	TRUE	6
Region_1116	1.44424e-09	chr19	35821349	35821649	ENSG00000012124	protein_coding	CD22	+	35820079	35838262	inside	1270	1270	64	32	13	25	6	0	1	1	0	0	0	0	1	TRUE	FALSE	TRUE	TRUE	TRUE	TRUE	5
Region_1117	1.44989e-09	chr13	60971044	60971344	ENSG00000083544	protein_coding	TDRD3	+	60970591	61148011	inside	453	453	37	5	21	20	16	0	0	0	0	0	0	1	1	TRUE	TRUE	FALSE	TRUE	TRUE	TRUE	5
Region_1118	1.4769e-09	chr10	76995267	76995567	ENSG00000165644	protein_coding	COMTD1	-	76993727	76995788	inside	521	221	42	12	15	13	34	0	1	0	0	0	1	2	2	TRUE	TRUE	TRUE	TRUE	TRUE	TRUE	6
Region_1119	1.47691e-09	chr22	50908542	50908842	ENSG00000100241	protein_coding	SBF1	-	50885184	50913464	inside	4922	4622	53	25	11	41	9	0	0	0	2	0	0	1	2	TRUE	TRUE	FALSE	TRUE	TRUE	TRUE	5
Region_1120	1.4849e-09	chr8	27221232	27221532	ENSG00000197825	protein_coding	AC124649.1	+	27204526	27205143	downstream	16706	16089	57	20	15	29	14	0	1	0	1	0	1	1	3	TRUE	TRUE	TRUE	FALSE	TRUE	TRUE	5
Region_1121	1.4849e-09	chr22	24109759	24110059	ENSG00000250479	protein_coding	CHCHD10	-	24108020	24110158	inside	399	99	45	16	21	15	4	0	0	0	0	0	1	1	1	TRUE	FALSE	TRUE	TRUE	TRUE	TRUE	5
Region_1122	1.52446e-09	chr6	33396148	33396448	ENSG00000197283	protein_coding	SYNGAP1	+	33387847	33421466	inside	8301	8301	52	48	4	12	16	0	1	0	1	0	0	4	5	FALSE	FALSE	TRUE	TRUE	TRUE	TRUE	4
Region_1123	1.52446e-09	chr21	45759173	45759473	ENSG00000232969	processed_transcript	AP001062.9	+	45759259	45760353	overlapStart	-86	86	52	29	10	36	11	1	0	1	0	0	0	0	0	TRUE	TRUE	TRUE	FALSE	FALSE	FALSE	3
Region_1124	1.53082e-09	chr5	157621752	157622052	ENSG00000213414	pseudogene	AC008677.2	-	157413533	157414664	upstream	-207088	207088	87	15	15	13	14	1	1	0	0	0	0	1	1	TRUE	TRUE	TRUE	TRUE	TRUE	TRUE	6
Region_1125	1.53527e-09	chr14	75408993	75409293	ENSG00000119630	protein_coding	PGF	-	75408540	75422291	inside	13298	453	54	23	3	55	7	2	0	0	0	0	1	2	2	TRUE	TRUE	TRUE	TRUE	TRUE	TRUE	6
Region_1126	1.53527e-09	chr20	343084	343384	ENSG00000225377	processed_transcript	RP5-1103G7.4	-	300957	328868	upstream	-14216	14216	33	14	6	67	3	1	0	0	0	0	1	1	3	TRUE	FALSE	TRUE	TRUE	FALSE	TRUE	4
Region_1127	1.53773e-09	chr10	43903078	43903378	ENSG00000169813	protein_coding	HNRNPF	-	43881065	43904696	inside	1618	1318	52	14	10	16	12	0	0	0	0	0	1	2	3	TRUE	TRUE	FALSE	TRUE	TRUE	TRUE	5
Region_1128	1.5404e-09	chr1	236767618	236767918	ENSG00000119285	protein_coding	HEATR1	-	236712305	236767804	overlapStart	186	114	55	13	9	25	20	0	1	0	0	0	0	0	0	TRUE	TRUE	FALSE	TRUE	TRUE	TRUE	5
Region_1129	1.54298e-09	chr5	133862208	133862508	ENSG00000043143	protein_coding	PHF15	+	133860003	133918918	inside	2205	2205	60	22	14	13	27	1	0	1	0	0	1	2	3	TRUE	TRUE	TRUE	TRUE	TRUE	TRUE	6
Region_1130	1.55009e-09	chr17	48796713	48797013	ENSG00000108848	protein_coding	LUC7L3	+	48796905	48833574	overlapStart	-192	108	81	11	14	25	13	1	0	0	1	0	0	0	1	TRUE	TRUE	TRUE	TRUE	TRUE	TRUE	6
Region_1131	1.56811e-09	chrX	53100984	53101284	ENSG00000184205	protein_coding	TSPYL2	+	53111549	53117722	upstream	-10565	10265	58	30	14	22	13	0	1	0	1	0	1	0	1	FALSE	TRUE	TRUE	FALSE	FALSE	FALSE	2
Region_1132	1.58317e-09	chr6	3259225	3259525	ENSG00000137285	protein_coding	TUBB2B	-	3224517	3231964	upstream	-27261	27261	70	22	15	15	17	0	1	1	0	0	0	0	3	TRUE	TRUE	TRUE	TRUE	FALSE	FALSE	4
Region_1133	1.58317e-09	chr11	17373270	17373570	ENSG00000188211	protein_coding	AC124798.1	+	17373309	17398867	overlapStart	-39	39	32	33	11	12	9	0	0	0	0	0	1	1	3	TRUE	TRUE	FALSE	FALSE	FALSE	FALSE	2
Region_1134	1.59386e-09	chr19	18111887	18112187	ENSG00000105643	protein_coding	ARRDC2	+	18111944	18124903	overlapStart	-57	57	56	21	15	15	25	2	0	0	0	0	0	3	6	TRUE	TRUE	TRUE	TRUE	FALSE	FALSE	4
Region_1135	1.60774e-09	chr12	10766018	10766318	ENSG00000111196	protein_coding	MAGOHB	-	10756794	10766193	overlapStart	175	125	71	16	13	35	18	0	2	1	0	0	0	0	0	TRUE	TRUE	TRUE	TRUE	TRUE	TRUE	6
Region_1136	1.61504e-09	chrX	10079461	10079761	ENSG00000073464	protein_coding	CLCN4	+	10125024	10205700	upstream	-45563	45263	60	25	16	22	0	1	0	0	0	0	0	0	2	TRUE	TRUE	FALSE	FALSE	FALSE	TRUE	3
Region_1137	1.61506e-09	chr3	23987243	23987543	ENSG00000174738	protein_coding	NR1D2	+	23986751	24021237	inside	492	492	56	9	11	16	13	0	0	0	0	0	3	2	6	TRUE	TRUE	FALSE	TRUE	TRUE	FALSE	4
Region_1138	1.6179e-09	chr17	37356550	37356850	ENSG00000108298	protein_coding	RPL19	+	37356536	37360980	inside	14	14	50	20	21	28	16	1	0	1	0	0	1	0	1	TRUE	TRUE	TRUE	TRUE	TRUE	TRUE	6
Region_1139	1.61803e-09	chr7	56118955	56119255	ENSG00000146733	protein_coding	PSPH	-	56078744	56119297	inside	342	42	64	16	8	30	19	1	0	1	0	0	0	0	1	TRUE	TRUE	TRUE	TRUE	FALSE	FALSE	4
Region_1140	1.62516e-09	chr5	43483725	43484025	ENSG00000151881	protein_coding	C5orf28	-	43444354	43483995	overlapStart	270	30	45	10	13	17	16	0	0	0	0	0	0	1	1	TRUE	TRUE	TRUE	TRUE	TRUE	TRUE	6
Region_1141	1.63474e-09	chr12	62996303	62996603	ENSG00000221949	protein_coding	C12orf61	-	62995531	62997214	inside	911	611	80	24	12	24	14	2	1	0	0	0	1	1	1	FALSE	TRUE	TRUE	TRUE	TRUE	TRUE	5
Region_1142	1.65139e-09	chr16	28874636	28874936	ENSG00000178188	protein_coding	SH2B1	+	28875078	28885533	upstream	-442	142	60	19	14	19	10	0	0	0	1	0	0	1	1	TRUE	FALSE	TRUE	TRUE	TRUE	FALSE	4
Region_1143	1.65362e-09	chr9	37592279	37592579	ENSG00000175768	protein_coding	TOMM5	-	37588410	37592636	inside	357	57	57	23	22	23	22	0	2	0	0	1	0	0	1	TRUE	FALSE	TRUE	TRUE	TRUE	FALSE	4
Region_1144	1.65362e-09	chr17	62009425	62009725	ENSG00000007312	protein_coding	CD79B	-	62006100	62009714	overlapStart	289	11	50	9	8	23	17	0	0	0	0	0	0	0	1	TRUE	TRUE	FALSE	TRUE	TRUE	TRUE	5
Region_1145	1.66764e-09	chr1	6662401	6662701	ENSG00000250449	lincRNA	AL591866.2	+	6653265	6663744	inside	9136	1043	42	8	18	9	21	0	0	0	0	0	0	1	1	TRUE	TRUE	TRUE	TRUE	TRUE	TRUE	6
Region_1146	1.67381e-09	chr3	158362228	158362528	ENSG00000168827	protein_coding	GFM1	+	158362067	158410364	inside	161	161	63	16	8	13	22	1	0	0	0	0	0	0	1	TRUE	TRUE	TRUE	FALSE	TRUE	TRUE	5
Region_1147	1.67715e-09	chr12	122231961	122232261	ENSG00000139725	protein_coding	RHOF	-	122215662	122231594	upstream	-367	367	43	13	10	20	15	0	0	0	0	0	0	1	1	TRUE	TRUE	TRUE	TRUE	TRUE	FALSE	5
Region_1148	1.6888e-09	chr3	47866384	47866684	ENSG00000132153	protein_coding	DHX30	+	47844399	47891683	inside	21985	21985	55	11	5	17	17	0	0	0	0	0	0	0	2	TRUE	TRUE	TRUE	TRUE	TRUE	TRUE	6
Region_1149	1.689e-09	chr11	6704317	6704617	ENSG00000158042	protein_coding	MRPL17	-	6701616	6704632	inside	315	15	35	23	8	16	16	0	0	0	0	0	0	0	0	TRUE	FALSE	TRUE	TRUE	TRUE	TRUE	5
Region_1150	1.68949e-09	chr11	62494653	62494953	ENSG00000214753	protein_coding	HNRNPUL2	-	62482222	62494821	overlapStart	168	132	44	18	9	22	9	0	0	0	0	0	0	0	0	TRUE	TRUE	TRUE	TRUE	TRUE	TRUE	6
Region_1151	1.69767e-09	chr1	166845341	166845641	ENSG00000152382	protein_coding	TADA1	-	166825747	166845564	overlapStart	223	77	87	12	21	20	12	0	2	1	0	0	0	2	2	TRUE	TRUE	TRUE	TRUE	FALSE	TRUE	5
Region_1152	1.69847e-09	chr3	156391987	156392287	ENSG00000243926	processed_transcript	RP11-791I24.4	-	156389651	156392167	overlapStart	180	120	73	17	13	12	10	0	0	1	0	0	0	2	3	TRUE	TRUE	TRUE	TRUE	TRUE	TRUE	6
Region_1153	1.73223e-09	chr3	151986228	151986528	ENSG00000229619	protein_coding	AC106722.1	-	151985873	151987344	inside	1116	355	73	16	19	21	11	0	2	0	0	0	0	0	0	TRUE	TRUE	FALSE	TRUE	FALSE	FALSE	3
Region_1154	1.73909e-09	chr1	23345780	23346080	ENSG00000004487	protein_coding	KDM1A	+	23345941	23410182	overlapStart	-161	139	60	12	12	31	9	1	0	0	0	0	0	0	1	FALSE	TRUE	TRUE	TRUE	TRUE	FALSE	4
Region_1155	1.76073e-09	chr16	2653238	2653538	ENSG00000215154	processed_transcript	AC141586.5	+	2653351	2680495	overlapStart	-113	113	54	17	13	31	7	1	0	0	0	0	0	0	2	TRUE	FALSE	TRUE	TRUE	TRUE	TRUE	5
Region_1156	1.7651e-09	chr16	69364092	69364392	ENSG00000132603	protein_coding	NIP7	+	69373343	69377014	upstream	-9251	8951	58	19	14	24	7	1	0	0	0	0	1	0	3	TRUE	TRUE	TRUE	TRUE	TRUE	TRUE	6
Region_1157	1.78151e-09	chr9	37904148	37904448	ENSG00000122696	protein_coding	MCART1	-	37879400	37904350	overlapStart	202	98	54	14	15	43	12	1	1	0	0	0	1	0	2	TRUE	TRUE	TRUE	TRUE	FALSE	FALSE	4
Region_1158	1.79254e-09	chr11	64646368	64646668	ENSG00000230835	pseudogene	AP001187.11	+	64649007	64649417	upstream	-2639	2339	39	21	13	30	14	0	0	0	1	0	1	1	2	TRUE	TRUE	TRUE	FALSE	FALSE	FALSE	3
Region_1159	1.79969e-09	chr11	3013605	3013905	ENSG00000205531	protein_coding	NAP1L4	-	2965661	3013607	overlapStart	2	2	47	23	10	26	13	0	1	0	0	0	0	1	3	TRUE	TRUE	TRUE	TRUE	FALSE	FALSE	4
Region_1160	1.81407e-09	chr10	3110555	3110855	ENSG00000067057	protein_coding	PFKP	+	3109712	3179904	inside	843	843	42	9	11	20	18	0	0	0	0	0	0	0	3	TRUE	TRUE	TRUE	FALSE	FALSE	FALSE	3
Region_1161	1.81818e-09	chr5	177631359	177631659	ENSG00000197451	protein_coding	HNRNPAB	+	177631508	177638164	overlapStart	-149	149	81	13	18	46	16	1	1	2	1	0	0	0	2	FALSE	TRUE	TRUE	TRUE	TRUE	TRUE	5
Region_1162	1.82682e-09	chr17	62223411	62223711	ENSG00000199753	snoRNA	SNORND104	+	62223443	62223512	includeFeature	-32	32	66	9	13	23	13	0	0	1	0	0	1	0	1	TRUE	TRUE	TRUE	TRUE	TRUE	TRUE	6
Region_1163	1.83788e-09	chr1	31538322	31538622	ENSG00000134644	protein_coding	PUM1	-	31404353	31538763	inside	441	141	61	18	15	29	23	1	1	1	0	0	0	0	0	TRUE	TRUE	TRUE	TRUE	TRUE	TRUE	6
Region_1164	1.86014e-09	chr4	99849880	99850180	ENSG00000238449	miRNA	AC019131.2	-	99851074	99851138	downstream	1258	894	55	18	17	19	22	0	1	0	1	0	0	0	1	TRUE	TRUE	TRUE	TRUE	TRUE	TRUE	6
Region_1165	1.87358e-09	chr3	48130589	48130889	ENSG00000047849	protein_coding	MAP4	-	47892182	48130769	overlapStart	180	120	58	16	10	30	20	1	0	1	0	0	0	1	3	TRUE	TRUE	TRUE	TRUE	FALSE	TRUE	5
Region_1166	1.87542e-09	chr1	110026861	110027161	ENSG00000162650	protein_coding	ATXN7L2	+	110026101	110035426	inside	760	760	47	14	14	19	23	1	0	0	0	0	1	1	1	TRUE	FALSE	TRUE	TRUE	TRUE	TRUE	5
Region_1167	1.8874e-09	chr5	89770592	89770892	ENSG00000176055	protein_coding	MBLAC2	-	89754020	89770585	upstream	-7	7	40	15	10	18	16	0	0	0	0	0	0	1	1	TRUE	TRUE	TRUE	TRUE	TRUE	TRUE	6
Region_1168	1.90148e-09	chr15	102192465	102192765	ENSG00000184277	protein_coding	TM2D3	-	102173880	102192594	overlapStart	129	129	82	17	10	33	13	2	1	0	0	0	0	0	0	TRUE	TRUE	FALSE	TRUE	TRUE	TRUE	5
Region_1169	1.9108e-09	chr7	140396813	140397113	ENSG00000240889	processed_transcript	RP4-726N20.2	-	140395136	140396877	overlapStart	64	64	87	14	13	26	15	1	1	1	0	0	0	0	0	TRUE	TRUE	FALSE	FALSE	FALSE	FALSE	2
Region_1170	1.9396e-09	chr6	35699931	35700231	ENSG00000096060	protein_coding	FKBP5	-	35541362	35696358	upstream	-3573	3573	57	23	7	26	9	0	1	0	0	0	1	0	1	TRUE	TRUE	TRUE	TRUE	TRUE	FALSE	5
Region_1171	1.94531e-09	chr2	241499451	241499751	ENSG00000188542	protein_coding	DUSP28	+	241499471	241503431	overlapStart	-20	20	40	20	17	26	13	0	0	1	0	0	1	2	4	TRUE	TRUE	FALSE	FALSE	FALSE	FALSE	2
Region_1172	1.96087e-09	chr12	111538400	111538700	ENSG00000221259	miRNA	AC002978.1	+	111511772	111511893	downstream	26628	26507	45	16	29	27	0	1	0	0	0	0	1	1	4	TRUE	TRUE	TRUE	TRUE	TRUE	FALSE	5
Region_1173	1.96101e-09	chr1	206808592	206808892	ENSG00000237605	processed_transcript	RP11-343H5.6	-	206807994	206808967	inside	375	75	58	13	12	28	11	0	0	1	0	0	0	1	2	TRUE	TRUE	TRUE	TRUE	FALSE	FALSE	4
Region_1174	1.96901e-09	chr6	43484712	43485012	ENSG00000137207	protein_coding	YIPF3	-	43479565	43484728	overlapStart	16	16	69	35	6	26	35	0	3	1	1	0	0	1	1	TRUE	FALSE	TRUE	TRUE	TRUE	TRUE	5
Region_1175	1.9818e-09	chr11	33182743	33183043	ENSG00000176102	protein_coding	CSTF3	-	33106137	33183037	overlapStart	294	6	41	23	19	11	32	0	2	0	0	0	0	1	1	TRUE	TRUE	TRUE	TRUE	TRUE	TRUE	6
Region_1176	1.98308e-09	chr17	30669058	30669358	ENSG00000108666	protein_coding	C17orf75	-	30658392	30669189	overlapStart	131	131	56	13	14	18	6	0	0	0	0	0	0	0	0	TRUE	TRUE	TRUE	TRUE	TRUE	TRUE	6
Region_1177	1.98409e-09	chr20	30795484	30795784	ENSG00000126003	protein_coding	PLAGL2	-	30780306	30795594	overlapStart	110	110	41	14	10	52	4	0	0	1	0	0	0	1	3	TRUE	TRUE	TRUE	TRUE	TRUE	TRUE	6
Region_1178	1.98684e-09	chr5	177543530	177543830	ENSG00000145911	protein_coding	RP11-889L3.3	+	177540556	177553088	inside	2974	2974	98	17	17	27	9	3	1	0	0	0	0	1	2	TRUE	TRUE	TRUE	TRUE	TRUE	TRUE	6
Region_1179	1.98684e-09	chr17	40688357	40688657	ENSG00000108784	protein_coding	NAGLU	+	40687951	40696464	inside	406	406	48	7	9	32	11	0	0	0	0	0	1	2	3	TRUE	TRUE	TRUE	TRUE	TRUE	TRUE	6
Region_1180	2.00269e-09	chr6	111196512	111196812	ENSG00000123505	protein_coding	AMD1	+	111195973	111216916	inside	539	539	73	12	5	20	16	1	0	0	0	0	0	2	3	TRUE	FALSE	TRUE	FALSE	TRUE	TRUE	4
Region_1181	2.0079e-09	chr15	31750145	31750445	ENSG00000230179	pseudogene	AC104759.2	+	31712331	31712863	downstream	37814	37282	48	13	12	30	1	0	0	0	0	0	0	1	2	FALSE	TRUE	FALSE	TRUE	FALSE	FALSE	2
Region_1182	2.0079e-09	chr11	57193463	57193763	ENSG00000134802	protein_coding	SLC43A3	-	57174429	57195053	inside	1590	1290	32	14	6	17	27	0	0	0	0	0	1	1	1	FALSE	TRUE	TRUE	TRUE	TRUE	TRUE	5
Region_1183	2.02782e-09	chr22	41940261	41940561	ENSG00000100413	protein_coding	POLR3H	-	41921808	41940610	inside	349	49	78	11	12	28	13	1	0	1	0	0	1	1	2	TRUE	TRUE	FALSE	TRUE	TRUE	TRUE	5
Region_1184	2.03748e-09	chr19	41858479	41858779	ENSG00000105329	protein_coding	TGFB1	-	41836651	41859816	inside	1337	1037	70	14	15	19	6	0	0	0	1	0	0	1	3	TRUE	TRUE	FALSE	TRUE	TRUE	TRUE	5
Region_1185	2.05337e-09	chr1	36106957	36107257	ENSG00000126067	protein_coding	PSMB2	-	36042938	36107445	inside	488	188	56	11	8	18	14	0	0	0	0	0	0	0	1	TRUE	TRUE	TRUE	TRUE	TRUE	TRUE	6
Region_1186	2.0636e-09	chr1	14026971	14027271	ENSG00000116731	protein_coding	PRDM2	+	14026693	14151569	inside	278	278	40	11	13	17	17	0	0	0	0	0	1	2	4	TRUE	TRUE	TRUE	FALSE	TRUE	TRUE	5
Region_1187	2.06713e-09	chr5	33441181	33441481	ENSG00000113407	protein_coding	TARS	+	33440802	33469644	inside	379	379	55	17	17	38	20	1	1	1	0	0	0	1	1	TRUE	TRUE	TRUE	TRUE	TRUE	TRUE	6
Region_1188	2.06713e-09	chr20	4018612	4018912	ENSG00000226608	pseudogene	FTLP3	+	4004564	4005091	downstream	14048	13521	13	34	10	23	12	0	0	0	0	0	0	0	1	TRUE	TRUE	FALSE	TRUE	FALSE	TRUE	4
Region_1189	2.0827e-09	chr1	23670735	23671035	ENSG00000125944	protein_coding	HNRNPR	-	23630264	23670853	overlapStart	118	118	69	8	25	35	23	3	1	0	0	0	0	1	2	TRUE	TRUE	TRUE	TRUE	TRUE	TRUE	6
Region_1190	2.14283e-09	chr1	38061388	38061688	ENSG00000134697	protein_coding	GNL2	-	38032417	38061536	overlapStart	148	148	65	15	12	18	12	1	0	0	0	0	1	1	2	TRUE	TRUE	TRUE	TRUE	TRUE	TRUE	6
Region_1191	2.15563e-09	chr13	73301724	73302024	ENSG00000204899	protein_coding	C13orf37	-	73282495	73301938	overlapStart	214	86	53	12	12	20	9	0	0	0	0	0	0	0	0	TRUE	TRUE	TRUE	FALSE	TRUE	TRUE	5
Region_1192	2.21248e-09	chr10	52384285	52384585	ENSG00000198964	protein_coding	SGMS1	-	52065346	52384795	inside	510	210	63	15	14	29	13	0	0	1	1	0	1	2	1	TRUE	TRUE	TRUE	FALSE	TRUE	TRUE	5
Region_1193	2.23483e-09	chr3	141595923	141596223	ENSG00000069849	protein_coding	ATP1B3	+	141594966	141645356	inside	957	957	56	10	7	25	10	0	0	0	0	0	1	0	1	TRUE	TRUE	TRUE	TRUE	TRUE	TRUE	6
Region_1194	2.24274e-09	chr4	51577	51877	ENSG00000197701	processed_transcript	ZNF595	+	53179	88099	upstream	-1602	1302	45	38	42	49	28	4	0	1	1	2	1	0	1	FALSE	FALSE	FALSE	FALSE	FALSE	FALSE	0
Region_1195	2.25285e-09	chr1	161147257	161147557	ENSG00000158850	protein_coding	B4GALT3	-	161141100	161147314	overlapStart	57	57	67	14	19	24	10	0	1	0	1	0	0	1	2	TRUE	TRUE	TRUE	FALSE	TRUE	TRUE	5
Region_1196	2.26727e-09	chr17	57697024	57697324	ENSG00000141367	protein_coding	CLTC	+	57697219	57774317	overlapStart	-195	105	69	17	7	40	18	1	1	0	1	0	0	0	3	TRUE	TRUE	TRUE	TRUE	TRUE	TRUE	6
Region_1197	2.26727e-09	chr1	220219692	220219992	ENSG00000136628	protein_coding	EPRS	-	220141943	220220000	inside	308	8	20	14	16	38	7	0	0	0	0	0	0	0	0	TRUE	TRUE	FALSE	TRUE	TRUE	TRUE	5
Region_1198	2.27073e-09	chr16	30103853	30104153	ENSG00000149922	protein_coding	TBX6	-	30097082	30103205	upstream	-648	648	65	28	15	33	18	3	0	0	0	1	0	0	1	TRUE	TRUE	TRUE	TRUE	TRUE	TRUE	6
Region_1199	2.28196e-09	chr17	38256793	38257093	ENSG00000126368	protein_coding	NR1D1	-	38249040	38256978	overlapStart	185	115	23	22	19	35	28	0	0	0	2	0	0	2	3	TRUE	TRUE	TRUE	TRUE	TRUE	TRUE	6
Region_1200	2.28369e-09	chr2	96829633	96829933	ENSG00000228873	processed_transcript	AC012307.2	-	96811341	96812751	upstream	-16882	16882	42	24	7	36	9	0	0	0	0	1	1	1	2	FALSE	TRUE	TRUE	TRUE	TRUE	TRUE	5
Region_1201	2.28369e-09	chr2	239016108	239016408	ENSG00000144488	protein_coding	ESPNL	+	239008798	239041928	inside	7310	7310	57	11	28	28	7	1	0	0	1	0	1	0	2	TRUE	TRUE	TRUE	FALSE	TRUE	FALSE	4
Region_1202	2.28375e-09	chr20	26189878	26190178	ENSG00000227195	processed_transcript	RP3-410C9.1	-	26167655	26189869	upstream	-9	9	136	47	29	112	19	3	8	6	2	0	0	1	2	FALSE	FALSE	FALSE	FALSE	TRUE	FALSE	1
Region_1203	2.33834e-09	chr16	11391495	11391795	ENSG00000238409	snoRNA	snoU13	+	11387067	11387170	downstream	4428	4325	65	31	11	18	8	0	1	0	1	0	1	0	3	FALSE	TRUE	TRUE	TRUE	TRUE	TRUE	5
Region_1204	2.3464e-09	chr15	79165819	79166119	ENSG00000243711	pseudogene	RP11-1001M11.1	-	79155589	79156071	upstream	-9748	9748	55	15	9	16	8	0	0	0	0	0	0	1	1	TRUE	TRUE	TRUE	FALSE	TRUE	TRUE	5
Region_1205	2.38311e-09	chr14	23355738	23356038	ENSG00000139890	protein_coding	REM2	+	23352432	23356889	inside	3306	851	56	21	15	26	2	0	1	0	0	0	0	1	2	TRUE	TRUE	TRUE	TRUE	TRUE	TRUE	6
Region_1206	2.40279e-09	chr16	56764180	56764480	ENSG00000102900	protein_coding	NUP93	+	56764037	56878862	inside	143	143	41	26	8	15	8	0	0	0	0	0	0	1	2	TRUE	TRUE	TRUE	TRUE	FALSE	FALSE	4
Region_1207	2.40879e-09	chr20	61283321	61283621	ENSG00000167046	protein_coding	RP11-93B14.6	-	61272071	61274656	upstream	-8665	8665	42	20	11	25	2	0	0	0	0	0	2	1	3	TRUE	TRUE	FALSE	FALSE	FALSE	FALSE	2
Region_1208	2.42807e-09	chr3	183602555	183602855	ENSG00000234371	processed_transcript	RP11-315J22.5	+	183602712	183606237	overlapStart	-157	143	69	12	16	46	18	3	1	0	0	0	0	1	2	TRUE	TRUE	TRUE	TRUE	TRUE	TRUE	6
Region_1209	2.42929e-09	chr7	154997058	154997358	ENSG00000228521	processed_transcript	AC099552.3	+	154995857	154996899	downstream	1201	159	49	10	4	27	13	0	0	0	0	0	0	1	2	TRUE	FALSE	TRUE	TRUE	FALSE	FALSE	3
Region_1210	2.44425e-09	chr2	187351038	187351338	ENSG00000065548	protein_coding	ZC3H15	+	187350883	187374090	inside	155	155	51	15	16	25	22	1	1	0	0	0	1	1	2	TRUE	TRUE	TRUE	FALSE	TRUE	TRUE	5
Region_1211	2.44425e-09	chr2	128397710	128398010	ENSG00000144230	protein_coding	GPR17	+	128403569	128412554	upstream	-5859	5559	46	16	10	34	0	0	0	0	0	0	0	0	1	TRUE	TRUE	TRUE	TRUE	TRUE	FALSE	5
Region_1212	2.4447e-09	chr8	95908309	95908609	ENSG00000156170	protein_coding	C8orf38	+	95908041	96087923	inside	268	268	39	12	13	28	7	0	0	0	0	0	1	1	1	FALSE	FALSE	TRUE	FALSE	TRUE	TRUE	3
Region_1213	2.45047e-09	chr15	31523078	31523378	ENSG00000169926	protein_coding	KLF13	+	31619058	31670102	upstream	-95980	95680	55	31	13	33	24	2	0	1	1	0	1	0	2	FALSE	TRUE	FALSE	TRUE	TRUE	TRUE	4
Region_1214	2.47578e-09	chr10	97416453	97416753	ENSG00000059573	protein_coding	ALDH18A1	-	97365696	97416463	overlapStart	10	10	43	12	8	25	12	0	0	0	0	0	1	2	1	TRUE	TRUE	TRUE	FALSE	TRUE	TRUE	5
Region_1215	2.4852e-09	chr12	6798167	6798467	ENSG00000126746	protein_coding	ZNF384	-	6775643	6798676	inside	509	209	61	8	13	16	21	0	0	1	0	0	0	0	0	TRUE	TRUE	TRUE	TRUE	TRUE	TRUE	6
Region_1216	2.4852e-09	chr6	30539014	30539314	ENSG00000204574	protein_coding	ABCF1	+	30539153	30564956	overlapStart	-139	139	63	13	12	26	8	0	1	0	0	0	1	0	3	TRUE	FALSE	TRUE	TRUE	TRUE	FALSE	4
Region_1217	2.49705e-09	chr6	146056586	146056886	ENSG00000112425	protein_coding	EPM2A	-	145822719	146057160	inside	574	274	68	17	21	25	16	1	1	1	0	0	1	1	5	TRUE	TRUE	TRUE	FALSE	TRUE	TRUE	5
Region_1218	2.5127e-09	chr12	6977045	6977345	ENSG00000111669	protein_coding	TPI1	+	6976283	6980112	inside	762	762	50	11	10	14	15	0	0	0	0	0	0	1	1	TRUE	TRUE	TRUE	TRUE	TRUE	TRUE	6
Region_1219	2.52401e-09	chr1	19923776	19924076	ENSG00000173436	protein_coding	C1orf151	+	19923477	19956314	inside	299	299	56	16	14	23	21	1	1	0	0	0	0	2	3	TRUE	TRUE	TRUE	TRUE	FALSE	TRUE	5
Region_1220	2.53291e-09	chr10	70091352	70091652	ENSG00000096746	protein_coding	HNRNPH3	+	70090931	70102952	inside	421	421	72	22	13	22	19	1	0	2	0	0	1	2	1	TRUE	TRUE	TRUE	TRUE	FALSE	FALSE	4
Region_1221	2.58476e-09	chr20	3190174	3190474	ENSG00000125877	protein_coding	ITPA	+	3189514	3204516	inside	660	660	43	31	15	17	34	1	1	1	0	0	1	1	2	TRUE	TRUE	TRUE	TRUE	TRUE	FALSE	5
Region_1222	2.60012e-09	chr16	1543012	1543312	ENSG00000100726	protein_coding	TELO2	+	1543364	1560458	upstream	-352	52	28	28	8	18	12	0	0	0	0	0	1	2	1	TRUE	FALSE	FALSE	FALSE	FALSE	FALSE	1
Region_1223	2.63124e-09	chr15	35838170	35838470	ENSG00000248079	lincRNA	AC068867.1	+	35838396	36151200	overlapStart	-226	74	49	7	12	27	7	0	0	0	0	0	0	0	1	TRUE	TRUE	FALSE	FALSE	TRUE	TRUE	4
Region_1224	2.68892e-09	chr3	186524473	186524773	ENSG00000163918	protein_coding	RFC4	-	186507669	186524847	inside	374	74	43	13	18	22	18	1	0	0	0	0	1	1	1	TRUE	TRUE	FALSE	FALSE	FALSE	FALSE	2
Region_1225	2.70437e-09	chr18	77439108	77439408	ENSG00000178412	protein_coding	AC068473.1	-	77398938	77439745	inside	637	337	58	23	11	26	13	0	1	0	1	0	0	1	1	TRUE	TRUE	FALSE	TRUE	FALSE	FALSE	3
Region_1226	2.70482e-09	chr11	777211	777511	ENSG00000177225	protein_coding	PDDC1	-	767225	777501	overlapStart	290	10	34	19	10	22	11	0	0	0	0	0	1	1	2	TRUE	TRUE	FALSE	FALSE	FALSE	FALSE	2
Region_1227	2.71692e-09	chr12	133287229	133287529	ENSG00000201469	rRNA	5S_rRNA	-	133300531	133300643	downstream	13414	13002	82	10	8	25	6	1	0	0	0	0	0	0	1	TRUE	FALSE	TRUE	TRUE	TRUE	FALSE	4
Region_1228	2.76004e-09	chr15	41062640	41062940	ENSG00000188277	protein_coding	C15orf62	+	41062178	41064647	inside	462	462	56	24	5	22	0	0	0	0	0	0	0	1	4	TRUE	TRUE	TRUE	TRUE	TRUE	TRUE	6
Region_1229	2.76004e-09	chr1	27648567	27648867	ENSG00000186501	protein_coding	TMEM222	+	27648636	27662891	overlapStart	-69	69	55	20	13	27	15	0	1	1	0	0	0	0	2	TRUE	TRUE	TRUE	TRUE	TRUE	TRUE	6
Region_1230	2.76785e-09	chr22	32149597	32149897	ENSG00000100150	protein_coding	DEPDC5	+	32149944	32303001	upstream	-347	47	43	15	27	21	19	0	1	1	0	0	0	0	1	TRUE	TRUE	TRUE	TRUE	TRUE	TRUE	6
Region_1231	2.77117e-09	chr13	26760409	26760709	ENSG00000233963	pseudogene	RP11-380N8.4	-	26688547	26728313	upstream	-32096	32096	79	22	24	16	7	1	1	1	0	0	2	1	4	FALSE	TRUE	FALSE	FALSE	FALSE	FALSE	1
Region_1232	2.79436e-09	chr16	28222420	28222720	ENSG00000169180	protein_coding	XPO6	-	28109316	28223190	inside	770	470	60	25	7	16	11	0	1	0	0	0	0	0	0	TRUE	TRUE	TRUE	TRUE	TRUE	TRUE	6
Region_1233	2.837e-09	chr2	190649073	190649373	ENSG00000128699	protein_coding	ORMDL1	-	190635049	190649097	overlapStart	24	24	60	5	15	28	12	0	0	0	1	0	0	0	2	TRUE	TRUE	FALSE	FALSE	TRUE	TRUE	4
Region_1234	2.84865e-09	chr19	51307752	51308052	ENSG00000167747	protein_coding	C19orf48	-	51300962	51307974	overlapStart	222	78	51	26	18	43	17	1	1	2	0	0	1	0	1	TRUE	TRUE	TRUE	TRUE	TRUE	TRUE	6
Region_1235	2.92565e-09	chr15	65903311	65903611	ENSG00000138614	protein_coding	C15orf44	-	65871095	65903474	overlapStart	163	137	75	11	18	24	7	1	0	0	1	0	0	1	3	TRUE	TRUE	TRUE	TRUE	TRUE	TRUE	6
Region_1236	2.95918e-09	chr11	695895	696195	ENSG00000177030	protein_coding	DEAF1	-	644225	695740	upstream	-155	155	26	23	9	15	19	0	0	0	0	0	1	2	5	TRUE	TRUE	FALSE	FALSE	FALSE	FALSE	2
Region_1237	2.96285e-09	chr11	17375142	17375442	ENSG00000188211	protein_coding	AC124798.1	+	17373309	17398867	inside	1833	1833	51	30	6	27	15	0	0	1	0	1	0	1	1	TRUE	TRUE	FALSE	FALSE	FALSE	FALSE	2
Region_1238	2.98455e-09	chr1	1167685	1167985	ENSG00000176022	protein_coding	B3GALT6	+	1167629	1170421	inside	56	56	46	14	9	24	7	0	0	0	0	0	1	1	3	TRUE	TRUE	TRUE	FALSE	TRUE	TRUE	5
Region_1239	3.00747e-09	chr5	137878643	137878943	ENSG00000120705	protein_coding	ETF1	-	137841784	137878989	inside	346	46	51	9	23	14	17	0	0	1	0	0	0	0	1	TRUE	TRUE	TRUE	TRUE	TRUE	TRUE	6
Region_1240	3.01109e-09	chr2	37458477	37458777	ENSG00000003509	protein_coding	C2orf56	+	37458774	37480546	overlapStart	-297	3	42	11	11	13	19	0	0	0	0	0	0	0	0	TRUE	TRUE	TRUE	TRUE	TRUE	TRUE	6
Region_1241	3.03453e-09	chr8	145653679	145653979	ENSG00000160948	protein_coding	VPS28	-	145649000	145653927	overlapStart	248	52	80	11	9	11	13	0	0	0	1	0	0	0	0	FALSE	FALSE	FALSE	TRUE	FALSE	FALSE	1
Region_1242	3.06307e-09	chr5	179125896	179126196	ENSG00000204659	protein_coding	CBY3	-	179105584	179107975	upstream	-17921	17921	39	6	12	39	19	0	0	1	0	0	1	0	4	TRUE	TRUE	FALSE	TRUE	TRUE	TRUE	5
Region_1243	3.08913e-09	chr19	2227569	2227869	ENSG00000221411	miRNA	hsa-mir-1227	-	2234061	2234148	downstream	6579	6192	49	26	11	13	0	0	0	0	0	0	0	1	3	TRUE	TRUE	FALSE	TRUE	TRUE	FALSE	4
Region_1244	3.12705e-09	chr1	76251684	76251984	ENSG00000137955	protein_coding	RABGGTB	+	76251882	76261100	overlapStart	-198	102	80	19	7	9	9	1	0	0	0	0	0	0	0	TRUE	TRUE	TRUE	TRUE	FALSE	FALSE	4
Region_1245	3.12705e-09	chr1	145438213	145438513	ENSG00000117289	protein_coding	TXNIP	+	145438469	145442635	overlapStart	-256	44	114	10	12	18	8	1	1	1	0	0	0	1	3	TRUE	TRUE	TRUE	TRUE	TRUE	TRUE	6
Region_1246	3.13223e-09	chr20	47894729	47895029	ENSG00000124201	protein_coding	ZNFX1	-	47854483	47894963	overlapStart	234	66	69	24	12	29	13	1	1	1	0	0	0	1	2	TRUE	TRUE	FALSE	FALSE	TRUE	TRUE	4
Region_1247	3.13956e-09	chr7	73632027	73632327	ENSG00000086730	protein_coding	LAT2	+	73613982	73644163	inside	18045	11836	65	9	14	30	4	0	0	1	0	0	1	2	2	TRUE	TRUE	FALSE	TRUE	TRUE	FALSE	4
Region_1248	3.14403e-09	chr17	56327071	56327371	ENSG00000167419	protein_coding	LPO	+	56315848	56345879	inside	11223	11223	84	0	0	65	3	2	0	0	0	0	1	2	1	TRUE	TRUE	TRUE	TRUE	TRUE	TRUE	6
Region_1249	3.14451e-09	chr22	30661854	30662154	ENSG00000099985	protein_coding	OSM	-	30658818	30662829	inside	975	675	41	18	15	29	11	0	0	1	0	0	2	3	2	TRUE	TRUE	TRUE	TRUE	TRUE	TRUE	6
Region_1250	3.21394e-09	chr19	49588583	49588883	ENSG00000104852	protein_coding	SNRNP70	+	49588465	49611869	inside	118	118	49	14	12	27	14	0	0	1	0	0	0	0	2	TRUE	TRUE	TRUE	TRUE	TRUE	TRUE	6
Region_1251	3.21934e-09	chr5	111093773	111094073	ENSG00000253057	misc_RNA	7SK	-	111055466	111055758	upstream	-38015	38015	58	26	14	15	15	0	0	1	0	1	1	0	1	TRUE	TRUE	TRUE	TRUE	TRUE	FALSE	5
Region_1252	3.24157e-09	chr17	75953950	75954250	ENSG00000238898	snRNA	U1	+	75916180	75916340	downstream	37770	37610	62	23	11	23	1	0	0	1	0	0	0	0	2	TRUE	TRUE	TRUE	FALSE	TRUE	TRUE	5
Region_1253	3.24423e-09	chr2	242254290	242254590	ENSG00000168385	protein_coding	SEPT2	+	242254515	242293442	overlapStart	-225	75	50	10	8	24	9	0	0	0	0	0	0	1	1	TRUE	TRUE	FALSE	FALSE	TRUE	TRUE	4
Region_1254	3.26586e-09	chr3	128902563	128902863	ENSG00000169714	protein_coding	CNBP	-	128886661	128902810	overlapStart	247	53	39	13	20	34	19	0	2	0	0	0	0	2	3	TRUE	TRUE	FALSE	TRUE	TRUE	TRUE	5
Region_1255	3.28816e-09	chr16	29818927	29819227	ENSG00000103495	protein_coding	MAZ	+	29817855	29822502	inside	1072	1072	63	34	21	29	8	1	2	1	0	0	1	2	2	TRUE	TRUE	TRUE	TRUE	TRUE	TRUE	6
Region_1256	3.28901e-09	chr1	29063115	29063415	ENSG00000198492	protein_coding	YTHDF2	+	29063133	29096287	overlapStart	-18	18	84	22	7	19	27	0	0	2	2	0	0	2	3	TRUE	TRUE	TRUE	TRUE	TRUE	TRUE	6
Region_1257	3.29807e-09	chr16	85478712	85479012	ENSG00000251607	lincRNA	AC092275.1	-	85319914	85337002	upstream	-141710	141710	50	13	7	50	1	1	0	0	0	0	1	1	3	TRUE	TRUE	TRUE	TRUE	FALSE	FALSE	4
Region_1258	3.3004e-09	chr2	70369659	70369959	ENSG00000231327	processed_transcript	AC016700.5	-	70351168	70352449	upstream	-17210	17210	61	13	11	32	4	1	0	0	0	0	0	0	1	TRUE	TRUE	TRUE	FALSE	TRUE	TRUE	5
Region_1259	3.34321e-09	chr19	15236369	15236669	ENSG00000105135	protein_coding	ILVBL	-	15225789	15236577	overlapStart	208	92	65	24	4	19	19	0	1	1	0	0	1	0	3	TRUE	TRUE	TRUE	FALSE	TRUE	TRUE	5
Region_1260	3.34321e-09	chr7	130790914	130791214	ENSG00000128585	protein_coding	MKLN1	+	130794855	131181395	upstream	-3941	3641	56	10	10	26	4	0	0	0	0	0	1	1	2	TRUE	TRUE	TRUE	FALSE	TRUE	TRUE	5
Region_1261	3.34713e-09	chr1	163291462	163291762	ENSG00000232995	processed_transcript	RP11-267N12.3	-	163214295	163291684	overlapStart	222	78	87	13	18	19	3	0	1	1	0	0	0	0	0	TRUE	TRUE	TRUE	FALSE	TRUE	TRUE	5
Region_1262	3.37e-09	chr15	85523446	85523746	ENSG00000073417	protein_coding	PDE8A	+	85523671	85682376	overlapStart	-225	75	43	7	15	11	19	0	0	0	0	0	1	1	2	TRUE	TRUE	TRUE	FALSE	TRUE	TRUE	5
Region_1263	3.38422e-09	chr19	58892003	58892303	ENSG00000152475	protein_coding	ZNF837	-	58878993	58892389	inside	386	86	47	18	7	30	14	0	1	0	0	0	0	0	1	TRUE	TRUE	FALSE	FALSE	FALSE	TRUE	3
Region_1264	3.39313e-09	chrX	153627101	153627401	ENSG00000242892	processed_transcript	XX-FW83563B9.5	-	153625219	153627157	overlapStart	56	56	70	12	12	26	13	0	0	1	1	0	1	2	2	TRUE	FALSE	FALSE	FALSE	FALSE	TRUE	2
Region_1265	3.39767e-09	chr19	1408258	1408558	ENSG00000071626	protein_coding	DAZAP1	+	1407584	1435683	inside	674	674	42	16	10	15	13	0	0	0	0	0	1	1	1	TRUE	TRUE	FALSE	FALSE	FALSE	FALSE	2
Region_1266	3.40376e-09	chr8	681025	681325	ENSG00000104714	protein_coding	ERICH1	-	614201	681239	overlapStart	214	86	47	13	11	17	10	0	0	0	0	0	0	0	2	FALSE	TRUE	TRUE	FALSE	TRUE	FALSE	3
Region_1267	3.43869e-09	chr19	1275627	1275927	ENSG00000226593	protein_coding	AC004258.1	+	1275520	1279242	inside	107	107	82	26	7	20	14	1	2	0	0	0	2	1	2	TRUE	TRUE	TRUE	FALSE	TRUE	FALSE	4
Region_1268	3.44794e-09	chr6	36410581	36410881	ENSG00000179165	protein_coding	PXT1	-	36358328	36410666	overlapStart	85	85	87	21	7	24	10	2	1	0	0	0	0	1	3	TRUE	TRUE	TRUE	TRUE	FALSE	FALSE	4
Region_1269	3.44794e-09	chr21	45527144	45527444	ENSG00000241945	protein_coding	PWP2	+	45527176	45551063	overlapStart	-32	32	72	12	10	22	17	0	2	0	0	0	1	1	4	TRUE	TRUE	TRUE	TRUE	FALSE	FALSE	4
Region_1270	3.44794e-09	chr16	88803862	88804162	ENSG00000103335	protein_coding	FAM38A	-	88781588	88804191	inside	329	29	61	21	15	29	15	0	2	1	0	0	1	1	2	TRUE	TRUE	TRUE	TRUE	TRUE	TRUE	6
Region_1271	3.4917e-09	chr11	107879679	107879979	ENSG00000166266	protein_coding	CUL5	+	107879408	107978466	inside	271	271	47	15	9	12	14	0	0	0	0	0	0	0	0	TRUE	TRUE	FALSE	TRUE	TRUE	TRUE	5
Region_1272	3.52292e-09	chr1	93544578	93544878	ENSG00000143033	protein_coding	MTF2	+	93544795	93604638	overlapStart	-217	83	84	12	23	27	13	0	2	2	0	0	0	0	0	TRUE	TRUE	TRUE	TRUE	TRUE	TRUE	6
Region_1273	3.58011e-09	chr1	16161165	16161465	ENSG00000178715	pseudogene	RP11-169K16.8	+	16154727	16155164	downstream	6438	6001	61	19	12	38	15	0	1	0	1	1	0	1	1	TRUE	TRUE	TRUE	FALSE	FALSE	FALSE	3
Region_1274	3.58943e-09	chr7	5609814	5610114	ENSG00000075624	protein_coding	ACTB	-	5566782	5603415	upstream	-6399	6399	31	6	25	8	20	0	0	0	0	0	0	2	2	TRUE	TRUE	FALSE	FALSE	FALSE	FALSE	2
Region_1275	3.61657e-09	chr2	112641636	112641936	ENSG00000153107	protein_coding	ANAPC1	-	112523848	112642267	inside	631	331	69	17	12	31	17	0	2	0	1	0	0	0	1	TRUE	TRUE	TRUE	TRUE	TRUE	FALSE	5
Region_1276	3.61657e-09	chr17	62502814	62503114	ENSG00000141325	protein_coding	CCDC45	+	62503114	62534060	overlapStart	-300	0	50	10	9	29	18	1	0	0	0	0	0	1	1	TRUE	TRUE	TRUE	TRUE	TRUE	TRUE	6
Region_1277	3.63016e-09	chr16	30547002	30547302	ENSG00000235560	lincRNA	AC002310.2	+	30546394	30548465	inside	608	608	27	21	16	16	11	0	0	0	0	0	0	0	1	TRUE	TRUE	FALSE	TRUE	FALSE	FALSE	3
Region_1278	3.63087e-09	chr12	19592327	19592627	ENSG00000139154	protein_coding	AEBP2	+	19592608	19675173	overlapStart	-281	19	62	18	10	27	3	0	0	1	0	0	0	1	1	TRUE	TRUE	TRUE	TRUE	TRUE	TRUE	6
Region_1279	3.63087e-09	chr19	12833541	12833841	ENSG00000105576	protein_coding	TNPO2	-	12810008	12834810	inside	1269	969	43	15	14	25	16	0	1	0	0	0	1	0	2	TRUE	TRUE	TRUE	TRUE	FALSE	FALSE	4
Region_1280	3.63493e-09	chr10	42599481	42599781	ENSG00000229485	pseudogene	AL031601.3	-	42644758	42644997	downstream	45516	44977	6	0	118	3	1	3	0	0	0	0	0	0	0	FALSE	FALSE	FALSE	FALSE	FALSE	FALSE	0
Region_1281	3.64873e-09	chr22	44351013	44351313	ENSG00000224856	pseudogene	RP4-796I17.5	+	44352907	44353222	upstream	-1894	1594	39	13	7	17	19	0	0	0	0	0	0	0	2	TRUE	TRUE	FALSE	TRUE	TRUE	FALSE	4
Region_1282	3.6784e-09	chr19	9695005	9695305	ENSG00000197961	protein_coding	ZNF121	-	9676292	9695209	overlapStart	204	96	63	18	24	19	15	0	1	2	0	0	0	0	0	TRUE	TRUE	FALSE	FALSE	TRUE	FALSE	3
Region_1283	3.68722e-09	chr3	177077437	177077737	ENSG00000226782	processed_transcript	RP11-706D8.3	-	177055416	177066954	upstream	-10483	10483	43	16	8	10	18	0	0	0	0	0	1	2	1	TRUE	TRUE	TRUE	FALSE	FALSE	FALSE	3
Region_1284	3.68722e-09	chr7	74075295	74075595	ENSG00000077809	protein_coding	GTF2I	+	74071994	74175026	inside	3301	3301	39	4	11	30	13	0	0	0	0	0	0	0	1	TRUE	FALSE	TRUE	TRUE	FALSE	FALSE	3
Region_1285	3.70519e-09	chr21	45563244	45563544	ENSG00000160221	protein_coding	C21orf33	+	45553487	45565605	inside	9757	2061	53	30	9	33	4	1	0	0	1	0	0	0	1	TRUE	TRUE	FALSE	FALSE	FALSE	FALSE	2
Region_1286	3.72488e-09	chr17	21219972	21220272	ENSG00000034152	protein_coding	MAP2K3	+	21187984	21218552	downstream	31988	1420	191	2	4	16	5	4	0	0	2	0	0	2	3	TRUE	TRUE	FALSE	TRUE	FALSE	FALSE	3
Region_1287	3.74668e-09	chr14	77563989	77564289	ENSG00000198894	protein_coding	KIAA1737	+	77564578	77583629	upstream	-589	289	44	22	9	16	21	0	1	0	0	0	0	1	2	TRUE	TRUE	FALSE	FALSE	TRUE	TRUE	4
Region_1288	3.75949e-09	chr8	86089911	86090211	ENSG00000133740	protein_coding	E2F5	+	86089619	86126751	inside	292	292	44	15	12	24	18	1	0	0	0	0	0	2	5	TRUE	TRUE	FALSE	FALSE	FALSE	FALSE	2
Region_1289	3.7638e-09	chr5	145826740	145827040	ENSG00000113649	protein_coding	TCERG1	+	145826874	145891524	overlapStart	-134	134	53	11	24	18	19	0	0	0	1	1	0	0	1	TRUE	TRUE	TRUE	TRUE	TRUE	TRUE	6
Region_1290	3.7638e-09	chr9	130213357	130213657	ENSG00000197958	protein_coding	RPL12	-	130209953	130213684	inside	327	27	39	15	9	32	18	1	0	0	0	0	1	0	2	TRUE	TRUE	TRUE	TRUE	TRUE	TRUE	6
Region_1291	3.80453e-09	chr15	63796819	63797119	ENSG00000140455	protein_coding	USP3	+	63796810	63883659	inside	9	9	58	12	11	14	6	0	0	0	0	0	0	1	2	FALSE	TRUE	TRUE	TRUE	TRUE	TRUE	5
Region_1292	3.82704e-09	chr4	84031597	84031897	ENSG00000145287	protein_coding	PLAC8	-	84011201	84058228	inside	26631	20396	79	25	20	35	19	2	2	1	0	1	0	0	1	TRUE	TRUE	TRUE	TRUE	FALSE	FALSE	4
Region_1293	3.86372e-09	chr16	22217385	22217685	ENSG00000103319	protein_coding	EEF2K	+	22217616	22297954	overlapStart	-231	69	44	20	6	18	9	0	0	0	0	0	1	1	3	TRUE	TRUE	TRUE	TRUE	TRUE	TRUE	6
Region_1294	3.88006e-09	chr7	56131917	56132217	ENSG00000129103	protein_coding	SUMF2	+	56131695	56148363	inside	222	222	58	14	12	12	19	0	1	0	0	0	0	0	1	TRUE	TRUE	TRUE	FALSE	FALSE	FALSE	3
Region_1295	3.89204e-09	chr18	48405102	48405402	ENSG00000082212	protein_coding	ME2	+	48405419	48474691	upstream	-317	17	39	14	9	19	14	0	0	0	0	0	0	1	1	TRUE	TRUE	TRUE	TRUE	FALSE	TRUE	5
Region_1296	3.89819e-09	chr19	41257126	41257426	ENSG00000077312	protein_coding	SNRPA	+	41256779	41271290	inside	347	347	36	16	19	23	16	0	0	1	0	0	0	0	0	TRUE	TRUE	TRUE	TRUE	TRUE	TRUE	6
Region_1297	3.91587e-09	chr3	47021390	47021690	ENSG00000160796	protein_coding	NBEAL2	+	47021173	47051193	inside	217	217	83	11	12	15	6	0	1	0	0	0	1	0	5	TRUE	TRUE	TRUE	TRUE	TRUE	TRUE	6
Region_1298	3.91587e-09	chr14	65754046	65754346	ENSG00000214759	pseudogene	CTD-2509G16.1	+	65735547	65738185	downstream	18499	15861	69	15	9	22	6	0	0	1	0	0	0	0	1	TRUE	TRUE	TRUE	TRUE	TRUE	FALSE	5
Region_1299	3.93748e-09	chr6	31707719	31708019	ENSG00000204410	protein_coding	MSH5	+	31707725	31732628	overlapStart	-6	6	74	19	26	24	12	3	0	1	0	0	0	1	3	TRUE	TRUE	TRUE	TRUE	TRUE	TRUE	6
Region_1300	3.95419e-09	chr5	110427993	110428293	ENSG00000134987	protein_coding	WDR36	+	110427414	110481518	inside	579	579	68	14	11	29	20	2	0	1	0	0	1	1	1	TRUE	TRUE	FALSE	TRUE	TRUE	TRUE	5
Region_1301	3.9831e-09	chr3	31573515	31573815	ENSG00000163527	protein_coding	STT3B	+	31574130	31679112	upstream	-615	315	55	16	11	24	21	2	0	0	0	0	1	1	3	TRUE	TRUE	TRUE	TRUE	TRUE	TRUE	6
Region_1302	3.99679e-09	chr16	84733638	84733938	ENSG00000103194	protein_coding	USP10	+	84733555	84813525	inside	83	83	56	8	10	15	11	0	0	0	0	0	0	0	1	TRUE	TRUE	TRUE	FALSE	TRUE	TRUE	5
Region_1303	4.12113e-09	chr12	121789984	121790284	ENSG00000089053	protein_coding	ANAPC5	-	121746048	121790265	overlapStart	281	19	67	19	12	35	22	2	0	2	0	0	0	1	1	TRUE	TRUE	TRUE	TRUE	TRUE	FALSE	5
Region_1304	4.12735e-09	chr10	74076764	74077064	ENSG00000148719	protein_coding	DNAJB12	-	74092588	74114988	downstream	38224	15524	60	2	20	30	6	1	0	0	0	0	1	2	2	TRUE	TRUE	TRUE	TRUE	TRUE	FALSE	5
Region_1305	4.1488e-09	chr10	131908490	131908790	ENSG00000237489	processed_transcript	RP11-500G10.1	-	131864638	131909081	inside	591	291	43	14	17	24	25	0	1	1	0	0	1	1	1	TRUE	TRUE	FALSE	FALSE	FALSE	FALSE	2
Region_1306	4.1488e-09	chr7	150102279	150102579	ENSG00000239377	processed_transcript	RP4-584D14.6	-	150076943	150080973	upstream	-21306	21306	76	9	17	23	8	1	1	0	0	0	0	1	3	FALSE	TRUE	TRUE	TRUE	TRUE	TRUE	5
Region_1307	4.1488e-09	chr8	42396447	42396747	ENSG00000176209	protein_coding	C8orf40	+	42396298	42408151	inside	149	149	68	7	13	12	6	0	0	0	0	0	0	0	0	TRUE	TRUE	FALSE	TRUE	TRUE	FALSE	4
Region_1308	4.15067e-09	chr6	31926617	31926917	ENSG00000204356	protein_coding	RDBP	-	31919864	31926887	overlapStart	270	30	43	21	8	17	7	0	0	0	0	0	0	0	0	TRUE	TRUE	TRUE	TRUE	TRUE	FALSE	5
Region_1309	4.15075e-09	chr14	102780526	102780826	ENSG00000022976	protein_coding	ZNF839	+	102786096	102809044	upstream	-5570	5270	61	9	9	25	14	0	0	0	1	0	1	1	3	TRUE	TRUE	TRUE	TRUE	FALSE	FALSE	4
Region_1310	4.15811e-09	chr21	33031912	33032212	ENSG00000142168	protein_coding	SOD1	+	33031935	33041244	overlapStart	-23	23	44	18	12	12	9	0	0	0	0	0	0	0	0	TRUE	TRUE	TRUE	FALSE	TRUE	TRUE	5
Region_1311	4.16395e-09	chr6	44225016	44225316	ENSG00000157593	protein_coding	SLC35B2	-	44221833	44225291	overlapStart	275	25	51	16	16	32	22	0	0	2	1	0	2	3	5	FALSE	TRUE	TRUE	FALSE	TRUE	TRUE	4
Region_1312	4.16395e-09	chr19	19030445	19030745	ENSG00000105671	protein_coding	DDX49	+	19030494	19039438	overlapStart	-49	49	37	18	19	35	25	1	1	1	0	0	0	0	1	TRUE	TRUE	TRUE	TRUE	FALSE	TRUE	5
Region_1313	4.17045e-09	chr6	43692836	43693136	ENSG00000236961	processed_transcript	RP1-261G23.5	-	43690523	43705571	inside	12735	2313	62	27	2	44	11	0	2	0	0	1	0	0	3	TRUE	FALSE	TRUE	TRUE	TRUE	TRUE	5
Region_1314	4.22566e-09	chr11	1968478	1968778	ENSG00000214026	protein_coding	MRPL23	+	1961860	2005752	inside	6618	6618	39	27	10	3	13	0	0	0	0	0	0	0	1	FALSE	TRUE	FALSE	FALSE	TRUE	TRUE	3
Region_1315	4.24997e-09	chr4	120987522	120987822	ENSG00000250938	processed_transcript	RP11-679C8.2	+	120988113	121337921	upstream	-591	291	34	14	12	15	17	0	0	0	0	0	0	0	0	TRUE	TRUE	TRUE	FALSE	FALSE	FALSE	3
Region_1316	4.26388e-09	chr11	2407168	2407468	ENSG00000238184	processed_transcript	AC129929.5	-	2349979	2399222	upstream	-7946	7946	60	44	12	10	11	2	1	0	0	0	0	0	3	TRUE	TRUE	FALSE	FALSE	FALSE	FALSE	2
Region_1317	4.27096e-09	chr1	67896231	67896531	ENSG00000142864	protein_coding	SERBP1	-	67873493	67896098	upstream	-133	133	56	20	18	24	19	1	1	0	1	0	0	0	0	TRUE	TRUE	TRUE	TRUE	TRUE	TRUE	6
Region_1318	4.30235e-09	chr22	32026444	32026744	ENSG00000241878	protein_coding	PISD	-	32014477	32058418	inside	31974	11967	57	12	8	25	3	0	0	0	0	0	1	2	1	TRUE	TRUE	TRUE	TRUE	FALSE	TRUE	5
Region_1319	4.36647e-09	chr11	47197771	47198071	ENSG00000149182	protein_coding	ARFGAP2	-	47185854	47198419	inside	648	348	38	26	15	7	6	0	0	0	0	0	0	0	2	TRUE	FALSE	TRUE	TRUE	TRUE	FALSE	4
Region_1320	4.41444e-09	chr1	247094326	247094626	ENSG00000153207	protein_coding	AHCTF1	-	247002400	247095499	inside	1173	873	29	12	21	10	17	0	0	0	0	0	0	0	1	TRUE	TRUE	TRUE	TRUE	TRUE	TRUE	6
Region_1321	4.50359e-09	chr9	36765837	36766137	ENSG00000165304	protein_coding	MELK	+	36572859	36677503	downstream	192978	88334	63	20	15	31	11	3	0	0	0	0	0	0	0	FALSE	FALSE	FALSE	TRUE	TRUE	TRUE	3
Region_1322	4.52347e-09	chr3	57541665	57541965	ENSG00000174840	protein_coding	PDE12	+	57542003	57547684	upstream	-338	38	70	35	20	21	17	2	2	1	0	0	1	0	2	TRUE	TRUE	TRUE	TRUE	TRUE	TRUE	6
Region_1323	4.535e-09	chr4	39699473	39699773	ENSG00000078140	protein_coding	UBE2K	+	39699664	39784412	overlapStart	-191	109	61	13	7	14	9	0	0	0	0	0	0	1	2	TRUE	TRUE	TRUE	TRUE	TRUE	TRUE	6
Region_1324	4.60795e-09	chr16	30441049	30441349	ENSG00000179958	protein_coding	DCTPP1	-	30435019	30441396	inside	347	47	42	13	12	29	27	0	2	0	0	0	1	3	2	FALSE	TRUE	TRUE	TRUE	TRUE	TRUE	5
Region_1325	4.62338e-09	chr4	7069351	7069651	ENSG00000109519	protein_coding	GRPEL1	-	7060633	7069924	inside	573	273	40	14	15	25	14	1	0	0	0	0	1	1	2	TRUE	TRUE	TRUE	FALSE	FALSE	FALSE	3
Region_1326	4.64921e-09	chr20	48808817	48809117	ENSG00000172216	protein_coding	CEBPB	+	48807376	48809212	inside	1441	95	60	27	11	35	7	0	3	0	0	0	1	1	1	TRUE	TRUE	FALSE	TRUE	TRUE	TRUE	5
Region_1327	4.65737e-09	chr3	48342785	48343085	ENSG00000172113	protein_coding	NME6	-	48334754	48343175	inside	390	90	45	13	5	22	12	0	0	0	0	0	0	0	3	TRUE	TRUE	TRUE	TRUE	TRUE	FALSE	5
Region_1328	4.67047e-09	chr15	91498001	91498301	ENSG00000166965	protein_coding	RCCD1	+	91498106	91506353	overlapStart	-105	105	68	12	8	30	23	2	0	0	1	0	1	0	2	TRUE	FALSE	TRUE	TRUE	TRUE	FALSE	4
Region_1329	4.67047e-09	chr5	138629527	138629827	ENSG00000120725	protein_coding	SIL1	-	138282409	138629246	upstream	-281	281	45	11	14	25	17	0	0	1	0	0	0	1	1	TRUE	TRUE	FALSE	TRUE	TRUE	TRUE	5
Region_1330	4.67395e-09	chr15	89182005	89182305	ENSG00000172183	protein_coding	ISG20	+	89181974	89199714	inside	31	31	58	12	9	37	3	0	0	1	0	0	1	1	1	TRUE	TRUE	TRUE	TRUE	TRUE	TRUE	6
Region_1331	4.73113e-09	chr7	44470671	44470971	ENSG00000146677	pseudogene	AC004453.8	+	44507496	44507903	upstream	-36825	36525	67	13	11	15	0	0	0	0	0	0	0	0	1	TRUE	TRUE	TRUE	FALSE	TRUE	FALSE	4
Region_1332	4.73554e-09	chr14	93260347	93260647	ENSG00000066455	protein_coding	GOLGA5	+	93260650	93306304	upstream	-303	3	53	8	10	33	12	0	0	0	1	0	1	2	3	TRUE	TRUE	TRUE	TRUE	TRUE	TRUE	6
Region_1333	4.73554e-09	chr1	33501717	33502017	ENSG00000004455	protein_coding	AK2	-	33473585	33502593	inside	876	576	48	18	18	23	27	1	1	0	1	0	1	1	2	TRUE	TRUE	FALSE	TRUE	TRUE	TRUE	5
Region_1334	4.75652e-09	chr14	64702205	64702505	ENSG00000140009	protein_coding	ESR2	-	64693753	64805268	inside	103063	8452	45	28	10	21	8	1	0	0	0	0	1	1	2	TRUE	TRUE	TRUE	TRUE	TRUE	FALSE	5
Region_1335	4.75652e-09	chr3	113775509	113775809	ENSG00000163617	protein_coding	KIAA1407	-	113682984	113775460	upstream	-49	49	20	19	19	25	22	0	0	1	0	0	1	1	1	TRUE	TRUE	TRUE	TRUE	TRUE	TRUE	6
Region_1336	4.76386e-09	chr16	30418469	30418769	ENSG00000179965	protein_coding	ZNF771	+	30418735	30429915	overlapStart	-266	34	35	29	16	20	31	0	2	1	0	0	1	1	1	TRUE	TRUE	TRUE	FALSE	TRUE	TRUE	5
Region_1337	4.77145e-09	chr6	3024073	3024373	ENSG00000232654	pseudogene	FAM136B	+	3045618	3046034	upstream	-21545	21245	48	25	7	29	16	0	1	0	1	0	0	1	1	TRUE	TRUE	FALSE	TRUE	FALSE	FALSE	3
Region_1338	4.8442e-09	chr2	128459478	128459778	ENSG00000173349	protein_coding	SFT2D3	+	128458597	128461385	inside	881	881	49	20	5	19	5	0	0	0	0	0	0	0	1	TRUE	TRUE	TRUE	FALSE	TRUE	TRUE	5
Region_1339	4.84427e-09	chr16	71495843	71496143	ENSG00000247324	lincRNA	AC010547.3	+	71496181	71499844	upstream	-338	38	54	22	13	15	20	0	1	1	0	0	0	1	2	TRUE	TRUE	TRUE	TRUE	FALSE	FALSE	4
Region_1340	4.84427e-09	chr2	43822957	43823257	ENSG00000115970	protein_coding	THADA	-	43457975	43823185	overlapStart	228	72	57	19	16	21	23	1	1	1	0	0	0	1	2	TRUE	TRUE	FALSE	TRUE	TRUE	TRUE	5
Region_1341	4.84427e-09	chr6	42847594	42847894	ENSG00000146223	protein_coding	RPL7L1	+	42847356	42857663	inside	238	238	55	18	10	29	35	1	1	2	0	0	0	0	1	TRUE	TRUE	TRUE	TRUE	TRUE	TRUE	6
Region_1342	4.90216e-09	chr19	39936106	39936406	ENSG00000196235	protein_coding	SUPT5H	+	39936186	39967310	overlapStart	-80	80	57	25	16	27	12	0	2	0	1	0	0	0	2	TRUE	TRUE	TRUE	TRUE	TRUE	TRUE	6
Region_1343	4.90216e-09	chr3	195634337	195634637	ENSG00000224614	processed_transcript	AC124944.2	+	195634947	195638128	upstream	-610	310	50	18	5	18	7	0	0	0	0	0	0	2	2	TRUE	TRUE	TRUE	TRUE	FALSE	FALSE	4
Region_1344	4.90907e-09	chr12	123011173	123011473	ENSG00000111011	protein_coding	RSRC2	-	122989273	123011547	inside	374	74	41	10	16	21	19	1	0	0	0	0	0	0	0	TRUE	TRUE	TRUE	TRUE	TRUE	TRUE	6
Region_1345	4.96628e-09	chr19	33072266	33072566	ENSG00000105185	protein_coding	PDCD5	+	33072104	33078322	inside	162	162	34	15	10	29	6	0	0	0	0	0	1	2	2	TRUE	TRUE	TRUE	FALSE	FALSE	FALSE	3
Region_1346	5.01844e-09	chr20	57607561	57607861	ENSG00000124172	protein_coding	ATP5E	-	57600522	57607437	upstream	-124	124	68	26	2	21	13	0	1	0	0	1	0	1	1	TRUE	TRUE	FALSE	FALSE	FALSE	FALSE	2
Region_1347	5.02967e-09	chr2	232551935	232552235	ENSG00000187514	protein_coding	PTMA	+	232571605	232578251	upstream	-19670	19370	68	23	8	30	12	2	1	0	0	0	1	1	1	TRUE	TRUE	TRUE	TRUE	TRUE	TRUE	6
Region_1348	5.09424e-09	chr15	53022387	53022687	ENSG00000047346	protein_coding	KIAA1370	-	52873530	52970820	upstream	-51567	51567	54	19	20	19	12	1	1	0	0	0	1	0	1	TRUE	TRUE	TRUE	FALSE	TRUE	TRUE	5
Region_1349	5.15088e-09	chr10	73648735	73649035	ENSG00000230526	processed_transcript	RP11-472G21.2	+	73638114	73638865	downstream	10621	9870	57	16	5	23	3	0	0	0	0	0	0	1	3	TRUE	TRUE	TRUE	FALSE	FALSE	FALSE	3
Region_1350	5.19227e-09	chr7	91875132	91875432	ENSG00000001631	protein_coding	KRIT1	-	91828283	91875480	inside	348	48	57	21	18	24	16	2	1	0	0	0	0	0	0	TRUE	FALSE	TRUE	TRUE	TRUE	TRUE	5
Region_1351	5.26211e-09	chr6	52149300	52149600	ENSG00000112118	protein_coding	MCM3	-	52128807	52149607	inside	307	7	60	12	8	17	18	1	0	0	0	0	0	0	0	TRUE	TRUE	TRUE	TRUE	TRUE	TRUE	6
Region_1352	5.27246e-09	chr3	47822864	47823164	ENSG00000173473	protein_coding	SMARCC1	-	47626762	47823596	inside	732	432	43	18	15	18	13	0	0	1	0	0	0	1	3	TRUE	FALSE	TRUE	TRUE	TRUE	TRUE	5
Region_1353	5.31002e-09	chr11	45951674	45951974	ENSG00000165905	protein_coding	GYLTL1B	+	45944243	45950647	downstream	7431	1027	43	50	7	28	6	1	1	0	1	0	0	0	0	TRUE	TRUE	TRUE	TRUE	TRUE	TRUE	6
Region_1354	5.35322e-09	chr4	99917083	99917383	ENSG00000164024	protein_coding	METAP1	+	99916771	99983964	inside	312	312	46	14	9	31	13	1	0	0	0	0	0	1	4	TRUE	TRUE	TRUE	TRUE	FALSE	TRUE	5
Region_1355	5.3576e-09	chr13	28195865	28196165	ENSG00000186184	protein_coding	POLR1D	+	28194903	28241548	inside	962	962	63	15	14	16	18	0	2	0	0	0	0	0	1	TRUE	FALSE	FALSE	TRUE	TRUE	FALSE	3
Region_1356	5.35782e-09	chr3	42055666	42055966	ENSG00000182606	protein_coding	TRAK1	+	42055294	42267381	inside	372	372	33	11	9	23	16	0	0	0	0	0	0	2	2	FALSE	TRUE	FALSE	TRUE	FALSE	FALSE	2
Region_1357	5.36527e-09	chr9	100684538	100684838	ENSG00000136932	protein_coding	C9orf156	-	100666771	100684852	inside	314	14	49	15	9	29	9	0	1	0	0	0	2	1	5	TRUE	TRUE	TRUE	TRUE	TRUE	TRUE	6
Region_1358	5.37399e-09	chr12	93323199	93323499	ENSG00000102189	protein_coding	EEA1	-	93166286	93323107	upstream	-92	92	68	11	14	19	16	2	0	0	0	0	0	1	1	TRUE	TRUE	TRUE	TRUE	FALSE	FALSE	4
Region_1359	5.37791e-09	chr2	241500249	241500549	ENSG00000188542	protein_coding	DUSP28	+	241499471	241503431	inside	778	778	47	21	17	20	17	0	2	0	0	0	1	1	2	TRUE	TRUE	TRUE	FALSE	TRUE	FALSE	4
Region_1360	5.39241e-09	chr3	14443802	14444102	ENSG00000131389	protein_coding	SLC6A6	+	14444076	14530857	overlapStart	-274	26	51	15	9	24	0	0	0	0	0	0	0	0	2	FALSE	TRUE	TRUE	TRUE	TRUE	TRUE	5
Region_1361	5.45997e-09	chr6	109103538	109103838	ENSG00000219565	pseudogene	RP3-354J5.1	-	109106892	109108256	downstream	4718	3054	48	10	7	30	4	0	0	0	0	0	1	1	2	TRUE	FALSE	TRUE	FALSE	FALSE	FALSE	2
Region_1362	5.4661e-09	chr19	35786944	35787244	ENSG00000105695	protein_coding	MAG	+	35783028	35804707	inside	3916	3916	36	35	12	52	0	1	1	1	0	0	0	0	0	TRUE	TRUE	TRUE	TRUE	TRUE	TRUE	6
Region_1363	5.46994e-09	chr16	4588778	4589078	ENSG00000089486	protein_coding	C16orf5	-	4560676	4588816	overlapStart	38	38	32	55	15	0	0	0	1	0	0	0	2	2	3	TRUE	TRUE	FALSE	TRUE	FALSE	FALSE	3
Region_1364	5.59027e-09	chr20	54967486	54967786	ENSG00000101138	protein_coding	CSTF1	+	54967427	54979582	inside	59	59	66	23	10	27	13	0	2	1	0	0	0	0	0	TRUE	TRUE	TRUE	TRUE	TRUE	TRUE	6
Region_1365	5.63727e-09	chr11	3400224	3400524	ENSG00000005801	protein_coding	ZNF195	-	3379157	3400448	overlapStart	224	76	43	18	11	21	17	0	0	1	0	0	0	0	0	FALSE	FALSE	FALSE	FALSE	FALSE	FALSE	0
Region_1366	5.63727e-09	chr7	65447012	65447312	ENSG00000169919	protein_coding	GUSB	-	65425671	65447301	overlapStart	289	11	58	8	8	21	8	0	0	0	0	0	0	0	1	TRUE	TRUE	FALSE	TRUE	TRUE	TRUE	5
Region_1367	5.75249e-09	chr22	45559428	45559728	ENSG00000226328	processed_transcript	CTA-217C2.1	-	45529710	45559662	overlapStart	234	66	71	14	10	15	8	0	1	0	0	0	1	2	2	TRUE	TRUE	TRUE	FALSE	FALSE	TRUE	4
Region_1368	5.76434e-09	chr8	97273707	97274007	ENSG00000156469	protein_coding	MTERFD1	-	97251663	97273817	overlapStart	110	110	52	22	4	20	15	0	1	0	0	0	1	2	2	TRUE	TRUE	TRUE	FALSE	FALSE	TRUE	4
Region_1369	5.76434e-09	chr15	90808838	90809138	ENSG00000182768	protein_coding	NGRN	+	90808891	90816463	overlapStart	-53	53	57	13	7	14	22	1	0	0	0	0	0	0	1	TRUE	TRUE	FALSE	TRUE	TRUE	TRUE	5
Region_1370	5.77169e-09	chr13	30982586	30982886	ENSG00000225039	processed_transcript	RP11-223E19.2	-	30993656	30996374	downstream	13788	10770	50	20	13	18	3	0	1	0	0	0	1	2	2	TRUE	TRUE	TRUE	TRUE	FALSE	FALSE	4
Region_1371	5.78256e-09	chr20	60912565	60912865	ENSG00000228812	processed_transcript	RP11-157P1.5	+	60928066	60931536	upstream	-15501	15201	45	22	5	25	0	0	0	0	0	0	0	1	2	TRUE	TRUE	TRUE	TRUE	TRUE	TRUE	6
Region_1372	5.87402e-09	chr14	35342631	35342931	ENSG00000198604	protein_coding	BAZ1A	-	35221938	35344853	inside	2222	1922	52	20	17	21	13	1	0	1	0	0	0	0	1	TRUE	TRUE	TRUE	TRUE	TRUE	FALSE	5
Region_1373	5.91338e-09	chr15	72523413	72523713	ENSG00000067225	protein_coding	PKM2	-	72491370	72523684	overlapStart	271	29	98	11	10	25	7	1	1	1	0	0	0	0	0	TRUE	TRUE	TRUE	FALSE	TRUE	TRUE	5
Region_1374	5.96386e-09	chr8	37593995	37594295	ENSG00000147475	protein_coding	ERLIN2	+	37594097	37615316	overlapStart	-102	102	43	18	7	26	2	0	0	0	0	0	0	0	1	TRUE	TRUE	TRUE	TRUE	TRUE	TRUE	6
Region_1375	6.00174e-09	chr17	655053	655353	ENSG00000179409	protein_coding	GEMIN4	-	647661	655501	inside	448	148	52	24	13	20	14	0	1	1	0	0	1	0	1	TRUE	TRUE	FALSE	TRUE	FALSE	FALSE	3
Region_1376	6.00174e-09	chr15	68570211	68570511	ENSG00000169018	protein_coding	FEM1B	+	68570141	68588203	inside	70	70	55	19	9	23	8	0	1	0	0	0	0	0	1	TRUE	TRUE	TRUE	TRUE	TRUE	TRUE	6
Region_1377	6.01166e-09	chr6	43238956	43239256	ENSG00000137204	protein_coding	SLC22A7	+	43263432	43273276	upstream	-24476	24176	44	35	5	15	8	0	0	0	1	0	1	0	1	TRUE	TRUE	TRUE	TRUE	TRUE	TRUE	6
Region_1378	6.01751e-09	chr8	86102290	86102590	ENSG00000133740	protein_coding	E2F5	+	86089619	86126751	inside	12671	12671	37	15	16	28	10	0	1	0	0	0	1	0	1	TRUE	TRUE	FALSE	TRUE	FALSE	FALSE	3
Region_1379	6.04074e-09	chr5	149110421	149110721	ENSG00000155846	protein_coding	PPARGC1B	+	149109815	149234585	inside	606	606	50	27	9	34	35	1	1	2	1	0	1	1	1	TRUE	TRUE	TRUE	TRUE	TRUE	TRUE	6
Region_1380	6.09364e-09	chr1	153483447	153483747	ENSG00000238279	processed_transcript	BX470102.3	+	153506079	153507591	upstream	-22632	22332	42	8	15	18	10	0	0	0	0	0	1	2	2	TRUE	TRUE	TRUE	TRUE	TRUE	TRUE	6
Region_1381	6.11187e-09	chr21	34914170	34914470	ENSG00000159140	protein_coding	SON	+	34914924	34949812	upstream	-754	454	33	17	13	16	38	0	2	0	0	0	0	0	2	TRUE	TRUE	TRUE	TRUE	TRUE	FALSE	5
Region_1382	6.16323e-09	chr20	43589012	43589312	ENSG00000025772	protein_coding	TOMM34	-	43570771	43589127	overlapStart	115	115	42	18	8	23	16	0	1	0	0	0	0	2	1	TRUE	TRUE	FALSE	FALSE	FALSE	FALSE	2
Region_1383	6.18299e-09	chr17	1496235	1496535	ENSG00000243704	scRNA_pseudogene	AC130343.2	-	1507669	1507965	downstream	11730	11134	25	27	13	35	4	0	1	0	0	0	1	0	3	TRUE	TRUE	TRUE	TRUE	TRUE	TRUE	6
Region_1384	6.18299e-09	chr19	46853926	46854226	ENSG00000011485	protein_coding	PPP5C	+	46850294	46896238	inside	3632	3632	32	5	11	25	18	0	0	0	0	0	1	1	1	TRUE	TRUE	TRUE	TRUE	TRUE	TRUE	6
Region_1385	6.18902e-09	chr18	29523359	29523659	ENSG00000153339	protein_coding	KIAA1012	-	29409136	29523091	upstream	-268	268	38	27	10	13	30	0	0	1	1	0	0	0	1	TRUE	TRUE	TRUE	TRUE	TRUE	TRUE	6
Region_1386	6.2277e-09	chr17	7738872	7739172	ENSG00000132510	protein_coding	KDM6B	+	7743222	7758106	upstream	-4350	4050	41	20	15	28	6	1	0	0	0	0	1	1	2	TRUE	TRUE	TRUE	TRUE	TRUE	FALSE	5
Region_1387	6.30857e-09	chr1	35331903	35332203	ENSG00000163866	processed_transcript	C1orf212	-	35178338	35325417	upstream	-6486	6486	49	17	21	20	1	1	0	0	0	0	0	1	4	TRUE	TRUE	TRUE	FALSE	TRUE	TRUE	5
Region_1388	6.3501e-09	chr1	11119333	11119633	ENSG00000116649	protein_coding	SRM	-	11114641	11120081	inside	748	448	42	9	10	21	24	0	1	0	0	0	2	2	2	TRUE	TRUE	TRUE	FALSE	TRUE	TRUE	5
Region_1389	6.37737e-09	chr5	154317652	154317952	ENSG00000082516	protein_coding	GEMIN5	-	154266976	154317769	overlapStart	117	117	28	14	20	30	14	1	0	0	0	0	0	0	2	TRUE	TRUE	TRUE	TRUE	TRUE	TRUE	6
Region_1390	6.4571e-09	chr14	64970602	64970902	ENSG00000126804	protein_coding	ZBTB1	+	64971292	65000408	upstream	-690	390	46	15	11	15	7	0	0	0	0	0	0	2	3	TRUE	TRUE	TRUE	FALSE	TRUE	TRUE	5
Region_1391	6.46799e-09	chr3	184081047	184081347	ENSG00000163882	protein_coding	POLR2H	+	184079506	184086384	inside	1541	1541	72	14	15	25	13	0	1	0	0	2	0	0	2	TRUE	TRUE	TRUE	TRUE	TRUE	TRUE	6
Region_1392	6.52714e-09	chr10	74008564	74008864	ENSG00000168209	protein_coding	DDIT4	+	74033678	74035794	upstream	-25114	24814	42	10	14	14	12	0	0	0	0	0	0	0	1	TRUE	TRUE	TRUE	TRUE	TRUE	TRUE	6
Region_1393	6.56604e-09	chr15	78730105	78730405	ENSG00000136381	protein_coding	IREB2	+	78730531	78793795	upstream	-426	126	62	12	16	15	19	0	0	2	0	0	0	0	2	TRUE	TRUE	TRUE	FALSE	FALSE	TRUE	4
Region_1394	6.59295e-09	chr12	57619175	57619475	ENSG00000202067	misc_RNA	Y_RNA	+	57621757	57621880	upstream	-2582	2282	42	8	16	47	0	0	0	1	0	0	1	2	2	TRUE	TRUE	TRUE	TRUE	TRUE	TRUE	6
Region_1395	6.67521e-09	chr22	37595483	37595783	ENSG00000133466	protein_coding	C1QTNF6	-	37576207	37595425	upstream	-58	58	42	8	14	20	9	0	0	0	0	0	0	1	2	TRUE	TRUE	TRUE	TRUE	TRUE	TRUE	6
Region_1396	6.68427e-09	chr18	48724381	48724681	ENSG00000176624	protein_coding	MEX3C	-	48700920	48723690	upstream	-691	691	39	14	10	18	11	0	0	0	0	0	0	1	3	TRUE	TRUE	TRUE	FALSE	TRUE	TRUE	5
Region_1397	6.73936e-09	chr19	38539958	38540258	ENSG00000221258	miRNA	AC011465.1	-	38544518	38544605	downstream	4647	4260	89	31	18	6	9	2	1	1	0	0	1	0	2	TRUE	TRUE	FALSE	TRUE	TRUE	FALSE	4
Region_1398	6.77627e-09	chr1	115300286	115300586	ENSG00000009307	protein_coding	CSDE1	-	115259534	115300671	inside	385	85	31	10	10	17	21	0	0	0	0	0	0	0	1	TRUE	TRUE	TRUE	TRUE	TRUE	TRUE	6
Region_1399	6.90337e-09	chr17	62492962	62493262	ENSG00000136480	protein_coding	POLG2	-	62473904	62493169	overlapStart	207	93	50	16	7	20	18	1	0	0	0	0	0	0	0	TRUE	TRUE	TRUE	TRUE	TRUE	TRUE	6
Region_1400	6.94289e-09	chr13	31248302	31248602	ENSG00000132952	protein_coding	USPL1	+	31191830	31233686	downstream	56472	14616	50	0	13	18	14	0	0	0	0	0	0	2	3	TRUE	TRUE	TRUE	FALSE	FALSE	FALSE	3
Region_1401	6.98523e-09	chr2	170681240	170681540	ENSG00000138382	protein_coding	METTL5	-	170666591	170681441	overlapStart	201	99	56	10	12	23	12	1	0	0	0	0	0	1	2	TRUE	TRUE	FALSE	TRUE	FALSE	FALSE	3
Region_1402	6.99492e-09	chr7	99818646	99818946	ENSG00000222482	miRNA	AC005071.1	-	99817650	99817743	upstream	-903	903	41	6	24	31	7	0	0	1	0	0	1	1	1	TRUE	TRUE	TRUE	TRUE	FALSE	FALSE	4
Region_1403	7.07535e-09	chr4	83295095	83295395	ENSG00000138668	protein_coding	HNRNPD	-	83273651	83295656	inside	561	261	48	14	13	26	10	1	0	0	0	0	1	0	1	TRUE	TRUE	TRUE	TRUE	TRUE	TRUE	6
Region_1404	7.07535e-09	chr1	8021689	8021989	ENSG00000116288	protein_coding	PARK7	+	8014351	8045565	inside	7338	7338	41	12	9	11	18	0	0	0	0	0	0	0	1	TRUE	TRUE	TRUE	FALSE	TRUE	FALSE	4
Region_1405	7.08983e-09	chr2	131100417	131100717	ENSG00000136710	protein_coding	CCDC115	-	131095814	131099922	upstream	-495	495	62	14	14	23	22	1	1	0	0	1	1	2	1	TRUE	TRUE	TRUE	TRUE	TRUE	TRUE	6
Region_1406	7.17174e-09	chr14	21851690	21851990	ENSG00000092201	protein_coding	SUPT16H	-	21819631	21852425	inside	735	435	53	14	16	13	14	0	1	0	0	0	0	1	2	TRUE	TRUE	TRUE	TRUE	FALSE	TRUE	5
Region_1407	7.20294e-09	chr16	69373552	69373852	ENSG00000213380	protein_coding	COG8	-	69360816	69373513	upstream	-39	39	72	19	10	31	17	1	2	1	0	0	0	1	3	TRUE	FALSE	TRUE	TRUE	TRUE	TRUE	5
Region_1408	7.34306e-09	chr17	27899879	27900179	ENSG00000167543	protein_coding	TP53I13	+	27895662	27900175	overlapEnd	4217	4	105	0	9	24	0	1	0	0	0	0	1	2	2	TRUE	TRUE	TRUE	TRUE	TRUE	TRUE	6
Region_1409	7.3571e-09	chr2	60778479	60778779	ENSG00000119866	protein_coding	BCL11A	-	60678302	60780768	inside	2289	1989	38	10	12	13	17	0	0	0	0	0	1	1	2	TRUE	TRUE	TRUE	TRUE	TRUE	TRUE	6
Region_1410	7.35868e-09	chr3	185216637	185216937	ENSG00000163900	protein_coding	TMEM41A	-	185194284	185216845	overlapStart	208	92	79	9	13	36	8	2	1	0	0	0	0	0	0	TRUE	TRUE	TRUE	TRUE	TRUE	FALSE	5
Region_1411	7.3719e-09	chr20	42310695	42310995	ENSG00000101057	protein_coding	MYBL2	+	42295797	42345136	inside	14898	14898	47	20	8	18	2	0	0	0	0	0	0	0	1	TRUE	TRUE	TRUE	TRUE	FALSE	TRUE	5
Region_1412	7.46369e-09	chr7	128045467	128045767	ENSG00000106348	protein_coding	IMPDH1	-	128032331	128050306	inside	4839	4539	43	7	13	16	13	0	0	0	0	0	1	0	3	TRUE	FALSE	TRUE	TRUE	TRUE	TRUE	5
Region_1413	7.51878e-09	chr2	219757469	219757769	ENSG00000135925	protein_coding	WNT10A	+	219745085	219764303	inside	12384	6534	51	14	7	18	6	0	0	0	0	0	0	0	0	TRUE	TRUE	TRUE	TRUE	TRUE	TRUE	6
Region_1414	7.52986e-09	chr2	3622768	3623068	ENSG00000171863	protein_coding	RPS7	+	3622795	3628509	overlapStart	-27	27	56	12	13	24	18	0	1	0	1	0	0	0	0	TRUE	TRUE	TRUE	TRUE	TRUE	TRUE	6
Region_1415	7.55211e-09	chr6	28891150	28891450	ENSG00000204713	protein_coding	TRIM27	-	28870779	28891768	inside	618	318	50	19	21	17	13	0	1	1	0	0	0	1	2	TRUE	TRUE	TRUE	FALSE	TRUE	TRUE	5
Region_1416	7.56507e-09	chr14	67955053	67955353	ENSG00000198133	protein_coding	TMEM229B	-	67913801	67982202	inside	27149	26849	42	21	11	24	8	1	0	0	0	0	0	0	0	TRUE	TRUE	TRUE	FALSE	TRUE	TRUE	5
Region_1417	7.60853e-09	chr17	74732627	74732927	ENSG00000207556	miRNA	hsa-mir-636	-	74732532	74732630	overlapStart	3	3	39	11	11	17	13	0	0	0	0	0	1	1	4	TRUE	TRUE	TRUE	TRUE	TRUE	TRUE	6
Region_1418	7.63021e-09	chr1	153643274	153643574	ENSG00000143621	protein_coding	ILF2	-	153634512	153643524	overlapStart	250	50	75	14	27	19	21	2	1	0	0	2	0	0	0	TRUE	TRUE	TRUE	TRUE	TRUE	TRUE	6
Region_1419	7.65009e-09	chr19	50000483	50000783	ENSG00000200530	snoRNA	SNORD35	+	50000977	50001063	upstream	-494	194	52	19	10	12	2	0	0	0	0	0	1	0	1	TRUE	TRUE	TRUE	TRUE	TRUE	TRUE	6
Region_1420	7.68204e-09	chr22	25843817	25844117	ENSG00000100058	processed_transcript	CRYBB2P1	+	25844072	25907595	overlapStart	-255	45	36	8	15	24	8	0	0	0	0	0	0	0	0	TRUE	FALSE	FALSE	FALSE	FALSE	FALSE	1
Region_1421	7.68249e-09	chr6	157342712	157343012	ENSG00000218596	pseudogene	RP11-2J18.1	+	157297428	157298203	downstream	45284	44509	35	15	8	12	19	0	0	0	0	0	0	0	1	TRUE	TRUE	FALSE	TRUE	FALSE	FALSE	3
Region_1422	7.7121e-09	chr22	39795575	39795875	ENSG00000100324	protein_coding	MAP3K7IP1	+	39795746	39913596	overlapStart	-171	129	58	17	5	39	8	1	0	1	0	0	0	0	0	FALSE	TRUE	TRUE	TRUE	TRUE	TRUE	5
Region_1423	7.73841e-09	chr17	58469610	58469910	ENSG00000141371	protein_coding	C17orf64	+	58469790	58508786	overlapStart	-180	120	67	6	8	26	10	0	1	0	0	0	0	0	2	TRUE	FALSE	TRUE	TRUE	TRUE	TRUE	5
Region_1424	7.7572e-09	chr10	64564480	64564780	ENSG00000181915	protein_coding	ADO	+	64564516	64568238	overlapStart	-36	36	49	8	13	21	16	0	1	0	0	0	0	0	2	TRUE	TRUE	FALSE	TRUE	TRUE	TRUE	5
Region_1425	8.03213e-09	chr15	66586749	66587049	ENSG00000166938	protein_coding	DIS3L	+	66585555	66626236	inside	1194	1194	55	15	11	15	25	2	0	0	0	0	1	0	1	TRUE	TRUE	TRUE	FALSE	FALSE	FALSE	3
Region_1426	8.03213e-09	chr9	136215017	136215317	ENSG00000148303	protein_coding	RPL7A	+	136215069	136218281	overlapStart	-52	52	51	10	24	14	20	1	1	0	0	0	0	0	1	TRUE	TRUE	TRUE	TRUE	FALSE	TRUE	5
Region_1427	8.04583e-09	chr22	46518367	46518667	ENSG00000207875	miRNA	hsa-let-7b	+	46509566	46509648	downstream	8801	8719	34	9	9	27	12	0	0	0	0	0	1	2	3	TRUE	TRUE	FALSE	FALSE	FALSE	FALSE	2
Region_1428	8.04964e-09	chr16	78133343	78133643	ENSG00000186153	protein_coding	WWOX	+	78133551	79246031	overlapStart	-208	92	49	17	9	14	5	0	0	0	0	0	0	0	0	TRUE	TRUE	TRUE	TRUE	TRUE	TRUE	6
Region_1429	8.0897e-09	chr19	55972847	55973147	ENSG00000063241	protein_coding	ISOC2	-	55964345	55973049	overlapStart	202	98	36	18	16	22	11	1	0	0	0	0	1	1	1	TRUE	FALSE	TRUE	TRUE	FALSE	TRUE	4
Region_1430	8.17366e-09	chr10	72237555	72237855	ENSG00000107719	protein_coding	KIAA1274	+	72238564	72328205	upstream	-1009	709	30	26	4	41	0	1	0	0	0	0	2	2	2	TRUE	TRUE	TRUE	TRUE	FALSE	FALSE	4
Region_1431	8.21466e-09	chr14	50359296	50359596	ENSG00000165527	protein_coding	ARF6	+	50359810	50361490	upstream	-514	214	50	9	19	22	7	0	0	0	0	1	0	0	1	TRUE	TRUE	TRUE	TRUE	FALSE	FALSE	4
Region_1432	8.2541e-09	chr10	7514054	7514354	ENSG00000232591	processed_transcript	RP5-1031D4.2	-	7487520	7513904	upstream	-150	150	43	17	15	31	24	0	1	1	1	0	1	1	1	TRUE	TRUE	TRUE	TRUE	TRUE	TRUE	6
Region_1433	8.26026e-09	chr2	227700547	227700847	ENSG00000144468	protein_coding	RHBDD1	+	227700297	227863931	inside	250	250	54	21	5	42	4	0	2	0	0	0	1	1	2	TRUE	TRUE	TRUE	TRUE	FALSE	FALSE	4
Region_1434	8.26273e-09	chr17	56084535	56084835	ENSG00000136450	protein_coding	SFRS1	-	56078284	56084707	overlapStart	172	128	38	22	12	26	20	0	1	0	0	1	0	0	0	TRUE	TRUE	TRUE	TRUE	TRUE	FALSE	5
Region_1435	8.32264e-09	chr11	65658047	65658347	ENSG00000175602	protein_coding	CCDC85B	+	65657875	65659105	inside	172	172	76	16	5	29	14	1	1	1	0	0	0	2	3	TRUE	TRUE	TRUE	TRUE	TRUE	TRUE	6
Region_1436	8.34976e-09	chr9	71650582	71650882	ENSG00000165060	protein_coding	FXN	+	71650175	71689129	inside	407	407	69	9	10	30	10	1	0	1	0	0	0	0	0	TRUE	TRUE	TRUE	TRUE	TRUE	TRUE	6
Region_1437	8.53054e-09	chr17	56409774	56410074	ENSG00000207567	miRNA	hsa-mir-142	-	56408593	56408679	upstream	-1095	1095	48	11	4	37	1	0	0	0	0	0	1	2	1	TRUE	FALSE	TRUE	TRUE	TRUE	TRUE	5
Region_1438	8.623e-09	chr6	34725131	34725431	ENSG00000124562	protein_coding	SNRPC	+	34725183	34741571	overlapStart	-52	52	44	10	9	21	9	0	0	0	0	0	0	0	1	TRUE	TRUE	TRUE	TRUE	FALSE	TRUE	5
Region_1439	8.65515e-09	chr1	70671176	70671476	ENSG00000066557	protein_coding	LRRC40	-	70610488	70671303	overlapStart	127	127	40	17	10	17	7	0	0	0	0	0	0	0	2	TRUE	TRUE	TRUE	FALSE	TRUE	TRUE	5
Region_1440	8.70915e-09	chr16	2390836	2391136	ENSG00000167972	protein_coding	ABCA3	-	2325877	2390747	upstream	-89	89	44	8	8	26	8	0	0	0	0	0	1	0	3	TRUE	TRUE	TRUE	FALSE	TRUE	TRUE	5
Region_1441	8.71784e-09	chr7	96746897	96747197	ENSG00000196636	protein_coding	ACN9	+	96745902	96811075	inside	995	995	78	4	13	22	12	1	0	1	0	0	0	0	0	TRUE	TRUE	TRUE	TRUE	TRUE	TRUE	6
Region_1442	8.72445e-09	chr15	75335318	75335618	ENSG00000138621	protein_coding	PPCDC	+	75315896	75343067	inside	19422	7449	47	10	8	29	2	0	0	0	0	0	0	0	2	TRUE	TRUE	TRUE	TRUE	TRUE	TRUE	6
Region_1443	8.726e-09	chr7	77326264	77326564	ENSG00000187257	protein_coding	RSBN1L	+	77325760	77409008	inside	504	504	63	7	28	42	15	3	1	0	0	1	0	2	2	TRUE	TRUE	TRUE	FALSE	TRUE	TRUE	5
Region_1444	8.72653e-09	chr7	5258235	5258535	ENSG00000248535	protein_coding	AC093376.3	+	5254132	5270578	inside	4103	4103	80	14	16	41	3	1	0	1	0	2	0	1	1	TRUE	TRUE	FALSE	FALSE	FALSE	FALSE	2
Region_1445	8.73794e-09	chr19	42970028	42970328	ENSG00000253048	snRNA	U4	+	42977027	42977161	upstream	-6999	6699	34	20	12	17	6	0	0	0	0	0	0	0	0	TRUE	FALSE	FALSE	FALSE	FALSE	FALSE	1
Region_1446	8.74574e-09	chr10	74079572	74079872	ENSG00000148719	protein_coding	DNAJB12	-	74092588	74114988	downstream	35416	12716	41	13	8	31	13	1	0	0	0	0	1	3	2	TRUE	TRUE	TRUE	TRUE	FALSE	FALSE	4
Region_1447	8.74574e-09	chr22	42665654	42665954	ENSG00000182057	processed_transcript	Z83851.3	+	42665759	42671202	overlapStart	-105	105	48	11	8	37	8	0	0	1	0	0	0	0	2	TRUE	TRUE	TRUE	FALSE	TRUE	FALSE	4
Region_1448	8.78767e-09	chr5	176739137	176739437	ENSG00000213347	protein_coding	MXD3	-	176728462	176739758	inside	621	321	46	10	9	40	17	2	0	0	0	0	1	2	3	TRUE	TRUE	TRUE	TRUE	FALSE	TRUE	5
Region_1449	8.80063e-09	chr17	76339742	76340042	ENSG00000184557	protein_coding	SOCS3	-	76352864	76356158	downstream	16416	12822	55	16	16	25	10	1	0	1	0	0	0	0	3	TRUE	TRUE	TRUE	TRUE	TRUE	TRUE	6
Region_1450	8.82428e-09	chr14	55493816	55494116	ENSG00000198554	protein_coding	WDHD1	-	55405668	55493823	overlapStart	7	7	41	8	8	27	9	0	0	0	0	0	0	2	2	TRUE	TRUE	TRUE	TRUE	TRUE	TRUE	6
Region_1451	8.8698e-09	chr19	39893156	39893456	ENSG00000128016	protein_coding	ZFP36	+	39897453	39900013	upstream	-4297	3997	44	23	12	20	6	0	1	0	0	0	1	0	1	TRUE	TRUE	TRUE	TRUE	TRUE	TRUE	6
Region_1452	8.88674e-09	chr16	89181670	89181970	ENSG00000176715	protein_coding	ACSF3	+	89160217	89222171	inside	21453	21453	60	30	7	28	0	1	0	0	1	0	1	2	1	FALSE	FALSE	FALSE	FALSE	FALSE	FALSE	0
Region_1453	9.03116e-09	chr14	23770655	23770955	ENSG00000235194	protein_coding	AL049829.1	-	23767508	23770149	upstream	-506	506	51	20	1	15	8	0	0	0	0	0	0	0	3	TRUE	TRUE	FALSE	TRUE	FALSE	FALSE	3
Region_1454	9.03116e-09	chr16	89787454	89787754	ENSG00000075399	protein_coding	C16orf7	-	89773541	89787394	upstream	-60	60	56	3	9	26	18	0	1	0	0	0	0	1	2	TRUE	TRUE	FALSE	FALSE	FALSE	FALSE	2
Region_1455	9.03116e-09	chr5	191758	192058	ENSG00000185028	protein_coding	LRRC14B	+	191626	195468	inside	132	132	39	20	9	39	0	0	1	0	0	0	1	1	2	TRUE	FALSE	FALSE	TRUE	FALSE	FALSE	2
Region_1456	9.03116e-09	chr4	25235506	25235806	ENSG00000038210	protein_coding	PI4K2B	+	25162263	25280714	inside	73243	44908	46	8	6	23	11	0	0	0	0	0	1	1	3	FALSE	TRUE	TRUE	FALSE	TRUE	TRUE	4
Region_1457	9.04684e-09	chr17	20946495	20946795	ENSG00000124422	protein_coding	USP22	-	20902906	20946369	upstream	-126	126	139	7	2	11	2	1	1	0	0	0	0	0	0	TRUE	TRUE	FALSE	FALSE	TRUE	TRUE	4
Region_1458	9.06045e-09	chrX	102942123	102942423	ENSG00000231154	processed_transcript	RP5-1055C14.7	+	102942212	102946700	overlapStart	-89	89	34	13	14	20	8	0	0	0	0	0	0	1	3	TRUE	TRUE	TRUE	TRUE	TRUE	TRUE	6
Region_1459	9.11635e-09	chr11	102323199	102323499	ENSG00000152558	protein_coding	TMEM123	-	102267058	102323775	inside	576	276	33	15	6	30	7	0	0	0	0	0	0	1	1	TRUE	TRUE	FALSE	TRUE	TRUE	TRUE	5
Region_1460	9.13016e-09	chr5	72861458	72861758	ENSG00000164331	protein_coding	ANKRA2	-	72848160	72861511	overlapStart	53	53	41	13	12	23	15	1	0	0	0	0	0	0	1	TRUE	TRUE	TRUE	FALSE	TRUE	TRUE	5
Region_1461	9.17803e-09	chr2	9563438	9563738	ENSG00000119185	protein_coding	ITGB1BP1	-	9543604	9563676	overlapStart	238	62	43	12	14	15	19	1	0	0	0	0	0	1	1	TRUE	TRUE	TRUE	TRUE	TRUE	TRUE	6
Region_1462	9.28111e-09	chr15	69745359	69745659	ENSG00000137818	protein_coding	RPLP1	+	69745123	69748172	inside	236	236	67	10	8	16	13	1	0	0	0	0	1	1	1	TRUE	TRUE	TRUE	TRUE	FALSE	FALSE	4
Region_1463	9.5178e-09	chr5	115177143	115177443	ENSG00000177879	protein_coding	AP3S1	+	115177178	115274332	overlapStart	-35	35	48	17	5	22	17	0	0	0	1	0	0	0	1	TRUE	TRUE	FALSE	TRUE	TRUE	TRUE	5
Region_1464	9.51884e-09	chr12	54673882	54674182	ENSG00000094916	protein_coding	CBX5	-	54624733	54673915	overlapStart	33	33	83	14	6	26	23	0	1	3	0	0	2	0	2	FALSE	FALSE	TRUE	TRUE	TRUE	TRUE	4
Region_1465	9.57784e-09	chr1	9687068	9687368	ENSG00000171608	protein_coding	PIK3CD	+	9711803	9788977	upstream	-24735	24435	54	12	9	24	12	0	1	0	0	0	0	1	3	TRUE	TRUE	TRUE	TRUE	FALSE	FALSE	4
Region_1466	9.63076e-09	chr20	361476	361776	ENSG00000101255	protein_coding	TRIB3	+	361261	378203	inside	215	215	42	28	6	13	2	0	0	0	0	0	0	0	0	FALSE	TRUE	TRUE	TRUE	TRUE	TRUE	5
Region_1467	9.69334e-09	chr12	56511823	56512123	ENSG00000135482	protein_coding	ZC3H10	+	56512030	56516278	overlapStart	-207	93	67	17	5	24	3	1	0	0	0	0	0	0	0	TRUE	TRUE	TRUE	TRUE	TRUE	TRUE	6
Region_1468	9.69334e-09	chr6	101328927	101329227	ENSG00000112249	protein_coding	ASCC3	-	100956070	101329240	inside	313	13	30	18	9	21	10	0	0	0	0	0	0	1	1	TRUE	TRUE	TRUE	TRUE	TRUE	TRUE	6
Region_1469	9.69454e-09	chr19	16740136	16740436	ENSG00000105085	protein_coding	MED26	-	16685718	16739015	upstream	-1121	1121	36	19	16	11	18	0	0	0	1	0	1	1	2	TRUE	TRUE	TRUE	TRUE	TRUE	FALSE	5
Region_1470	9.8855e-09	chr2	122494271	122494571	ENSG00000155438	protein_coding	MKI67IP	-	122484521	122494499	overlapStart	228	72	67	14	11	23	10	1	0	1	0	0	0	1	1	TRUE	TRUE	TRUE	TRUE	FALSE	FALSE	4
Region_1471	9.92356e-09	chr20	37075181	37075481	ENSG00000174365	processed_transcript	SNHG11	+	37075221	37079564	overlapStart	-40	40	56	24	14	20	7	1	0	0	1	0	0	0	0	TRUE	TRUE	TRUE	TRUE	TRUE	TRUE	6
Region_1472	9.9294e-09	chr1	40426377	40426677	ENSG00000228477	pseudogene	RP3-342P20.2	+	40428352	40429076	upstream	-1975	1675	60	26	12	41	6	3	1	0	0	0	0	1	2	FALSE	TRUE	TRUE	TRUE	TRUE	TRUE	5
Region_1473	9.98131e-09	chr16	127967	128267	ENSG00000103152	protein_coding	MPG	+	127006	135852	inside	961	961	46	18	10	5	11	0	0	0	0	0	1	2	2	TRUE	TRUE	TRUE	FALSE	FALSE	FALSE	3
Region_1474	1.00254e-08	chr20	5986620	5986920	ENSG00000088766	protein_coding	CRLS1	+	5986736	6020699	overlapStart	-116	116	29	17	12	19	10	0	0	0	0	0	0	0	1	TRUE	TRUE	TRUE	TRUE	TRUE	TRUE	6
Region_1475	1.00262e-08	chr4	103422950	103423250	ENSG00000109320	protein_coding	NFKB1	+	103422486	103538459	inside	464	464	41	25	8	17	12	0	1	0	0	0	0	0	2	TRUE	TRUE	TRUE	FALSE	TRUE	TRUE	5
Region_1476	1.00523e-08	chr16	25269421	25269721	ENSG00000155592	protein_coding	ZKSCAN2	-	25247326	25268855	upstream	-566	566	43	17	14	22	8	1	0	0	0	0	0	0	1	TRUE	TRUE	FALSE	FALSE	FALSE	FALSE	2
Region_1477	1.00919e-08	chr1	178995378	178995678	ENSG00000116199	protein_coding	FAM20B	+	178994939	179045697	inside	439	439	20	14	20	22	21	0	1	0	0	0	0	1	3	TRUE	TRUE	TRUE	TRUE	TRUE	TRUE	6
Region_1478	1.01287e-08	chr19	10138439	10138739	ENSG00000167798	processed_transcript	C3P1	+	10148479	10184811	upstream	-10040	9740	58	28	10	39	9	1	1	0	1	1	1	2	1	TRUE	TRUE	TRUE	TRUE	TRUE	FALSE	5
Region_1479	1.0175e-08	chr18	29672684	29672984	ENSG00000134758	protein_coding	RNF138	+	29671828	29711524	inside	856	856	48	9	7	19	22	0	0	1	0	0	1	0	1	TRUE	TRUE	TRUE	TRUE	TRUE	TRUE	6
Region_1480	1.02204e-08	chr1	222638843	222639143	ENSG00000234419	pseudogene	CICP13	+	222641436	222644224	upstream	-2593	2293	63	11	9	26	15	1	1	0	0	0	1	1	3	TRUE	TRUE	FALSE	TRUE	FALSE	FALSE	3
Region_1481	1.02259e-08	chr1	31628208	31628508	ENSG00000225142	pseudogene	RP11-490K7.1	-	31580995	31581469	upstream	-46739	46739	53	3	12	25	17	1	0	0	0	0	1	2	3	TRUE	FALSE	FALSE	TRUE	FALSE	FALSE	2
Region_1482	1.05163e-08	chr14	96968296	96968596	ENSG00000090060	protein_coding	PAPOLA	+	96968718	97033425	upstream	-422	122	65	20	8	19	21	2	1	0	0	0	0	2	4	TRUE	TRUE	TRUE	FALSE	FALSE	FALSE	3
Region_1483	1.05163e-08	chr1	212208514	212208814	ENSG00000143493	protein_coding	INTS7	-	212113741	212208884	inside	370	70	62	17	7	17	19	0	0	1	1	0	0	0	1	TRUE	TRUE	TRUE	TRUE	TRUE	TRUE	6
Region_1484	1.06622e-08	chr19	18972116	18972416	ENSG00000228313	protein_coding	AC005197.4	+	18992057	18993201	upstream	-19941	19641	44	11	27	5	1	0	0	0	0	0	1	0	2	TRUE	TRUE	FALSE	TRUE	FALSE	FALSE	3
Region_1485	1.06735e-08	chr8	145735073	145735373	ENSG00000167700	protein_coding	MFSD3	+	145734463	145736579	inside	610	610	83	7	5	13	13	0	0	1	0	0	0	0	1	TRUE	TRUE	TRUE	TRUE	TRUE	TRUE	6
Region_1486	1.07414e-08	chr16	58163318	58163618	ENSG00000070761	protein_coding	C16orf80	-	58147492	58163325	overlapStart	7	7	59	20	7	30	17	2	0	1	0	0	0	0	1	TRUE	TRUE	TRUE	TRUE	TRUE	TRUE	6
Region_1487	1.08418e-08	chr2	3606110	3606410	ENSG00000171865	protein_coding	RNASEH1	-	3592383	3606206	overlapStart	96	96	44	10	13	29	32	1	2	0	0	0	1	1	2	TRUE	TRUE	FALSE	FALSE	FALSE	FALSE	2
Region_1488	1.09688e-08	chr7	148844297	148844597	ENSG00000204947	protein_coding	ZNF425	-	148799876	148823438	upstream	-20859	20859	72	9	9	28	9	0	0	1	1	0	1	1	1	TRUE	FALSE	TRUE	TRUE	TRUE	TRUE	5
Region_1489	1.10393e-08	chr16	67678842	67679142	ENSG00000159753	protein_coding	RLTPR	+	67679030	67691456	overlapStart	-188	112	52	19	4	14	5	0	0	0	0	0	0	0	1	TRUE	TRUE	TRUE	TRUE	TRUE	TRUE	6
Region_1490	1.1051e-08	chr1	150459601	150459901	ENSG00000143374	protein_coding	TARS2	+	150459890	150480078	overlapStart	-289	11	66	15	16	22	14	2	1	0	0	0	0	0	2	TRUE	TRUE	TRUE	TRUE	TRUE	TRUE	6
Region_1491	1.10544e-08	chr6	150944670	150944970	ENSG00000224029	processed_transcript	RP11-136K14.2	+	150945813	150947222	upstream	-1143	843	46	14	14	15	14	1	0	0	0	0	1	2	4	TRUE	TRUE	FALSE	FALSE	FALSE	FALSE	2
Region_1492	1.11397e-08	chr1	150946488	150946788	ENSG00000143418	protein_coding	LASS2	-	150933059	150947479	inside	991	691	64	11	12	12	12	0	0	1	0	0	0	0	0	TRUE	TRUE	FALSE	FALSE	TRUE	TRUE	4
Region_1493	1.12538e-08	chr19	15529495	15529795	ENSG00000011243	protein_coding	AKAP8L	-	15490859	15529833	inside	338	38	50	15	15	25	14	0	1	1	0	0	0	0	0	TRUE	FALSE	TRUE	TRUE	TRUE	TRUE	5
Region_1494	1.13112e-08	chr5	71604165	71604465	ENSG00000244748	scRNA_pseudogene	AC026406.1	-	71610224	71610510	downstream	6345	5759	58	14	7	37	8	0	1	0	1	0	0	0	2	TRUE	TRUE	TRUE	TRUE	TRUE	TRUE	6
Region_1495	1.13114e-08	chr11	61062078	61062378	ENSG00000167992	protein_coding	VWCE	-	61025758	61062788	inside	710	410	66	20	14	18	5	1	1	0	0	0	0	1	1	TRUE	TRUE	TRUE	FALSE	TRUE	TRUE	5
Region_1496	1.13114e-08	chr2	172290801	172291101	ENSG00000115827	protein_coding	DCAF17	+	172290727	172341562	inside	74	74	50	12	4	17	22	1	0	0	0	0	0	0	2	TRUE	FALSE	TRUE	TRUE	FALSE	TRUE	4
Region_1497	1.13114e-08	chr12	122516271	122516571	ENSG00000175727	protein_coding	MLXIP	+	122516652	122628963	upstream	-381	81	38	14	7	22	9	0	0	0	0	0	1	2	1	TRUE	TRUE	TRUE	TRUE	TRUE	FALSE	5
Region_1498	1.13684e-08	chr17	42976606	42976906	ENSG00000108883	protein_coding	EFTUD2	-	42927655	42976993	inside	387	87	38	20	14	21	22	0	0	1	1	0	0	0	0	TRUE	TRUE	TRUE	TRUE	TRUE	TRUE	6
Region_1499	1.138e-08	chr9	100881221	100881521	ENSG00000106785	protein_coding	TRIM14	-	100831557	100881494	overlapStart	273	27	69	15	14	23	13	3	0	0	0	0	1	1	3	TRUE	TRUE	TRUE	TRUE	TRUE	TRUE	6
Region_1500	1.13839e-08	chr6	160209974	160210274	ENSG00000120438	protein_coding	TCP1	-	160199530	160210741	inside	767	467	39	12	10	28	14	0	0	0	1	0	1	0	4	TRUE	TRUE	FALSE	FALSE	FALSE	FALSE	2
Region_1501	1.14185e-08	chr12	133613843	133614143	ENSG00000198040	protein_coding	ZNF84	+	133613878	133639884	overlapStart	-35	35	67	12	13	22	0	0	1	0	0	0	2	2	3	TRUE	TRUE	TRUE	FALSE	FALSE	FALSE	3
Region_1502	1.14859e-08	chr19	10989872	10990172	ENSG00000142453	protein_coding	CARM1	+	10982253	11033448	inside	7619	7619	59	24	12	30	26	0	0	1	1	3	0	0	2	TRUE	TRUE	TRUE	TRUE	FALSE	FALSE	4
Region_1503	1.15086e-08	chr1	45187697	45187997	ENSG00000199377	snRNA	U5	-	45187458	45187574	upstream	-123	123	37	35	12	19	12	0	1	0	0	1	0	0	2	TRUE	TRUE	TRUE	TRUE	FALSE	FALSE	4
Region_1504	1.15475e-08	chr1	110880985	110881285	ENSG00000227963	processed_transcript	RP5-1074L1.1	-	110828997	110881793	inside	808	508	72	13	15	25	19	1	1	1	1	0	0	1	2	TRUE	TRUE	TRUE	FALSE	TRUE	FALSE	4
Region_1505	1.18053e-08	chr6	3259850	3260150	ENSG00000137285	protein_coding	TUBB2B	-	3224517	3231964	upstream	-27886	27886	33	19	16	8	7	0	0	0	0	0	1	1	1	TRUE	TRUE	FALSE	FALSE	FALSE	FALSE	2
Region_1506	1.18352e-08	chr17	7476798	7477098	ENSG00000161960	protein_coding	EIF4A1	+	7476024	7482324	inside	774	774	26	25	28	17	15	2	0	0	0	0	0	0	2	TRUE	TRUE	TRUE	TRUE	TRUE	TRUE	6
Region_1507	1.18777e-08	chr19	5622676	5622976	ENSG00000130254	protein_coding	SAFB2	-	5587011	5622938	overlapStart	262	38	35	18	6	17	12	0	0	0	0	0	0	0	0	TRUE	TRUE	TRUE	TRUE	TRUE	FALSE	5
Region_1508	1.18844e-08	chr22	30787118	30787418	ENSG00000100003	protein_coding	SEC14L2	+	30792846	30824977	upstream	-5728	5428	28	18	20	27	6	0	0	0	1	0	0	0	3	TRUE	TRUE	TRUE	TRUE	FALSE	FALSE	4
Region_1509	1.21254e-08	chr11	122932268	122932568	ENSG00000109971	protein_coding	HSPA8	-	122928203	122932844	inside	576	276	52	17	8	20	9	1	0	0	0	0	1	2	3	TRUE	TRUE	TRUE	FALSE	FALSE	FALSE	3
Region_1510	1.22307e-08	chr12	93861339	93861639	ENSG00000198015	protein_coding	MRPL42	+	93861270	93896432	inside	69	69	67	21	24	28	21	3	0	2	0	1	0	0	1	TRUE	TRUE	TRUE	TRUE	FALSE	FALSE	4
Region_1511	1.22426e-08	chr15	66678870	66679170	ENSG00000169032	protein_coding	MAP2K1	+	66679155	66783882	overlapStart	-285	15	78	13	5	14	9	0	1	0	0	0	0	0	3	TRUE	TRUE	TRUE	FALSE	TRUE	TRUE	5
Region_1512	1.22467e-08	chr7	65579806	65580106	ENSG00000241258	protein_coding	CRCP	+	65578906	65619555	inside	900	900	59	10	15	19	17	1	1	0	0	0	0	0	0	TRUE	TRUE	FALSE	TRUE	TRUE	TRUE	5
Region_1513	1.22467e-08	chr22	45705717	45706017	ENSG00000100376	protein_coding	FAM118A	+	45704849	45737836	inside	868	868	45	7	6	27	8	0	0	0	0	0	0	2	2	TRUE	TRUE	FALSE	FALSE	FALSE	FALSE	2
Region_1514	1.22467e-08	chr17	47022116	47022416	ENSG00000159210	protein_coding	SNF8	-	47006678	47022479	inside	363	63	29	8	11	26	13	0	0	0	0	0	0	0	2	TRUE	TRUE	TRUE	TRUE	FALSE	TRUE	5
Region_1515	1.2263e-08	chr22	24143227	24143527	ENSG00000099956	protein_coding	SMARCB1	+	24129150	24176703	inside	14077	14077	47	12	19	23	3	0	1	0	0	0	0	0	0	TRUE	FALSE	FALSE	TRUE	TRUE	TRUE	4
Region_1516	1.23034e-08	chr2	43361532	43361832	ENSG00000230587	processed_transcript	AC093609.1	-	43324884	43329829	upstream	-31703	31703	37	25	5	23	0	0	0	0	0	0	0	0	0	TRUE	FALSE	TRUE	TRUE	TRUE	FALSE	4
Region_1517	1.23055e-08	chr14	39644814	39645114	ENSG00000100941	protein_coding	PNN	+	39644425	39652422	inside	389	389	53	16	15	11	9	1	0	0	0	0	1	1	1	TRUE	TRUE	TRUE	TRUE	TRUE	TRUE	6
Region_1518	1.23891e-08	chr3	15901497	15901797	ENSG00000206560	protein_coding	ANKRD28	-	15708743	15901278	upstream	-219	219	45	17	16	31	9	0	2	0	0	0	2	2	4	TRUE	TRUE	FALSE	TRUE	TRUE	TRUE	5
Region_1519	1.23908e-08	chrX	54208912	54209212	ENSG00000184083	protein_coding	FAM120C	-	54094757	54209714	inside	802	502	44	10	8	15	13	0	0	0	0	0	1	1	2	FALSE	TRUE	FALSE	TRUE	TRUE	TRUE	4
Region_1520	1.25455e-08	chr4	166033471	166033771	ENSG00000197042	protein_coding	TRIM75	+	165980300	165981706	downstream	53171	51765	69	20	15	32	17	0	4	1	0	0	2	1	5	TRUE	TRUE	FALSE	FALSE	FALSE	FALSE	2
Region_1521	1.25784e-08	chr9	139886928	139887228	ENSG00000148362	protein_coding	C9orf142	+	139886870	139888436	inside	58	58	35	16	8	14	14	0	0	0	0	0	0	1	2	TRUE	TRUE	TRUE	TRUE	TRUE	TRUE	6
Region_1522	1.26636e-08	chr1	63988851	63989151	ENSG00000203965	protein_coding	EFCAB7	+	63989013	64038364	overlapStart	-162	138	78	6	11	22	10	1	1	0	0	0	0	0	0	TRUE	TRUE	TRUE	TRUE	TRUE	TRUE	6
Region_1523	1.26851e-08	chr16	70415071	70415371	ENSG00000168872	protein_coding	DDX19A	+	70380732	70407284	downstream	34339	7787	53	28	10	20	8	2	0	0	0	0	0	0	0	TRUE	TRUE	FALSE	FALSE	TRUE	FALSE	3
Region_1524	1.28082e-08	chr12	111020491	111020791	ENSG00000196850	protein_coding	PPTC7	-	110972237	111021064	inside	573	273	43	12	12	13	9	0	0	0	0	0	0	0	2	TRUE	TRUE	TRUE	TRUE	TRUE	TRUE	6
Region_1525	1.28184e-08	chr2	53995154	53995454	ENSG00000143942	protein_coding	CHAC2	+	53994929	54002333	inside	225	225	42	9	17	6	13	0	0	0	0	0	0	0	1	TRUE	TRUE	TRUE	TRUE	FALSE	FALSE	4
Region_1526	1.2904e-08	chr5	892574	892874	ENSG00000071539	protein_coding	TRIP13	+	892758	919472	overlapStart	-184	116	45	16	6	19	17	1	0	0	0	0	0	4	6	TRUE	TRUE	TRUE	TRUE	TRUE	TRUE	6
Region_1527	1.30259e-08	chr1	44412092	44412392	ENSG00000237950	processed_transcript	RP11-7O11.3	-	44410042	44412223	overlapStart	131	131	62	18	7	28	8	2	0	0	0	0	1	1	2	TRUE	TRUE	TRUE	TRUE	TRUE	TRUE	6
Region_1528	1.3097e-08	chr22	23284695	23284995	ENSG00000211685	IG_C_gene	IGLC7	+	23264766	23265085	downstream	19929	19610	40	7	18	16	7	0	0	0	0	0	1	1	3	FALSE	FALSE	FALSE	TRUE	FALSE	FALSE	1
Region_1529	1.31382e-08	chr19	56320813	56321113	ENSG00000160505	protein_coding	NLRP4	+	56347944	56393218	upstream	-27131	26831	49	25	10	9	20	0	1	0	1	0	1	0	1	TRUE	TRUE	FALSE	FALSE	FALSE	FALSE	2
Region_1530	1.3145e-08	chr7	150924095	150924395	ENSG00000033050	protein_coding	ABCF2	-	150904923	150924316	overlapStart	221	79	71	11	10	20	12	0	1	1	0	0	0	1	1	TRUE	TRUE	TRUE	TRUE	TRUE	TRUE	6
Region_1531	1.31725e-08	chr1	182808524	182808824	ENSG00000247330	lincRNA	AL355999.1	-	182806325	182808726	overlapStart	202	98	49	7	12	16	19	1	0	0	0	0	0	0	0	TRUE	TRUE	TRUE	TRUE	TRUE	TRUE	6
Region_1532	1.32293e-08	chr14	24740641	24740941	ENSG00000100949	protein_coding	RABGGTA	-	24734746	24740803	overlapStart	162	138	64	15	13	22	8	1	1	0	0	0	0	0	2	TRUE	TRUE	TRUE	TRUE	FALSE	TRUE	5
Region_1533	1.32321e-08	chr17	47492355	47492655	ENSG00000167085	protein_coding	PHB	-	47481414	47492246	upstream	-109	109	26	6	13	23	17	0	0	0	0	0	1	0	1	TRUE	TRUE	TRUE	TRUE	TRUE	FALSE	5
Region_1534	1.34326e-08	chr22	38004562	38004862	ENSG00000248512	protein_coding	AL035496.1	+	38004868	38013070	upstream	-306	6	71	17	11	20	5	0	1	0	1	0	0	1	1	TRUE	TRUE	TRUE	TRUE	TRUE	TRUE	6
Region_1535	1.34326e-08	chr19	13266650	13266950	ENSG00000213253	pseudogene	CTC-250I14.1	-	13268773	13269683	downstream	3033	1823	26	14	13	24	6	0	0	0	0	0	1	1	1	TRUE	FALSE	TRUE	TRUE	FALSE	FALSE	3
Region_1536	1.36618e-08	chr17	46969957	46970257	ENSG00000159199	protein_coding	ATP5G1	+	46970127	46973233	overlapStart	-170	130	56	7	13	28	16	0	1	1	0	0	1	1	1	TRUE	FALSE	TRUE	TRUE	FALSE	TRUE	4
Region_1537	1.38517e-08	chr7	2681030	2681330	ENSG00000136295	protein_coding	TTYH3	+	2671585	2704436	inside	9445	9445	45	26	10	8	0	0	0	0	0	0	0	0	1	FALSE	TRUE	TRUE	TRUE	TRUE	TRUE	5
Region_1538	1.38517e-08	chr1	31227505	31227805	ENSG00000162511	protein_coding	LAPTM5	-	31205316	31230683	inside	3178	2878	27	20	4	23	12	0	0	0	0	0	0	0	1	FALSE	TRUE	TRUE	TRUE	TRUE	TRUE	5
Region_1539	1.40014e-08	chr20	57556273	57556573	ENSG00000101158	protein_coding	TH1L	+	57556296	57570188	overlapStart	-23	23	75	14	6	11	8	1	0	0	0	0	0	0	3	TRUE	TRUE	TRUE	FALSE	TRUE	FALSE	4
Region_1540	1.41281e-08	chr11	65264898	65265198	ENSG00000251562	lincRNA	MALAT1	+	65269807	65271080	upstream	-4909	4609	70	8	9	24	13	2	0	0	0	0	0	0	2	TRUE	TRUE	FALSE	TRUE	TRUE	FALSE	4
Region_1541	1.41289e-08	chr13	77900191	77900491	ENSG00000005810	protein_coding	MYCBP2	-	77618792	77901185	inside	994	694	32	13	18	14	20	1	0	0	0	0	1	0	1	TRUE	TRUE	TRUE	TRUE	TRUE	TRUE	6
Region_1542	1.4206e-08	chr14	21924143	21924443	ENSG00000100888	protein_coding	CHD8	-	21853358	21905404	upstream	-18739	18739	37	12	10	27	15	0	0	1	0	0	0	0	0	TRUE	FALSE	TRUE	TRUE	TRUE	TRUE	5
Region_1543	1.42252e-08	chr6	13814367	13814667	ENSG00000050393	protein_coding	CCDC90A	-	13791020	13814800	inside	433	133	50	14	13	20	7	0	1	0	0	0	1	0	3	TRUE	TRUE	TRUE	FALSE	TRUE	TRUE	5
Region_1544	1.42304e-08	chr12	31477176	31477476	ENSG00000177340	protein_coding	AC024940.1	+	31477423	31478632	overlapStart	-247	53	58	17	10	12	21	0	1	1	0	0	0	1	2	TRUE	TRUE	TRUE	FALSE	FALSE	FALSE	3
Region_1545	1.42613e-08	chr11	74460290	74460590	ENSG00000166439	protein_coding	RNF169	+	74459913	74553457	inside	377	377	49	16	7	20	12	1	0	0	0	0	0	1	1	TRUE	TRUE	FALSE	TRUE	TRUE	FALSE	4
Region_1546	1.4287e-08	chr14	61944612	61944912	ENSG00000250548	lincRNA	AL355916.1	-	62023038	62037371	downstream	92759	78126	24	16	11	23	8	0	0	0	0	0	1	1	1	TRUE	TRUE	FALSE	TRUE	FALSE	TRUE	4
Region_1547	1.42876e-08	chr8	48872519	48872819	ENSG00000121031	protein_coding	PRKDC	-	48685669	48872743	overlapStart	224	76	61	11	13	20	15	1	0	1	0	0	0	0	0	TRUE	TRUE	FALSE	TRUE	TRUE	TRUE	5
Region_1548	1.43187e-08	chr17	48450344	48450644	ENSG00000108826	protein_coding	MRPL27	-	48445218	48450575	overlapStart	231	69	35	11	12	26	16	0	0	1	0	0	0	0	1	TRUE	TRUE	TRUE	TRUE	TRUE	TRUE	6
Region_1549	1.43906e-08	chr14	64108230	64108530	ENSG00000140006	protein_coding	WDR89	-	64063757	64108125	upstream	-105	105	60	16	19	20	14	1	1	1	0	0	1	0	1	TRUE	TRUE	TRUE	TRUE	TRUE	TRUE	6
Region_1550	1.43966e-08	chr12	69633702	69634002	ENSG00000111605	protein_coding	CPSF6	+	69633317	69668132	inside	385	385	53	12	14	11	13	1	0	0	0	0	0	1	2	TRUE	TRUE	TRUE	FALSE	TRUE	TRUE	5
Region_1551	1.44251e-08	chr15	74907778	74908078	ENSG00000179335	protein_coding	CLK3	+	74900713	74922542	inside	7065	7065	61	5	3	14	15	0	0	0	0	0	0	1	1	TRUE	TRUE	TRUE	TRUE	TRUE	TRUE	6
Region_1552	1.44969e-08	chr1	218458496	218458796	ENSG00000067533	protein_coding	RRP15	+	218458629	218511325	overlapStart	-133	133	43	13	18	19	8	0	0	1	0	0	1	0	2	TRUE	TRUE	TRUE	TRUE	TRUE	TRUE	6
Region_1553	1.45924e-08	chr16	11348678	11348978	ENSG00000228152	protein_coding	AC009121.3	-	11349337	11350010	downstream	1332	359	37	30	11	29	8	0	1	1	0	0	0	2	3	TRUE	TRUE	TRUE	TRUE	TRUE	TRUE	6
Region_1554	1.4619e-08	chr3	143691270	143691570	ENSG00000181744	protein_coding	C3orf58	+	143690640	143767561	inside	630	630	41	5	7	20	16	0	0	0	0	0	0	0	0	TRUE	TRUE	TRUE	TRUE	TRUE	TRUE	6
Region_1555	1.47527e-08	chr12	49523967	49524267	ENSG00000123416	protein_coding	TUBA1B	-	49521569	49525304	inside	1337	1037	60	8	11	17	13	0	0	1	0	0	1	1	1	TRUE	TRUE	TRUE	TRUE	FALSE	TRUE	5
Region_1556	1.47527e-08	chr12	57082199	57082499	ENSG00000110958	protein_coding	PTGES3	-	57057127	57082078	upstream	-121	121	63	21	16	20	10	1	0	2	0	0	0	0	2	FALSE	TRUE	TRUE	TRUE	FALSE	FALSE	3
Region_1557	1.47527e-08	chr2	224822000	224822300	ENSG00000135900	protein_coding	MRPL44	+	224822121	224832431	overlapStart	-121	121	50	14	16	17	6	0	0	1	0	0	0	0	0	TRUE	TRUE	TRUE	TRUE	TRUE	TRUE	6
Region_1558	1.48186e-08	chr3	13089051	13089351	ENSG00000231362	pseudogene	RP11-715I4.1	-	13094467	13094622	downstream	5571	5116	31	11	23	13	6	0	0	0	0	0	0	0	2	TRUE	TRUE	FALSE	FALSE	FALSE	FALSE	2
Region_1559	1.48528e-08	chr10	42596783	42597083	ENSG00000229485	pseudogene	AL031601.3	-	42644758	42644997	downstream	48214	47675	2	1	93	4	2	1	0	0	0	1	0	0	0	FALSE	FALSE	FALSE	FALSE	FALSE	FALSE	0
Region_1560	1.51138e-08	chr1	174968538	174968838	ENSG00000116161	protein_coding	CACYBP	+	174968300	174980851	inside	238	238	95	7	18	9	11	0	0	1	1	1	0	0	0	TRUE	TRUE	TRUE	TRUE	TRUE	TRUE	6
Region_1561	1.51346e-08	chr19	47852348	47852648	ENSG00000134815	protein_coding	DHX34	+	47852538	47889887	overlapStart	-190	110	30	12	6	19	16	0	0	0	0	0	0	0	0	FALSE	FALSE	TRUE	TRUE	TRUE	FALSE	3
Region_1562	1.51402e-08	chr19	42806730	42807030	ENSG00000079462	protein_coding	PAFAH1B3	-	42801185	42806723	upstream	-7	7	33	22	11	23	10	0	1	0	0	0	1	2	3	TRUE	TRUE	TRUE	TRUE	TRUE	TRUE	6
Region_1563	1.51659e-08	chr3	149530515	149530815	ENSG00000082996	protein_coding	RNF13	+	149530495	149679926	inside	20	20	49	9	14	15	15	0	1	0	0	0	0	0	1	TRUE	TRUE	TRUE	FALSE	TRUE	FALSE	4
Region_1564	1.52395e-08	chr6	158981097	158981397	ENSG00000146433	protein_coding	TMEM181	+	158957276	159056460	inside	23821	23821	37	8	6	22	15	0	0	0	0	0	1	2	2	TRUE	TRUE	TRUE	FALSE	TRUE	TRUE	5
Region_1565	1.52463e-08	chr3	48723063	48723363	ENSG00000213672	protein_coding	NCKIPSD	-	48701364	48723797	inside	734	434	44	17	10	16	14	0	1	0	0	0	0	1	2	TRUE	TRUE	TRUE	FALSE	TRUE	TRUE	5
Region_1566	1.52715e-08	chr10	120840160	120840460	ENSG00000107581	protein_coding	EIF3A	-	120794356	120840396	overlapStart	236	64	70	12	6	20	15	0	2	0	0	0	1	1	3	TRUE	FALSE	TRUE	TRUE	TRUE	TRUE	5
Region_1567	1.54907e-08	chr5	134181600	134181900	ENSG00000181904	protein_coding	C5orf24	+	134181370	134195427	inside	230	230	69	15	7	21	13	0	2	0	0	0	0	1	2	TRUE	TRUE	TRUE	TRUE	TRUE	TRUE	6
Region_1568	1.55612e-08	chr19	47221663	47221963	ENSG00000105287	protein_coding	PRKD2	-	47177574	47220384	upstream	-1279	1279	41	26	11	29	6	1	0	0	1	0	1	2	1	TRUE	TRUE	TRUE	TRUE	TRUE	TRUE	6
Region_1569	1.56762e-08	chr19	14530048	14530348	ENSG00000123136	protein_coding	DDX39	-	14519633	14530171	overlapStart	123	123	31	13	11	17	13	0	0	0	0	0	0	0	1	TRUE	TRUE	FALSE	TRUE	TRUE	TRUE	5
Region_1570	1.5784e-08	chr3	141998803	141999103	ENSG00000175066	protein_coding	GK5	-	141882414	141944449	upstream	-54354	54354	50	11	14	19	9	0	0	1	0	0	1	1	2	TRUE	TRUE	FALSE	FALSE	FALSE	FALSE	2
Region_1571	1.60149e-08	chr2	241519199	241519499	ENSG00000142330	protein_coding	CAPN10	+	241526133	241557122	upstream	-6934	6634	41	1	1	56	0	0	0	0	0	0	1	1	2	TRUE	TRUE	TRUE	TRUE	FALSE	FALSE	4
Region_1572	1.60572e-08	chr11	14541730	14542030	ENSG00000129083	protein_coding	COPB1	-	14479049	14521441	upstream	-20289	20289	41	21	12	12	13	0	0	0	1	0	0	1	1	TRUE	TRUE	TRUE	TRUE	TRUE	FALSE	5
Region_1573	1.60572e-08	chr3	184079501	184079801	ENSG00000163882	protein_coding	POLR2H	+	184079506	184086384	overlapStart	-5	5	38	9	9	22	10	0	0	0	0	0	1	2	3	FALSE	TRUE	TRUE	TRUE	TRUE	TRUE	5
Region_1574	1.60854e-08	chr11	64781603	64781903	ENSG00000110025	protein_coding	SNX15	+	64781654	64808042	overlapStart	-51	51	44	12	17	15	12	0	0	1	0	0	0	1	2	TRUE	TRUE	FALSE	FALSE	TRUE	TRUE	4
Region_1575	1.62366e-08	chr19	34663052	34663352	ENSG00000105216	protein_coding	LSM14A	+	34663352	34720420	overlapStart	-300	0	33	21	23	17	14	1	0	1	0	0	0	2	5	TRUE	TRUE	TRUE	TRUE	TRUE	TRUE	6
Region_1576	1.63082e-08	chr5	141017753	141018053	ENSG00000164620	protein_coding	RELL2	+	141016517	141020644	inside	1236	1236	55	20	14	26	13	1	1	0	1	0	1	2	2	TRUE	TRUE	TRUE	TRUE	TRUE	TRUE	6
Region_1577	1.63541e-08	chr17	78518502	78518802	ENSG00000141564	protein_coding	RPTOR	+	78518625	78940173	overlapStart	-123	123	49	14	17	23	13	0	2	0	0	0	0	0	2	TRUE	TRUE	TRUE	TRUE	TRUE	TRUE	6
Region_1578	1.65309e-08	chr15	43622484	43622784	ENSG00000168806	protein_coding	LCMT2	-	43619976	43622891	inside	407	107	23	14	5	17	21	0	0	0	0	0	0	0	1	TRUE	TRUE	TRUE	TRUE	FALSE	TRUE	5
Region_1579	1.65366e-08	chr1	201924526	201924826	ENSG00000134375	protein_coding	TIMM17A	+	201924619	201939789	overlapStart	-93	93	32	2	15	17	16	0	0	0	0	0	0	0	0	TRUE	TRUE	FALSE	TRUE	TRUE	TRUE	5
Region_1580	1.65788e-08	chr16	4526286	4526586	ENSG00000153406	protein_coding	NMRAL1	-	4511695	4524896	upstream	-1390	1390	55	24	6	19	4	0	1	0	0	0	0	0	2	TRUE	TRUE	TRUE	TRUE	TRUE	FALSE	5
Region_1581	1.65788e-08	chr3	196366450	196366750	ENSG00000174004	protein_coding	LRRC33	+	196366557	196388875	overlapStart	-107	107	55	6	9	24	3	0	0	0	0	0	0	0	1	TRUE	TRUE	FALSE	FALSE	TRUE	TRUE	4
Region_1582	1.6601e-08	chr17	62971850	62972150	ENSG00000214174	processed_transcript	AMZ2P1	-	62962668	62971694	upstream	-156	156	31	10	10	16	15	0	0	0	0	0	0	1	1	TRUE	TRUE	FALSE	FALSE	FALSE	FALSE	2
Region_1583	1.66213e-08	chr6	127664500	127664800	ENSG00000093144	protein_coding	ECHDC1	-	127609857	127664754	overlapStart	254	46	48	14	0	15	25	0	1	0	0	0	0	2	3	TRUE	TRUE	FALSE	FALSE	FALSE	FALSE	2
Region_1584	1.66213e-08	chr1	151162488	151162788	ENSG00000163159	protein_coding	VPS72	-	151142463	151167797	inside	5309	5009	67	7	9	13	14	0	1	0	0	0	0	0	0	TRUE	TRUE	TRUE	TRUE	TRUE	TRUE	6
Region_1585	1.66278e-08	chr16	30197207	30197507	ENSG00000102879	protein_coding	CORO1A	+	30194892	30200397	inside	2315	2315	49	13	10	30	3	0	1	0	0	0	0	0	1	TRUE	TRUE	TRUE	TRUE	TRUE	TRUE	6
Region_1586	1.66424e-08	chr8	48873346	48873646	ENSG00000104738	protein_coding	MCM4	+	48873494	48890068	overlapStart	-148	148	80	8	10	7	18	2	0	0	0	0	0	0	1	TRUE	TRUE	FALSE	TRUE	FALSE	FALSE	3
Region_1587	1.66831e-08	chr19	7198205	7198505	ENSG00000171105	protein_coding	INSR	-	7112266	7294011	inside	95806	85939	32	9	16	19	9	0	0	0	0	0	0	1	3	TRUE	TRUE	TRUE	TRUE	TRUE	TRUE	6
Region_1588	1.68225e-08	chr12	104359523	104359823	ENSG00000139372	protein_coding	TDG	+	104359593	104382655	overlapStart	-70	70	62	5	17	14	10	0	1	0	0	0	1	1	2	TRUE	TRUE	TRUE	TRUE	FALSE	TRUE	5
Region_1589	1.70047e-08	chr18	51795666	51795966	ENSG00000101751	protein_coding	POLI	+	51795849	51824602	overlapStart	-183	117	47	14	12	25	5	0	0	0	0	1	1	1	2	TRUE	TRUE	FALSE	TRUE	TRUE	TRUE	5
Region_1590	1.70985e-08	chr10	75006960	75007260	ENSG00000236756	protein_coding	C10orf103	+	75006946	75036742	inside	14	14	54	9	8	18	15	0	0	1	0	0	0	0	2	TRUE	TRUE	TRUE	TRUE	TRUE	TRUE	6
Region_1591	1.72609e-08	chr3	14444630	14444930	ENSG00000131389	protein_coding	SLC6A6	+	14444076	14530857	inside	554	554	39	13	14	8	23	1	0	0	0	0	1	0	1	TRUE	TRUE	TRUE	TRUE	FALSE	FALSE	4
Region_1592	1.74262e-08	chr8	124408661	124408961	ENSG00000156802	protein_coding	ATAD2	-	124332093	124408705	overlapStart	44	44	41	8	13	17	20	0	1	0	0	0	0	0	0	TRUE	TRUE	TRUE	TRUE	TRUE	TRUE	6
Region_1593	1.75429e-08	chr20	57226096	57226396	ENSG00000124222	protein_coding	STX16	+	57226328	57267262	overlapStart	-232	68	49	7	6	19	10	0	0	0	0	0	0	0	1	TRUE	TRUE	TRUE	TRUE	TRUE	TRUE	6
Region_1594	1.75557e-08	chr1	52194975	52195275	ENSG00000212624	snoRNA	SNORA26	-	52190447	52190568	upstream	-4407	4407	38	12	13	16	19	0	1	0	0	0	0	1	1	TRUE	FALSE	TRUE	TRUE	TRUE	TRUE	5
Region_1595	1.75754e-08	chr1	171750541	171750841	ENSG00000010165	protein_coding	METTL13	+	171750788	171783163	overlapStart	-247	53	76	8	9	20	4	1	0	0	0	0	0	1	0	TRUE	TRUE	TRUE	TRUE	TRUE	TRUE	6
Region_1596	1.76056e-08	chr15	85201452	85201752	ENSG00000197696	protein_coding	NMB	-	85198360	85201794	inside	342	42	51	12	14	12	1	0	0	0	0	0	0	1	2	TRUE	FALSE	TRUE	TRUE	TRUE	TRUE	5
Region_1597	1.77692e-08	chr20	37590620	37590920	ENSG00000101452	protein_coding	DHX35	+	37590942	37668366	upstream	-322	22	50	17	10	22	17	1	0	1	0	0	2	2	4	TRUE	TRUE	TRUE	FALSE	FALSE	TRUE	4
Region_1598	1.78256e-08	chr14	95623805	95624105	ENSG00000235706	processed_transcript	AL356017.3	+	95624015	95646262	overlapStart	-210	90	34	13	10	15	13	0	0	0	0	0	0	1	2	TRUE	TRUE	TRUE	TRUE	TRUE	TRUE	6
Region_1599	1.78406e-08	chr15	35280258	35280558	ENSG00000198146	protein_coding	ZNF770	-	35270542	35280474	overlapStart	216	84	39	10	12	15	22	0	1	0	0	0	0	0	1	TRUE	FALSE	TRUE	TRUE	TRUE	FALSE	4
Region_1600	1.78552e-08	chr1	44435569	44435869	ENSG00000132768	protein_coding	DPH2	+	44435653	44439043	overlapStart	-84	84	21	11	14	22	26	0	1	0	0	0	1	1	2	TRUE	TRUE	TRUE	TRUE	TRUE	TRUE	6
Region_1601	1.7947e-08	chr3	53164234	53164534	ENSG00000163933	protein_coding	RFT1	-	53122499	53164478	overlapStart	244	56	73	14	24	14	14	0	0	4	0	0	0	1	2	TRUE	TRUE	TRUE	TRUE	TRUE	TRUE	6
Region_1602	1.79976e-08	chr3	41240805	41241105	ENSG00000168036	protein_coding	CTNNB1	+	41236328	41301587	inside	4477	4477	56	12	15	19	5	0	1	0	0	0	0	0	1	FALSE	TRUE	TRUE	FALSE	TRUE	TRUE	4
Region_1603	1.8025e-08	chr2	242448103	242448403	ENSG00000115694	protein_coding	STK25	-	242432089	242449145	inside	1042	742	40	13	7	25	4	0	0	0	0	0	1	1	3	TRUE	TRUE	TRUE	FALSE	FALSE	FALSE	3
Region_1604	1.81241e-08	chr14	96000719	96001019	ENSG00000247092	lincRNA	SNHG10	-	95999256	96001209	inside	490	190	49	7	8	26	26	2	0	0	0	0	0	0	0	TRUE	TRUE	TRUE	TRUE	FALSE	TRUE	5
Region_1605	1.81784e-08	chr12	7047044	7047344	ENSG00000238923	snRNA	U7	+	7052979	7053041	upstream	-5935	5635	62	14	5	29	11	0	0	1	1	0	0	0	1	TRUE	TRUE	TRUE	TRUE	TRUE	TRUE	6
Region_1606	1.81784e-08	chr8	125551230	125551530	ENSG00000147687	protein_coding	TATDN1	-	125500751	125551313	overlapStart	83	83	48	12	11	16	14	0	0	0	1	0	0	0	1	TRUE	TRUE	TRUE	TRUE	TRUE	FALSE	5
Region_1607	1.81784e-08	chrX	153237311	153237611	ENSG00000172534	protein_coding	HCFC1	-	153213004	153237258	upstream	-53	53	34	8	14	23	7	0	0	0	0	0	0	0	1	FALSE	TRUE	TRUE	TRUE	TRUE	TRUE	5
Region_1608	1.83066e-08	chr1	112298291	112298591	ENSG00000197852	protein_coding	C1orf183	-	112264686	112298419	overlapStart	128	128	35	8	15	18	7	0	0	0	0	0	0	0	0	TRUE	TRUE	TRUE	FALSE	TRUE	TRUE	5
Region_1609	1.84264e-08	chr7	92465722	92466022	ENSG00000237819	processed_transcript	AC002454.1	+	92465797	92546501	overlapStart	-75	75	71	0	31	12	5	2	0	0	0	0	1	0	1	TRUE	TRUE	TRUE	TRUE	TRUE	TRUE	6
Region_1610	1.84264e-08	chr19	14097111	14097411	ENSG00000132005	protein_coding	RFX1	-	14072353	14117097	inside	19986	19686	39	33	9	36	8	0	1	2	0	0	0	1	2	TRUE	TRUE	FALSE	TRUE	FALSE	FALSE	3
Region_1611	1.84722e-08	chr16	4401057	4401357	ENSG00000217930	protein_coding	AC009171.3	-	4390252	4401373	inside	316	16	35	17	5	14	12	0	0	0	0	0	0	0	0	TRUE	TRUE	TRUE	TRUE	TRUE	TRUE	6
Region_1612	1.84914e-08	chr6	170893362	170893662	ENSG00000071994	protein_coding	PDCD2	-	170886450	170893748	inside	386	86	63	22	15	17	11	1	1	0	1	0	0	0	0	TRUE	TRUE	FALSE	TRUE	TRUE	TRUE	5
Region_1613	1.8514e-08	chr1	29240622	29240922	ENSG00000159023	protein_coding	EPB41	+	29213628	29446958	inside	26994	26994	38	12	5	24	9	0	0	0	0	0	1	3	2	TRUE	TRUE	TRUE	TRUE	TRUE	TRUE	6
Region_1614	1.85424e-08	chr11	47789045	47789345	ENSG00000109920	protein_coding	FNBP4	-	47738070	47788993	upstream	-52	52	47	36	8	22	12	2	0	0	1	0	0	0	0	TRUE	TRUE	TRUE	TRUE	TRUE	TRUE	6
Region_1615	1.86143e-08	chr19	1383660	1383960	ENSG00000115286	protein_coding	NDUFS7	+	1383883	1395587	overlapStart	-223	77	61	18	16	27	7	0	3	0	0	0	1	1	1	TRUE	TRUE	TRUE	TRUE	TRUE	TRUE	6
Region_1616	1.86143e-08	chr3	127771113	127771413	ENSG00000058262	protein_coding	SEC61A1	+	127770484	127790526	inside	629	629	25	13	8	33	4	0	0	0	0	0	0	1	3	TRUE	TRUE	FALSE	FALSE	TRUE	TRUE	4
Region_1617	1.86143e-08	chr22	43539218	43539518	ENSG00000100294	protein_coding	MCAT	-	43528886	43539400	overlapStart	182	118	40	10	9	17	11	0	0	0	0	0	0	0	1	TRUE	TRUE	TRUE	TRUE	TRUE	FALSE	5
Region_1618	1.87257e-08	chr19	2328394	2328694	ENSG00000130332	protein_coding	LSM7	-	2321522	2328614	overlapStart	220	80	46	17	8	23	8	1	0	0	0	0	0	0	5	TRUE	TRUE	FALSE	TRUE	FALSE	FALSE	3
Region_1619	1.87284e-08	chr16	71323154	71323454	ENSG00000180917	protein_coding	FTSJD1	-	71316203	71323512	inside	358	58	51	21	14	10	5	1	0	0	0	0	1	0	1	TRUE	TRUE	TRUE	TRUE	TRUE	TRUE	6
Region_1620	1.87461e-08	chr5	176784570	176784870	ENSG00000169220	protein_coding	RGS14	+	176784838	176799602	overlapStart	-268	32	22	10	8	24	16	0	0	0	0	0	0	0	0	TRUE	TRUE	TRUE	TRUE	TRUE	TRUE	6
Region_1621	1.88845e-08	chr12	110719604	110719904	ENSG00000174437	protein_coding	ATP2A2	+	110719032	110788893	inside	572	572	36	5	13	21	11	0	0	0	0	0	0	1	1	TRUE	TRUE	TRUE	TRUE	TRUE	TRUE	6
Region_1622	1.88875e-08	chr1	94375044	94375344	ENSG00000023909	protein_coding	GCLM	-	94350761	94374966	upstream	-78	78	52	14	6	14	5	0	0	0	0	0	0	0	3	TRUE	FALSE	TRUE	TRUE	TRUE	TRUE	5
Region_1623	1.8904e-08	chr17	55927225	55927525	ENSG00000181610	protein_coding	MRPS23	-	55916848	55927408	overlapStart	183	117	49	10	6	31	11	1	0	0	0	0	0	0	0	TRUE	TRUE	TRUE	TRUE	TRUE	TRUE	6
Region_1624	1.89284e-08	chr6	34204766	34205066	ENSG00000137309	protein_coding	HMGA1	+	34204577	34214008	inside	189	189	60	22	3	31	5	0	2	0	0	0	0	1	1	TRUE	FALSE	TRUE	TRUE	TRUE	TRUE	5
Region_1625	1.89696e-08	chr17	27907463	27907763	ENSG00000108262	protein_coding	GIT1	-	27900487	27916645	inside	9182	6976	50	0	12	26	4	0	0	0	0	0	1	0	3	TRUE	TRUE	TRUE	TRUE	TRUE	TRUE	6
Region_1626	1.90622e-08	chr16	775587	775887	ENSG00000162004	protein_coding	CCDC78	-	772582	776954	inside	1367	1067	35	26	18	1	0	0	0	0	0	0	1	0	3	TRUE	TRUE	TRUE	TRUE	TRUE	TRUE	6
Region_1627	1.91492e-08	chr7	98923223	98923523	ENSG00000241685	protein_coding	ARPC1A	+	98923521	98992424	overlapStart	-298	2	54	5	16	19	9	0	1	0	0	0	0	0	1	TRUE	TRUE	TRUE	TRUE	TRUE	TRUE	6
Region_1628	1.93296e-08	chr7	142506731	142507031	ENSG00000249133	IG_V_gene	AC104597.6	-	142510271	142510972	downstream	4241	3240	72	0	9	31	12	2	0	0	0	0	0	0	0	FALSE	FALSE	TRUE	FALSE	FALSE	FALSE	1
Region_1629	1.93296e-08	chr13	113864195	113864495	ENSG00000139842	protein_coding	CUL4A	+	113863086	113919399	inside	1109	1109	37	35	8	28	15	0	1	2	0	0	1	3	3	TRUE	FALSE	TRUE	TRUE	FALSE	FALSE	3
Region_1630	1.93352e-08	chr14	101180546	101180846	ENSG00000185559	protein_coding	DLK1	+	101193164	101201457	upstream	-12618	12318	70	5	6	23	0	0	0	0	0	0	0	1	3	TRUE	FALSE	FALSE	TRUE	TRUE	FALSE	3
Region_1631	1.93357e-08	chr12	125348533	125348833	ENSG00000073060	protein_coding	SCARB1	-	125262186	125348519	upstream	-14	14	60	18	17	25	8	1	0	2	0	0	0	1	1	TRUE	TRUE	TRUE	TRUE	FALSE	TRUE	5
Region_1632	1.93896e-08	chr7	99097691	99097991	ENSG00000160908	protein_coding	ZNF394	-	99084142	99097947	overlapStart	256	44	46	8	17	25	18	0	0	0	2	0	0	0	2	TRUE	TRUE	FALSE	TRUE	FALSE	FALSE	3
Region_1633	1.93952e-08	chr1	12079509	12079809	ENSG00000116691	protein_coding	MIIP	+	12079523	12092102	overlapStart	-14	14	36	4	8	17	18	0	0	0	0	0	1	1	1	TRUE	TRUE	TRUE	FALSE	FALSE	FALSE	3
Region_1634	1.94103e-08	chr1	38455615	38455915	ENSG00000183431	protein_coding	SF3A3	-	38422647	38456593	inside	978	678	51	17	16	22	7	1	1	0	0	0	0	0	0	TRUE	TRUE	TRUE	TRUE	TRUE	TRUE	6
Region_1635	1.9466e-08	chr6	31939716	31940016	ENSG00000204348	protein_coding	DOM3Z	-	31937587	31940069	inside	353	53	36	17	3	17	13	0	0	0	0	0	0	0	0	TRUE	TRUE	TRUE	FALSE	FALSE	TRUE	4
Region_1636	1.95111e-08	chr17	35715664	35715964	ENSG00000167230	protein_coding	C17orf78	+	35732985	35749660	upstream	-17321	17021	42	4	5	25	13	0	0	0	0	0	0	1	1	TRUE	TRUE	TRUE	TRUE	TRUE	TRUE	6
Region_1637	1.95567e-08	chr15	72564881	72565181	ENSG00000137817	protein_coding	PARP6	-	72533522	72563628	upstream	-1253	1253	62	8	5	15	7	0	0	0	0	0	1	1	3	TRUE	TRUE	TRUE	TRUE	TRUE	TRUE	6
Region_1638	1.9594e-08	chr6	170151480	170151780	ENSG00000184786	protein_coding	TCTE3	-	170140210	170151655	overlapStart	175	125	37	13	5	22	10	0	0	0	0	0	0	0	0	TRUE	TRUE	TRUE	TRUE	TRUE	TRUE	6
Region_1639	1.96884e-08	chr22	46731500	46731800	ENSG00000100416	protein_coding	TRMU	+	46726772	46753237	inside	4728	4728	55	14	11	15	8	1	0	0	0	0	0	0	1	TRUE	TRUE	TRUE	TRUE	TRUE	TRUE	6
Region_1640	1.96884e-08	chr18	19180707	19181007	ENSG00000141446	protein_coding	ESCO1	-	19109264	19180845	overlapStart	138	138	50	13	10	19	10	0	0	1	0	0	0	0	1	TRUE	TRUE	FALSE	TRUE	TRUE	TRUE	5
Region_1641	1.97181e-08	chr6	108878980	108879280	ENSG00000118689	protein_coding	FOXO3	+	108881038	109005977	upstream	-2058	1758	41	13	11	17	27	0	2	0	0	0	2	1	6	TRUE	TRUE	TRUE	FALSE	FALSE	TRUE	4
Region_1642	1.97573e-08	chr18	77793559	77793859	ENSG00000101546	protein_coding	C18orf22	+	77794358	77810651	upstream	-799	499	28	19	8	21	8	0	0	0	0	0	0	1	2	TRUE	TRUE	FALSE	FALSE	FALSE	FALSE	2
Region_1643	1.97581e-08	chr14	24610291	24610591	ENSG00000100908	protein_coding	FAM158A	-	24608174	24610797	inside	506	206	49	6	9	22	16	0	1	0	0	0	0	0	2	TRUE	TRUE	TRUE	TRUE	TRUE	TRUE	6
Region_1644	1.98141e-08	chr14	60797894	60798194	ENSG00000100614	protein_coding	PPM1A	+	60712470	60765805	downstream	85424	32089	59	25	26	21	7	0	3	0	0	1	1	0	1	TRUE	TRUE	FALSE	FALSE	TRUE	FALSE	3
Region_1645	2.0019e-08	chr10	15139305	15139605	ENSG00000176236	protein_coding	C10orf111	-	15137384	15139318	overlapStart	13	13	35	16	11	13	21	0	0	1	0	0	0	0	3	TRUE	TRUE	FALSE	TRUE	TRUE	FALSE	4
Region_1646	2.00442e-08	chr19	12904802	12905102	ENSG00000171223	protein_coding	JUNB	+	12902310	12904124	downstream	2492	678	43	13	8	31	7	1	0	0	0	0	1	1	1	TRUE	TRUE	TRUE	TRUE	TRUE	TRUE	6
Region_1647	2.00923e-08	chr10	111985814	111986114	ENSG00000228417	processed_transcript	RP11-549L6.3	-	111967608	111968349	upstream	-17465	17465	42	7	8	21	10	0	0	0	0	0	0	0	0	TRUE	TRUE	TRUE	TRUE	TRUE	TRUE	6
Region_1648	2.00925e-08	chr10	75503860	75504160	ENSG00000176986	protein_coding	SEC24C	+	75504132	75531919	overlapStart	-272	28	25	9	12	22	12	0	0	0	0	0	0	0	1	TRUE	TRUE	TRUE	TRUE	TRUE	FALSE	5
Region_1649	2.01023e-08	chr17	44270734	44271034	ENSG00000214401	protein_coding	AC217773.2	+	44270940	44274080	overlapStart	-206	94	64	11	5	16	2	0	0	0	0	0	0	0	1	TRUE	FALSE	FALSE	TRUE	TRUE	TRUE	4
Region_1650	2.01247e-08	chr3	45017732	45018032	ENSG00000163812	protein_coding	ZDHHC3	-	44956749	45017677	upstream	-55	55	38	15	13	20	12	1	0	0	0	0	0	0	0	TRUE	TRUE	TRUE	TRUE	TRUE	TRUE	6
Region_1651	2.01407e-08	chr1	145507567	145507867	ENSG00000131795	protein_coding	RBM8A	+	145507598	145511444	overlapStart	-31	31	88	5	9	12	14	1	1	0	0	0	0	1	0	TRUE	TRUE	TRUE	TRUE	TRUE	TRUE	6
Region_1652	2.01764e-08	chr16	28833846	28834146	ENSG00000168488	protein_coding	ATXN2L	+	28834320	28848558	upstream	-474	174	48	21	12	27	5	0	0	2	0	0	0	0	1	FALSE	FALSE	TRUE	TRUE	TRUE	FALSE	3
Region_1653	2.01764e-08	chr20	62496443	62496743	ENSG00000183260	protein_coding	C20orf135	+	62492851	62494341	downstream	3592	2102	52	12	8	28	7	0	1	0	0	0	1	0	1	TRUE	TRUE	TRUE	TRUE	TRUE	TRUE	6
Region_1654	2.02231e-08	chr3	154041842	154042142	ENSG00000174953	protein_coding	DHX36	-	153990335	154042286	inside	444	144	52	8	10	13	18	0	0	0	1	0	1	0	3	TRUE	TRUE	TRUE	TRUE	TRUE	TRUE	6
Region_1655	2.02363e-08	chr17	33446610	33446910	ENSG00000185379	protein_coding	RAD51L3	-	33426811	33448512	inside	1902	1602	30	16	11	22	17	0	1	0	0	0	1	1	2	TRUE	TRUE	TRUE	TRUE	TRUE	TRUE	6
Region_1656	2.03353e-08	chr4	95129002	95129302	ENSG00000163104	protein_coding	SMARCAD1	+	95128762	95212443	inside	240	240	49	13	31	13	16	2	1	0	0	0	0	0	2	TRUE	TRUE	TRUE	TRUE	TRUE	TRUE	6
Region_1657	2.07036e-08	chr19	10765473	10765773	ENSG00000129351	protein_coding	ILF3	+	10764937	10803093	inside	536	536	31	17	10	18	8	0	0	0	0	0	1	0	1	TRUE	FALSE	TRUE	TRUE	TRUE	TRUE	5
Region_1658	2.07274e-08	chr20	32320081	32320381	ENSG00000229188	processed_transcript	RP4-553F4.2	-	32316737	32319634	upstream	-447	447	52	10	7	22	12	0	0	0	1	0	0	1	2	FALSE	TRUE	TRUE	TRUE	TRUE	TRUE	5
Region_1659	2.07387e-08	chr5	176882171	176882471	ENSG00000248342	lincRNA	AC145098.2	-	176875053	176879142	upstream	-3029	3029	53	15	11	18	18	0	0	1	1	0	2	0	3	TRUE	TRUE	TRUE	TRUE	TRUE	TRUE	6
Region_1660	2.08281e-08	chr12	108154831	108155131	ENSG00000110851	protein_coding	PRDM4	-	108126644	108154914	overlapStart	83	83	35	17	12	14	4	0	0	0	0	0	0	1	2	TRUE	FALSE	TRUE	TRUE	TRUE	TRUE	5
Region_1661	2.098e-08	chr12	113659501	113659801	ENSG00000186815	protein_coding	TPCN1	+	113659260	113736387	inside	241	241	45	12	14	25	15	0	1	1	0	0	2	2	2	TRUE	TRUE	TRUE	TRUE	TRUE	TRUE	6
Region_1662	2.10807e-08	chr17	75437501	75437801	ENSG00000200651	misc_RNA	Y_RNA	+	75438191	75438295	upstream	-690	390	27	13	9	13	17	0	0	0	0	0	0	0	1	TRUE	TRUE	TRUE	TRUE	FALSE	FALSE	4
Region_1663	2.10933e-08	chr22	31741794	31742094	ENSG00000100105	protein_coding	PATZ1	-	31721790	31742218	inside	424	124	79	11	10	28	0	1	0	1	0	0	0	1	1	TRUE	FALSE	TRUE	TRUE	TRUE	TRUE	5
Region_1664	2.10933e-08	chr6	26365584	26365884	ENSG00000215979	miRNA	AL021917.2	-	26365704	26365780	includeFeature	196	104	32	14	14	21	15	0	0	0	0	1	1	1	1	TRUE	TRUE	FALSE	FALSE	FALSE	FALSE	2
Region_1665	2.14605e-08	chr15	75660559	75660859	ENSG00000140400	protein_coding	MAN2C1	-	75648133	75660941	inside	382	82	62	13	13	20	19	1	0	2	0	0	0	0	1	TRUE	TRUE	TRUE	FALSE	TRUE	TRUE	5
Region_1666	2.16621e-08	chr5	127418616	127418916	ENSG00000245937	processed_transcript	CTC-228N24.3	-	127276118	127418792	overlapStart	176	124	70	14	5	26	16	2	1	0	0	0	0	0	1	TRUE	TRUE	TRUE	FALSE	FALSE	TRUE	4
Region_1667	2.16621e-08	chr12	32259721	32260021	ENSG00000151746	protein_coding	BICD1	+	32260182	32531141	upstream	-461	161	29	9	8	26	10	0	0	0	0	0	0	1	1	TRUE	TRUE	TRUE	FALSE	TRUE	TRUE	5
Region_1668	2.16955e-08	chr1	156474909	156475209	ENSG00000116604	protein_coding	MEF2D	-	156433519	156470620	upstream	-4289	4289	101	12	11	33	4	2	0	3	0	0	1	0	1	TRUE	TRUE	FALSE	TRUE	TRUE	TRUE	5
Region_1669	2.1811e-08	chr15	41245316	41245616	ENSG00000128965	protein_coding	CHAC1	+	41245347	41248717	overlapStart	-31	31	46	5	17	32	12	1	1	0	0	0	0	0	0	TRUE	TRUE	TRUE	TRUE	TRUE	TRUE	6
Region_1670	2.18306e-08	chr7	30544251	30544551	ENSG00000006625	protein_coding	GGCT	-	30536237	30544460	overlapStart	209	91	48	10	12	8	9	0	0	0	0	0	0	0	2	TRUE	FALSE	FALSE	TRUE	TRUE	FALSE	3
Region_1671	2.20915e-08	chr16	30886476	30886776	ENSG00000150281	protein_coding	CTF1	+	30904374	30914881	upstream	-17898	17598	55	12	16	29	5	0	1	1	0	0	0	1	2	TRUE	TRUE	FALSE	TRUE	FALSE	FALSE	3
Region_1672	2.22628e-08	chr7	152457164	152457464	ENSG00000133627	protein_coding	ACTR3B	+	152456834	152552463	inside	330	330	52	0	17	26	20	1	1	0	0	0	1	2	1	TRUE	TRUE	FALSE	FALSE	FALSE	FALSE	2
Region_1673	2.22628e-08	chr11	66056422	66056722	ENSG00000174851	protein_coding	YIF1A	-	66052051	66056620	overlapStart	198	102	45	7	7	18	11	0	0	0	0	0	0	1	2	TRUE	TRUE	TRUE	TRUE	TRUE	TRUE	6
Region_1674	2.22768e-08	chr8	22224441	22224741	ENSG00000104635	protein_coding	SLC39A14	+	22224800	22291642	upstream	-359	59	41	6	6	20	14	0	0	0	0	0	1	2	1	FALSE	TRUE	TRUE	TRUE	TRUE	TRUE	5
Region_1675	2.24163e-08	chr3	150480923	150481223	ENSG00000181788	protein_coding	SIAH2	-	150458914	150481264	inside	341	41	52	10	11	15	13	0	1	0	0	0	1	0	2	TRUE	TRUE	TRUE	FALSE	FALSE	FALSE	3
Region_1676	2.24972e-08	chr20	62587613	62587913	ENSG00000198276	protein_coding	UCKL1	-	62571186	62587769	overlapStart	156	144	34	18	11	15	6	0	0	0	0	0	0	1	4	FALSE	TRUE	TRUE	TRUE	TRUE	TRUE	5
Region_1677	2.25955e-08	chr3	100053521	100053821	ENSG00000114021	protein_coding	NIT2	+	100053545	100074449	overlapStart	-24	24	39	9	4	21	25	0	0	1	0	0	0	1	3	TRUE	TRUE	TRUE	TRUE	FALSE	TRUE	5
Region_1678	2.2776e-08	chr9	77642814	77643114	ENSG00000156017	protein_coding	C9orf41	-	77595934	77643339	inside	525	225	38	17	12	23	8	1	0	0	0	0	0	0	4	TRUE	TRUE	TRUE	TRUE	TRUE	TRUE	6
Region_1679	2.28298e-08	chr19	54974167	54974467	ENSG00000182909	protein_coding	LENG9	-	54972981	54974894	inside	727	427	37	15	0	38	0	0	0	0	0	0	0	2	3	TRUE	TRUE	TRUE	TRUE	TRUE	TRUE	6
Region_1680	2.28741e-08	chr20	44718427	44718727	ENSG00000124160	protein_coding	NCOA5	-	44689624	44718591	overlapStart	164	136	63	20	11	19	14	1	1	0	1	0	0	1	1	TRUE	TRUE	TRUE	TRUE	TRUE	TRUE	6
Region_1681	2.29468e-08	chr1	38156045	38156345	ENSG00000116922	protein_coding	C1orf109	-	38147242	38157914	inside	1869	1569	51	15	12	30	8	0	2	0	0	0	0	0	1	TRUE	TRUE	TRUE	TRUE	TRUE	TRUE	6
Region_1682	2.31121e-08	chr9	35657717	35658017	ENSG00000199916	misc_RNA	RNase_MRP	-	35657751	35658014	includeFeature	297	3	65	28	16	22	6	1	1	2	0	0	1	2	2	TRUE	TRUE	TRUE	TRUE	TRUE	TRUE	6
Region_1683	2.31121e-08	chr20	62258606	62258906	ENSG00000232442	processed_transcript	CTD-3184A7.4	+	62258580	62260177	inside	26	26	41	17	6	17	17	0	0	1	0	0	0	2	4	FALSE	TRUE	FALSE	FALSE	FALSE	FALSE	1
Region_1684	2.31121e-08	chr9	113018449	113018749	ENSG00000136810	protein_coding	TXN	-	113006091	113018920	inside	471	171	28	17	17	19	13	1	0	0	0	0	0	0	2	TRUE	TRUE	TRUE	FALSE	TRUE	FALSE	4
Region_1685	2.32623e-08	chr12	57634179	57634479	ENSG00000185633	protein_coding	NDUFA4L2	-	57628688	57634475	overlapStart	296	4	27	16	8	37	9	0	0	0	1	0	1	0	2	TRUE	TRUE	TRUE	TRUE	TRUE	TRUE	6
Region_1686	2.33851e-08	chr16	89555541	89555841	ENSG00000167522	protein_coding	ANKRD11	-	89334035	89556969	inside	1428	1128	36	22	13	21	5	0	1	0	0	0	0	0	0	TRUE	TRUE	FALSE	TRUE	TRUE	TRUE	5
Region_1687	2.34928e-08	chr14	23771299	23771599	ENSG00000100829	protein_coding	PPP1R3E	-	23770645	23771785	inside	486	186	43	9	14	18	14	0	0	0	1	0	1	1	3	TRUE	TRUE	FALSE	TRUE	FALSE	FALSE	3
Region_1688	2.35397e-08	chr17	4853026	4853326	ENSG00000108518	protein_coding	PFN1	-	4848947	4852309	upstream	-717	717	41	14	10	19	14	0	1	0	0	0	1	1	2	TRUE	TRUE	TRUE	FALSE	TRUE	TRUE	5
Region_1689	2.35963e-08	chr12	12510042	12510342	ENSG00000165714	protein_coding	LOH12CR1	+	12510020	12619838	inside	22	22	58	17	14	19	8	0	1	1	0	0	0	1	1	TRUE	TRUE	TRUE	TRUE	TRUE	TRUE	6
Region_1690	2.37387e-08	chr6	166796737	166797037	ENSG00000060762	protein_coding	BRP44L	-	166778407	166796486	upstream	-251	251	25	2	5	21	26	0	0	0	0	0	1	2	1	TRUE	TRUE	FALSE	FALSE	FALSE	FALSE	2
Region_1691	2.38405e-08	chr7	150020007	150020307	ENSG00000127399	protein_coding	LRRC61	+	150019728	150035239	inside	279	279	43	15	15	8	4	0	0	0	0	0	1	0	1	TRUE	FALSE	FALSE	FALSE	FALSE	FALSE	1
Region_1692	2.39019e-08	chr3	186501892	186502192	ENSG00000238942	snoRNA	snR39B	+	186502585	186502653	upstream	-693	393	58	7	5	28	10	0	0	1	0	0	0	0	1	TRUE	TRUE	TRUE	TRUE	TRUE	TRUE	6
Region_1693	2.39697e-08	chr16	2317914	2318214	ENSG00000207715	miRNA	AC009065.5	-	2317788	2317881	upstream	-33	33	41	14	12	20	11	0	1	0	0	0	0	1	0	TRUE	TRUE	TRUE	TRUE	TRUE	TRUE	6
Region_1694	2.40867e-08	chr22	35806250	35806550	ENSG00000240293	processed_transcript	CTA-286B10.7	+	35796135	35806001	downstream	10115	249	67	23	13	27	8	1	1	1	1	0	1	1	2	TRUE	TRUE	FALSE	TRUE	TRUE	TRUE	5
Region_1695	2.41255e-08	chr17	34136367	34136667	ENSG00000172660	protein_coding	TAF15	+	34136488	34174237	overlapStart	-121	121	36	6	12	18	10	0	0	0	0	0	0	0	0	TRUE	TRUE	TRUE	TRUE	TRUE	TRUE	6
Region_1696	2.42081e-08	chr5	177632000	177632300	ENSG00000197451	protein_coding	HNRNPAB	+	177631508	177638164	inside	492	492	28	16	7	19	10	0	0	0	0	0	0	1	2	TRUE	TRUE	TRUE	FALSE	TRUE	TRUE	5
Region_1697	2.42932e-08	chr2	101179329	101179629	ENSG00000115539	protein_coding	PDCL3	+	101179152	101193201	inside	177	177	32	10	6	21	15	0	0	0	0	0	0	0	1	TRUE	FALSE	TRUE	TRUE	TRUE	TRUE	5
Region_1698	2.43467e-08	chr1	157776516	157776816	ENSG00000163534	protein_coding	FCRL1	-	157764193	157789895	inside	13379	12323	81	6	16	20	9	1	1	0	0	1	1	0	1	TRUE	TRUE	TRUE	TRUE	FALSE	FALSE	4
Region_1699	2.43609e-08	chr11	68671123	68671423	ENSG00000197345	protein_coding	MRPL21	-	68658747	68671303	overlapStart	180	120	37	8	13	29	11	0	0	1	0	0	0	2	2	TRUE	TRUE	TRUE	TRUE	TRUE	TRUE	6
Region_1700	2.43639e-08	chr20	60705042	60705342	ENSG00000149657	protein_coding	LSM14B	+	60697517	60710434	inside	7525	5092	55	22	13	10	1	1	0	0	0	0	0	1	2	TRUE	TRUE	TRUE	TRUE	TRUE	TRUE	6
Region_1701	2.44368e-08	chr1	161039556	161039856	ENSG00000186517	protein_coding	ARHGAP30	-	161016732	161039760	overlapStart	204	96	62	13	25	16	9	0	2	1	0	0	0	0	1	TRUE	TRUE	TRUE	TRUE	TRUE	TRUE	6
Region_1702	2.45582e-08	chr5	173042878	173043178	ENSG00000145919	protein_coding	BOD1	-	173034517	173043663	inside	785	485	32	8	11	20	10	0	0	0	0	0	2	1	3	TRUE	TRUE	TRUE	TRUE	FALSE	TRUE	5
Region_1703	2.4562e-08	chr2	47205140	47205440	ENSG00000180398	protein_coding	MCFD2	-	47129013	47168994	upstream	-36146	36146	46	20	12	24	11	0	0	0	1	1	0	0	1	FALSE	TRUE	FALSE	FALSE	FALSE	FALSE	1
Region_1704	2.46334e-08	chr1	54303708	54304008	ENSG00000058804	protein_coding	TMEM48	-	54231133	54304533	inside	825	525	45	13	10	19	12	0	0	1	0	0	0	0	0	TRUE	FALSE	TRUE	TRUE	TRUE	TRUE	5
Region_1705	2.46561e-08	chr21	45553348	45553648	ENSG00000160221	protein_coding	C21orf33	+	45553487	45565605	overlapStart	-139	139	24	17	15	12	9	0	0	0	0	0	0	0	1	TRUE	TRUE	FALSE	TRUE	FALSE	TRUE	4
Region_1706	2.47128e-08	chr7	152161366	152161666	ENSG00000020219	pseudogene	CCT8L1	+	152142302	152144335	downstream	19064	17031	58	7	8	7	10	0	0	0	0	0	0	0	1	TRUE	TRUE	TRUE	TRUE	TRUE	FALSE	5
Region_1707	2.48688e-08	chr16	8962398	8962698	ENSG00000153048	protein_coding	CARHSP1	-	8946799	8962863	inside	465	165	42	14	5	14	11	0	0	0	0	0	0	1	2	FALSE	TRUE	TRUE	TRUE	TRUE	TRUE	5
Region_1708	2.52588e-08	chr7	130125968	130126268	ENSG00000106484	protein_coding	MEST	+	130126046	130146133	overlapStart	-78	78	82	15	9	9	0	1	0	0	0	0	0	0	1	TRUE	TRUE	TRUE	TRUE	TRUE	FALSE	5
Region_1709	2.54267e-08	chr10	116256546	116256846	ENSG00000229668	pseudogene	RP11-317F20.2	-	116261756	116262106	downstream	5560	4910	54	25	18	15	11	2	0	1	0	0	0	0	1	TRUE	TRUE	TRUE	TRUE	TRUE	TRUE	6
Region_1710	2.54693e-08	chr12	123717496	123717796	ENSG00000130921	protein_coding	C12orf65	+	123717463	123742506	inside	33	33	32	10	5	22	15	0	0	0	0	0	0	0	1	TRUE	TRUE	TRUE	TRUE	TRUE	TRUE	6
Region_1711	2.55415e-08	chr7	128580650	128580950	ENSG00000128604	protein_coding	IRF5	+	128577666	128590089	inside	2984	2984	51	10	5	31	9	1	0	0	0	0	0	1	1	TRUE	TRUE	TRUE	TRUE	TRUE	TRUE	6
Region_1712	2.56043e-08	chr15	69112632	69112932	ENSG00000140350	protein_coding	ANP32A	-	69070874	69113236	inside	604	304	63	10	13	25	7	0	0	2	0	0	0	1	2	TRUE	TRUE	FALSE	TRUE	TRUE	TRUE	5
Region_1713	2.56043e-08	chr21	47649024	47649324	ENSG00000215424	processed_transcript	MCM3APAS	+	47649145	47671615	overlapStart	-121	121	53	15	12	16	5	1	0	0	0	0	0	1	1	TRUE	TRUE	FALSE	FALSE	FALSE	FALSE	2
Region_1714	2.56043e-08	chr19	10305333	10305633	ENSG00000130816	protein_coding	DNMT1	-	10244023	10305755	inside	422	122	37	8	12	21	7	0	0	0	0	0	0	0	1	TRUE	TRUE	TRUE	TRUE	TRUE	TRUE	6
Region_1715	2.56301e-08	chr6	111804498	111804798	ENSG00000231889	processed_transcript	RP3-487J7.2	+	111804744	111898179	overlapStart	-246	54	53	13	11	22	13	0	2	0	0	0	0	1	2	TRUE	TRUE	TRUE	TRUE	TRUE	FALSE	5
Region_1716	2.56785e-08	chr16	89753089	89753389	ENSG00000185324	protein_coding	CDK10	+	89753078	89762772	inside	11	11	65	13	5	19	16	1	1	0	0	0	0	1	3	TRUE	TRUE	TRUE	TRUE	TRUE	TRUE	6
Region_1717	2.57262e-08	chr1	245082079	245082379	ENSG00000201758	misc_RNA	7SK	+	245107212	245107518	upstream	-25133	24833	79	11	15	24	3	1	1	1	0	0	1	2	2	TRUE	TRUE	TRUE	FALSE	TRUE	TRUE	5
Region_1718	2.57915e-08	chr12	104350790	104351090	ENSG00000204954	protein_coding	C12orf73	-	104343981	104350993	overlapStart	203	97	64	9	11	18	15	0	1	1	0	0	1	0	1	TRUE	TRUE	TRUE	TRUE	FALSE	TRUE	5
Region_1719	2.59285e-08	chr8	30601593	30601893	ENSG00000104691	protein_coding	UBXN8	+	30601707	30623910	overlapStart	-114	114	41	19	9	26	14	0	0	1	1	0	1	1	1	TRUE	TRUE	TRUE	TRUE	TRUE	TRUE	6
Region_1720	2.59887e-08	chr16	2265182	2265482	ENSG00000184207	protein_coding	PGP	-	2261603	2264822	upstream	-360	360	47	16	16	20	20	2	1	0	0	0	1	3	2	TRUE	TRUE	TRUE	FALSE	TRUE	FALSE	4
Region_1721	2.59887e-08	chr15	66648841	66649141	ENSG00000075131	protein_coding	TIPIN	-	66629052	66649054	overlapStart	213	87	55	13	13	20	11	1	0	0	1	0	0	0	1	TRUE	TRUE	TRUE	TRUE	FALSE	FALSE	4
Region_1722	2.60736e-08	chr16	30709465	30709765	ENSG00000080603	protein_coding	SRCAP	+	30709530	30762702	overlapStart	-65	65	53	23	10	29	19	1	3	0	0	0	0	0	0	FALSE	TRUE	TRUE	TRUE	TRUE	TRUE	5
Region_1723	2.62403e-08	chr1	1406922	1407222	ENSG00000160072	protein_coding	ATAD3B	+	1407143	1433228	overlapStart	-221	79	42	12	6	16	10	0	0	0	0	0	0	0	2	TRUE	TRUE	TRUE	TRUE	TRUE	FALSE	5
Region_1724	2.62506e-08	chr1	51425813	51426113	ENSG00000185104	protein_coding	FAF1	-	50905150	51425935	overlapStart	122	122	58	22	15	29	11	1	1	1	1	0	1	1	1	TRUE	TRUE	TRUE	TRUE	TRUE	TRUE	6
Region_1725	2.63301e-08	chr15	93425780	93426080	ENSG00000173575	protein_coding	CHD2	+	93443419	93571237	upstream	-17639	17339	54	14	4	20	2	0	0	0	0	0	0	0	0	TRUE	TRUE	FALSE	TRUE	TRUE	FALSE	4
Region_1726	2.64377e-08	chr16	46917693	46917993	ENSG00000166123	protein_coding	GPT2	+	46918290	46965201	upstream	-597	297	55	13	9	33	7	0	0	1	0	1	0	0	0	TRUE	TRUE	FALSE	TRUE	TRUE	TRUE	5
Region_1727	2.66508e-08	chr2	99771417	99771717	ENSG00000144182	protein_coding	LIPT1	+	99771418	99779620	overlapStart	-1	1	65	10	10	17	24	1	2	0	0	0	0	1	2	TRUE	TRUE	TRUE	FALSE	TRUE	TRUE	5
Region_1728	2.66508e-08	chr9	139137270	139137570	ENSG00000165661	protein_coding	QSOX2	-	139098179	139137687	inside	417	117	47	18	14	18	12	0	0	1	1	0	0	1	1	TRUE	TRUE	FALSE	TRUE	TRUE	TRUE	5
Region_1729	2.66828e-08	chr2	106777387	106777687	ENSG00000233339	processed_transcript	AC018878.3	+	106795998	106800253	upstream	-18611	18311	60	17	18	6	0	1	0	0	0	0	0	0	2	TRUE	TRUE	FALSE	FALSE	FALSE	FALSE	2
Region_1730	2.66909e-08	chr17	42404223	42404523	ENSG00000013306	protein_coding	SLC25A39	-	42396993	42402238	upstream	-1985	1985	49	16	5	42	5	2	0	0	0	0	1	1	1	TRUE	TRUE	TRUE	TRUE	TRUE	TRUE	6
Region_1731	2.67063e-08	chr10	61666528	61666828	ENSG00000108091	protein_coding	CCDC6	-	61548521	61666818	overlapStart	290	10	43	27	13	34	15	0	4	0	0	0	2	1	3	TRUE	TRUE	TRUE	TRUE	TRUE	TRUE	6
Region_1732	2.67912e-08	chr1	36929845	36930145	ENSG00000116898	protein_coding	MRPS15	-	36921319	36930038	overlapStart	193	107	60	11	15	46	6	2	1	1	0	0	0	1	1	TRUE	TRUE	TRUE	FALSE	TRUE	TRUE	5
Region_1733	2.68001e-08	chr4	37827933	37828233	ENSG00000169299	protein_coding	PGM2	+	37828255	37864558	upstream	-322	22	38	11	18	18	21	0	1	1	0	0	1	0	1	TRUE	TRUE	TRUE	TRUE	FALSE	FALSE	4
Region_1734	2.68335e-08	chr2	160568884	160569184	ENSG00000226266	processed_transcript	AC009961.3	-	160527219	160568941	overlapStart	57	57	33	6	15	17	9	0	0	0	0	0	0	0	2	TRUE	TRUE	TRUE	TRUE	TRUE	TRUE	6
Region_1735	2.69667e-08	chr7	100472550	100472850	ENSG00000087087	protein_coding	SRRT	+	100472733	100486285	overlapStart	-183	117	64	8	3	14	7	0	0	0	0	0	0	0	2	TRUE	TRUE	TRUE	TRUE	TRUE	FALSE	5
Region_1736	2.71848e-08	chr13	113951301	113951601	ENSG00000185896	protein_coding	LAMP1	+	113951556	113977987	overlapStart	-255	45	26	16	2	29	8	0	0	0	0	0	6	1	6	FALSE	TRUE	TRUE	FALSE	TRUE	TRUE	4
Region_1737	2.73619e-08	chr2	120436642	120436942	ENSG00000144120	protein_coding	TMEM177	+	120436743	120444083	overlapStart	-101	101	34	8	8	27	8	0	0	0	0	0	0	0	1	TRUE	TRUE	TRUE	FALSE	FALSE	TRUE	4
Region_1738	2.74738e-08	chr19	41197103	41197403	ENSG00000105245	protein_coding	NUMBL	-	41171810	41196556	upstream	-547	547	40	45	21	17	6	3	1	0	0	0	1	1	2	TRUE	TRUE	TRUE	TRUE	TRUE	TRUE	6
Region_1739	2.74877e-08	chr1	36690316	36690616	ENSG00000054118	protein_coding	THRAP3	+	36690017	36770958	inside	299	299	43	10	11	15	28	1	0	1	0	0	0	0	3	TRUE	FALSE	TRUE	TRUE	TRUE	TRUE	5
Region_1740	2.74967e-08	chr11	57425045	57425345	ENSG00000172409	protein_coding	CLP1	+	57425216	57429334	overlapStart	-171	129	57	27	11	39	11	1	1	3	0	0	0	1	1	FALSE	TRUE	TRUE	TRUE	TRUE	TRUE	5
Region_1741	2.75452e-08	chr1	184020682	184020982	ENSG00000198860	protein_coding	TSEN15	+	184020811	184043346	overlapStart	-129	129	42	10	5	27	4	0	0	0	0	0	0	0	0	TRUE	TRUE	TRUE	TRUE	TRUE	TRUE	6
Region_1742	2.77376e-08	chr1	86173844	86174144	ENSG00000117174	protein_coding	ZNHIT6	-	86118491	86174101	overlapStart	257	43	31	16	6	25	6	0	0	0	0	0	1	1	1	TRUE	TRUE	TRUE	TRUE	TRUE	TRUE	6
Region_1743	2.78373e-08	chr10	5734775	5735075	ENSG00000108021	protein_coding	C10orf18	+	5726801	5806943	inside	7974	7974	46	19	14	15	14	0	0	2	0	0	0	0	0	TRUE	TRUE	FALSE	TRUE	FALSE	FALSE	3
Region_1744	2.79002e-08	chr19	510615	510915	ENSG00000141933	protein_coding	C19orf20	+	507497	519653	inside	3118	3118	47	16	8	37	7	0	0	2	0	0	0	0	1	TRUE	TRUE	FALSE	FALSE	FALSE	FALSE	2
Region_1745	2.80094e-08	chr1	150266137	150266437	ENSG00000187145	protein_coding	MRPS21	+	150266289	150281414	overlapStart	-152	148	100	10	19	18	14	3	1	1	0	1	0	0	0	TRUE	TRUE	TRUE	TRUE	TRUE	TRUE	6
Region_1746	2.80094e-08	chr4	24585871	24586171	ENSG00000109606	protein_coding	DHX15	-	24519064	24586173	inside	302	2	54	9	8	17	13	0	1	0	0	0	0	0	1	TRUE	TRUE	TRUE	TRUE	TRUE	TRUE	6
Region_1747	2.80094e-08	chr1	155164180	155164480	ENSG00000208011	miRNA	hsa-mir-92b	+	155164968	155165063	upstream	-788	488	27	20	14	4	11	0	0	0	0	0	2	2	4	TRUE	TRUE	TRUE	FALSE	TRUE	FALSE	4
Region_1748	2.81165e-08	chr12	64173925	64174225	ENSG00000118600	protein_coding	TMEM5	+	64173664	64203300	inside	261	261	22	10	6	13	25	0	0	0	0	0	1	0	1	TRUE	TRUE	TRUE	FALSE	FALSE	FALSE	3
Region_1749	2.81811e-08	chr21	35747921	35748221	ENSG00000205670	protein_coding	C21orf51	+	35747779	35780164	inside	142	142	48	15	8	28	12	0	1	0	1	0	1	1	2	TRUE	TRUE	FALSE	FALSE	FALSE	FALSE	2
Region_1750	2.82499e-08	chr19	4400488	4400788	ENSG00000141985	protein_coding	SH3GL1	-	4360370	4400496	overlapStart	8	8	43	15	8	16	4	0	0	0	0	0	1	0	2	TRUE	TRUE	TRUE	TRUE	TRUE	FALSE	5
Region_1751	2.827e-08	chr9	21803020	21803320	ENSG00000233326	processed_transcript	RP11-70L8.3	+	21803282	21813885	overlapStart	-262	38	39	13	19	14	10	0	1	0	0	0	1	2	1	TRUE	TRUE	TRUE	FALSE	TRUE	TRUE	5
Region_1752	2.83121e-08	chr2	191746631	191746931	ENSG00000235852	processed_transcript	AC005540.3	-	191745523	191746785	overlapStart	154	146	43	14	17	22	24	1	0	0	1	1	1	0	3	TRUE	TRUE	TRUE	FALSE	TRUE	TRUE	5
Region_1753	2.83382e-08	chr12	110010926	110011226	ENSG00000139428	protein_coding	MMAB	-	109991525	110011358	inside	432	132	69	10	17	22	18	3	0	1	0	0	1	2	3	TRUE	TRUE	TRUE	TRUE	TRUE	FALSE	5
Region_1754	2.84322e-08	chr10	60145122	60145422	ENSG00000108064	protein_coding	TFAM	+	60144782	60158981	inside	340	340	28	12	7	19	13	0	0	0	0	0	0	1	1	TRUE	TRUE	TRUE	TRUE	TRUE	TRUE	6
Region_1755	2.84475e-08	chr19	11090697	11090997	ENSG00000127616	protein_coding	SMARCA4	+	11071598	11172958	inside	19099	19099	56	26	8	37	0	0	0	3	0	0	1	1	2	TRUE	TRUE	FALSE	TRUE	FALSE	FALSE	3
Region_1756	2.85407e-08	chr5	102594726	102595026	ENSG00000181751	protein_coding	C5orf30	+	102594403	102614361	inside	323	323	53	13	9	14	11	1	0	0	0	0	0	2	1	TRUE	TRUE	FALSE	FALSE	TRUE	TRUE	4
Region_1757	2.86398e-08	chr18	72163473	72163773	ENSG00000133313	protein_coding	CNDP2	+	72163443	72188363	inside	30	30	35	5	9	14	17	0	0	0	0	0	1	1	3	TRUE	TRUE	TRUE	TRUE	FALSE	FALSE	4
Region_1758	2.87096e-08	chr2	70520506	70520806	ENSG00000143977	protein_coding	SNRPG	-	70508494	70520903	inside	397	97	48	11	12	14	13	0	0	0	0	1	0	0	0	TRUE	TRUE	FALSE	TRUE	FALSE	FALSE	3
Region_1759	2.88103e-08	chr3	197282445	197282745	ENSG00000161267	protein_coding	BDH1	-	197236654	197300194	inside	17749	17449	23	8	10	19	17	0	0	0	0	0	1	0	1	TRUE	TRUE	TRUE	FALSE	TRUE	TRUE	5
Region_1760	2.90844e-08	chr10	99257579	99257879	ENSG00000155229	protein_coding	MMS19	-	99218081	99258551	inside	972	672	28	12	11	10	16	0	0	0	0	0	0	0	2	TRUE	TRUE	TRUE	TRUE	TRUE	FALSE	5
Region_1761	2.92152e-08	chr22	24181089	24181389	ENSG00000099958	protein_coding	DERL3	-	24176690	24181315	overlapStart	226	74	49	5	8	29	2	0	0	0	0	0	0	0	3	TRUE	FALSE	TRUE	FALSE	TRUE	TRUE	4
Region_1762	2.92347e-08	chr1	235291915	235292215	ENSG00000173726	protein_coding	TOMM20	-	235272651	235292251	inside	336	36	39	8	16	21	12	1	0	0	0	0	0	0	0	TRUE	TRUE	TRUE	TRUE	TRUE	TRUE	6
Region_1763	2.93102e-08	chr13	21476177	21476477	ENSG00000132953	protein_coding	XPO4	-	21351469	21477187	inside	1010	710	40	21	16	27	16	1	1	0	1	0	1	1	1	TRUE	TRUE	FALSE	TRUE	TRUE	TRUE	5
Region_1764	2.93448e-08	chr17	1303224	1303524	ENSG00000108953	protein_coding	YWHAE	-	1247566	1303505	overlapStart	281	19	28	23	19	17	26	0	0	1	2	0	0	0	0	TRUE	TRUE	TRUE	TRUE	TRUE	TRUE	6
Region_1765	2.93448e-08	chr8	145800792	145801092	ENSG00000147799	protein_coding	ARHGAP39	-	145754563	145831084	inside	30292	29992	66	1	14	31	7	2	0	0	0	0	1	1	2	TRUE	FALSE	FALSE	FALSE	FALSE	FALSE	1
Region_1766	2.93448e-08	chr2	95787402	95787702	ENSG00000144029	protein_coding	MRPS5	-	95752952	95815179	inside	27777	27477	40	7	8	10	16	0	0	0	0	0	0	1	1	TRUE	TRUE	TRUE	TRUE	TRUE	TRUE	6
Region_1767	2.93903e-08	chr21	47705983	47706283	ENSG00000160294	protein_coding	MCM3AP	-	47655047	47706211	overlapStart	228	72	45	19	5	22	18	0	2	0	0	0	0	0	0	TRUE	TRUE	TRUE	TRUE	FALSE	FALSE	4
Region_1768	2.94985e-08	chr14	97263807	97264107	ENSG00000100749	protein_coding	VRK1	+	97263684	97347950	inside	123	123	50	10	12	23	15	0	0	1	1	0	0	1	2	TRUE	TRUE	FALSE	TRUE	FALSE	FALSE	3
Region_1769	2.97537e-08	chr22	37957769	37958069	ENSG00000128283	protein_coding	CDC42EP1	+	37956454	37965412	inside	1315	1315	26	8	8	43	0	0	0	0	0	0	0	0	2	TRUE	TRUE	TRUE	TRUE	TRUE	FALSE	5
Region_1770	3.0094e-08	chr4	139936435	139936735	ENSG00000151014	protein_coding	CCRN4L	+	139936943	139967093	upstream	-508	208	45	20	11	24	9	0	1	1	0	0	1	0	1	TRUE	TRUE	TRUE	FALSE	FALSE	TRUE	4
Region_1771	3.03693e-08	chr2	170655513	170655813	ENSG00000138385	protein_coding	SSB	+	170648443	170668574	inside	7070	7070	55	10	10	13	12	1	0	0	0	0	1	2	2	TRUE	TRUE	TRUE	TRUE	FALSE	FALSE	4
Region_1772	3.04556e-08	chr16	58768126	58768426	ENSG00000125166	protein_coding	GOT2	-	58741035	58768239	overlapStart	113	113	90	24	11	17	8	3	0	2	0	0	0	1	1	TRUE	TRUE	TRUE	TRUE	TRUE	TRUE	6
Region_1773	3.06247e-08	chr7	76022461	76022761	ENSG00000188372	protein_coding	ZP3	+	76026835	76071388	upstream	-4374	4074	50	12	19	20	8	0	0	1	1	0	0	2	4	TRUE	TRUE	FALSE	TRUE	FALSE	FALSE	3
Region_1774	3.08599e-08	chr7	86781429	86781729	ENSG00000135164	protein_coding	DMTF1	+	86781677	86825648	overlapStart	-248	52	39	5	12	23	6	0	0	0	0	0	0	0	1	TRUE	TRUE	TRUE	TRUE	FALSE	FALSE	4
Region_1775	3.08652e-08	chr10	102106160	102106460	ENSG00000231188	processed_transcript	RP11-34D15.2	-	102095320	102106147	upstream	-13	13	70	11	5	26	8	1	0	1	0	0	0	0	3	TRUE	TRUE	FALSE	FALSE	TRUE	FALSE	3
Region_1776	3.0958e-08	chr9	140134916	140135216	ENSG00000188229	protein_coding	TUBB2C	+	140135665	140138159	upstream	-749	449	43	15	9	18	12	0	1	0	0	0	1	1	1	TRUE	TRUE	FALSE	TRUE	FALSE	FALSE	3
Region_1777	3.15597e-08	chr9	130624427	130624727	ENSG00000106991	protein_coding	ENG	-	130577291	130617035	upstream	-7392	7392	46	1	16	23	1	0	0	0	0	0	1	0	1	TRUE	TRUE	TRUE	TRUE	TRUE	FALSE	5
Region_1778	3.16168e-08	chr19	2266516	2266816	ENSG00000104904	protein_coding	OAZ1	+	2269598	2273107	upstream	-3082	2782	25	9	10	23	11	0	0	0	0	0	1	2	1	TRUE	TRUE	FALSE	TRUE	FALSE	FALSE	3
Region_1779	3.17021e-08	chr13	37573308	37573608	ENSG00000120699	protein_coding	EXOSC8	+	37572953	37583750	inside	355	355	51	20	18	18	14	0	1	2	0	0	0	1	1	TRUE	TRUE	TRUE	TRUE	TRUE	TRUE	6
Region_1780	3.17021e-08	chr19	32896413	32896713	ENSG00000249530	lincRNA	AC007773.1	-	32880959	32896445	overlapStart	32	32	63	7	13	14	8	0	1	0	0	0	0	0	0	FALSE	TRUE	TRUE	FALSE	TRUE	TRUE	4
Region_1781	3.19864e-08	chr8	144363662	144363962	ENSG00000185730	protein_coding	ZNF696	+	144373559	144382122	upstream	-9897	9597	98	11	10	16	11	0	2	1	1	0	0	0	2	TRUE	TRUE	FALSE	TRUE	FALSE	FALSE	3
Region_1782	3.20296e-08	chr19	34895441	34895741	ENSG00000126249	protein_coding	PDCD2L	+	34895303	34917070	inside	138	138	39	16	14	16	10	0	1	0	0	0	1	0	2	TRUE	TRUE	TRUE	TRUE	TRUE	TRUE	6
Region_1783	3.20296e-08	chr12	65004501	65004801	ENSG00000153179	protein_coding	RASSF3	+	65004293	65089192	inside	208	208	36	9	8	22	9	0	0	0	0	0	1	1	2	TRUE	FALSE	TRUE	TRUE	TRUE	TRUE	5
Region_1784	3.21631e-08	chr6	33256825	33257125	ENSG00000204220	protein_coding	PFDN6	+	33257079	33266178	overlapStart	-254	46	36	13	8	13	10	0	0	0	0	0	1	1	2	TRUE	TRUE	TRUE	TRUE	TRUE	TRUE	6
Region_1785	3.23682e-08	chr12	46384321	46384621	ENSG00000139218	protein_coding	SFRS2IP	-	46315192	46384363	overlapStart	42	42	96	14	11	34	7	2	1	3	0	0	0	1	2	TRUE	TRUE	TRUE	TRUE	TRUE	TRUE	6
Region_1786	3.24089e-08	chr3	37034894	37035194	ENSG00000076242	protein_coding	MLH1	+	37034823	37092409	inside	71	71	36	5	12	11	15	0	0	0	0	0	0	1	2	TRUE	TRUE	TRUE	TRUE	TRUE	TRUE	6
Region_1787	3.26279e-08	chr1	24969355	24969655	ENSG00000133226	protein_coding	SRRM1	+	24958207	24999771	inside	11148	11148	38	3	13	16	13	0	0	0	0	0	0	0	2	TRUE	TRUE	TRUE	TRUE	TRUE	TRUE	6
Region_1788	3.28332e-08	chr11	14927146	14927446	ENSG00000175868	protein_coding	CALCB	+	14926543	15100182	inside	603	603	41	12	14	11	3	0	0	0	0	0	0	0	0	TRUE	TRUE	FALSE	FALSE	FALSE	FALSE	2
Region_1789	3.28503e-08	chr17	37910537	37910837	ENSG00000249524	lincRNA	AC079199.1	+	37916402	37920067	upstream	-5865	5565	55	11	10	30	9	0	0	2	0	0	0	0	2	TRUE	FALSE	TRUE	TRUE	TRUE	FALSE	4
Region_1790	3.29208e-08	chr8	117767793	117768093	ENSG00000147677	protein_coding	EIF3H	-	117657056	117768232	inside	439	139	22	10	16	14	13	0	0	0	0	0	1	2	1	TRUE	TRUE	TRUE	TRUE	TRUE	TRUE	6
Region_1791	3.29813e-08	chr12	111099281	111099581	ENSG00000122986	protein_coding	HVCN1	-	111086491	111121072	inside	21791	12790	61	16	12	19	7	0	1	0	0	1	0	0	2	FALSE	TRUE	TRUE	TRUE	TRUE	TRUE	5
Region_1792	3.30763e-08	chr4	76649447	76649747	ENSG00000138757	protein_coding	G3BP2	-	76567966	76649709	overlapStart	262	38	52	24	19	15	8	1	0	1	1	0	1	2	2	TRUE	TRUE	TRUE	TRUE	TRUE	TRUE	6
Region_1793	3.35494e-08	chr5	180687992	180688292	ENSG00000183718	protein_coding	TRIM52	-	180681417	180688119	overlapStart	127	127	49	14	6	24	7	1	0	0	0	0	0	0	1	FALSE	FALSE	TRUE	FALSE	FALSE	FALSE	1
Region_1794	3.3569e-08	chr11	65189655	65189955	ENSG00000245532	lincRNA	AP000944.1	+	65190245	65193996	upstream	-590	290	48	13	9	22	7	1	0	0	0	0	0	0	2	TRUE	TRUE	TRUE	TRUE	TRUE	TRUE	6
Region_1795	3.3569e-08	chr4	2813935	2814235	ENSG00000087266	protein_coding	SH3BP2	+	2794750	2842825	inside	19185	19185	39	12	15	19	10	0	0	0	1	0	0	0	4	TRUE	TRUE	TRUE	TRUE	TRUE	TRUE	6
Region_1796	3.39814e-08	chr19	17392516	17392816	ENSG00000160117	protein_coding	ANKLE1	+	17392454	17398455	inside	62	62	39	25	11	33	12	0	0	2	1	0	0	1	3	TRUE	TRUE	TRUE	TRUE	TRUE	FALSE	5
Region_1797	3.40239e-08	chr12	112037328	112037628	ENSG00000204842	protein_coding	ATXN2	-	111890018	112037480	overlapStart	152	148	60	15	13	31	15	4	0	0	0	0	1	0	1	TRUE	TRUE	TRUE	TRUE	FALSE	FALSE	4
Region_1798	3.40442e-08	chr4	39979401	39979701	ENSG00000121892	protein_coding	PDS5A	-	39824483	39979576	overlapStart	175	125	82	13	8	24	7	1	1	1	0	0	0	0	6	TRUE	FALSE	TRUE	TRUE	TRUE	TRUE	5
Region_1799	3.44519e-08	chr3	136471324	136471624	ENSG00000118007	protein_coding	STAG1	-	136055077	136471220	upstream	-104	104	77	15	5	24	9	1	1	0	1	0	0	0	2	TRUE	TRUE	TRUE	TRUE	TRUE	TRUE	6
Region_1800	3.46826e-08	chr19	2236129	2236429	ENSG00000104886	protein_coding	PLEKHJ1	-	2233155	2236319	overlapStart	190	110	48	16	12	19	13	0	1	1	0	0	0	0	2	TRUE	TRUE	TRUE	FALSE	TRUE	TRUE	5
Region_1801	3.49918e-08	chr19	16556962	16557262	ENSG00000127527	protein_coding	EPS15L1	-	16466220	16582781	inside	25819	25519	53	25	18	11	13	2	0	1	0	0	1	1	1	TRUE	TRUE	FALSE	TRUE	FALSE	FALSE	3
Region_1802	3.51444e-08	chr5	68485330	68485630	ENSG00000153044	protein_coding	CENPH	+	68485375	68506184	overlapStart	-45	45	32	7	12	15	26	1	0	0	0	0	0	0	0	TRUE	TRUE	TRUE	TRUE	TRUE	TRUE	6
Region_1803	3.51924e-08	chr11	9781233	9781533	ENSG00000245522	lincRNA	AC026250.4	-	9776317	9781080	upstream	-153	153	66	21	14	15	17	3	0	1	0	0	1	1	2	TRUE	TRUE	TRUE	TRUE	TRUE	TRUE	6
Region_1804	3.51969e-08	chr6	5260754	5261054	ENSG00000214113	protein_coding	LYRM4	-	5108653	5261172	inside	418	118	34	11	16	16	2	0	0	0	0	0	0	0	0	TRUE	TRUE	TRUE	FALSE	TRUE	TRUE	5
Region_1805	3.52244e-08	chr17	77967381	77967681	ENSG00000167291	protein_coding	TBC1D16	-	77913821	78009647	inside	42266	41966	16	4	4	59	1	0	0	0	0	0	1	1	2	TRUE	TRUE	TRUE	TRUE	TRUE	FALSE	5
Region_1806	3.52244e-08	chr13	77903467	77903767	ENSG00000005810	protein_coding	MYCBP2	-	77618792	77901185	upstream	-2282	2282	27	17	28	16	23	0	1	0	2	0	0	0	0	TRUE	TRUE	TRUE	TRUE	TRUE	TRUE	6
Region_1807	3.52244e-08	chr15	69686916	69687216	ENSG00000207395	misc_RNA	Y_RNA	+	69698780	69698891	upstream	-11864	11564	40	5	11	15	10	0	0	0	0	0	1	1	2	TRUE	TRUE	TRUE	TRUE	FALSE	TRUE	5
Region_1808	3.54563e-08	chr22	41697448	41697748	ENSG00000100403	protein_coding	ZC3H7B	+	41697526	41756151	overlapStart	-78	78	55	9	7	24	9	0	0	1	0	0	0	0	1	TRUE	TRUE	TRUE	TRUE	TRUE	TRUE	6
Region_1809	3.54948e-08	chr3	127317152	127317452	ENSG00000163870	protein_coding	GPR175	-	127291912	127317094	upstream	-58	58	32	7	12	27	16	0	0	0	0	1	1	0	2	TRUE	TRUE	TRUE	TRUE	TRUE	TRUE	6
Region_1810	3.5636e-08	chr7	44835710	44836010	ENSG00000196262	protein_coding	PPIA	+	44836279	44864163	upstream	-569	269	58	10	11	14	17	2	0	0	0	0	0	1	1	TRUE	TRUE	FALSE	FALSE	FALSE	FALSE	2
Region_1811	3.56793e-08	chr11	8986200	8986500	ENSG00000175348	protein_coding	TMEM9B	-	8968841	8986002	upstream	-198	198	31	22	10	18	22	1	1	0	0	0	0	0	1	TRUE	TRUE	TRUE	TRUE	TRUE	FALSE	5
Region_1812	3.58486e-08	chr19	3108727	3109027	ENSG00000088256	protein_coding	GNA11	+	3094408	3121452	inside	14319	12425	22	9	11	21	13	0	0	0	0	0	1	2	2	TRUE	TRUE	FALSE	FALSE	FALSE	FALSE	2
Region_1813	3.59132e-08	chr13	50366508	50366808	ENSG00000102753	protein_coding	KPNA3	-	50273447	50367057	inside	549	249	37	17	14	28	0	0	1	0	0	0	0	0	2	TRUE	TRUE	TRUE	FALSE	TRUE	TRUE	5
Region_1814	3.59787e-08	chr6	91060390	91060690	ENSG00000251241	lincRNA	AL132996.1	+	91054938	91072351	inside	5452	5452	28	34	30	12	7	1	0	1	1	0	1	0	2	TRUE	TRUE	FALSE	FALSE	FALSE	FALSE	2
Region_1815	3.60268e-08	chr20	62378932	62379232	ENSG00000229299	processed_transcript	RP4-583P15.10	+	62376040	62377309	downstream	2892	1623	51	23	14	8	1	0	0	1	0	0	0	2	1	TRUE	TRUE	FALSE	FALSE	FALSE	FALSE	2
Region_1816	3.60268e-08	chr2	27593111	27593411	ENSG00000115211	protein_coding	EIF2B4	-	27587219	27593353	overlapStart	242	58	52	17	10	28	4	1	0	1	0	0	0	0	1	TRUE	TRUE	TRUE	TRUE	TRUE	TRUE	6
Region_1817	3.61547e-08	chr7	24613047	24613347	ENSG00000105926	protein_coding	MPP6	+	24612887	24729159	inside	160	160	42	9	4	19	11	0	0	0	0	0	0	1	4	FALSE	TRUE	TRUE	FALSE	TRUE	TRUE	4
Region_1818	3.61547e-08	chr7	112090749	112091049	ENSG00000180019	pseudogene	AC079741.2	-	112086219	112086430	upstream	-4319	4319	38	11	7	21	7	0	0	0	0	0	0	0	0	TRUE	TRUE	TRUE	TRUE	TRUE	FALSE	5
Region_1819	3.63971e-08	chr1	174969185	174969485	ENSG00000116161	protein_coding	CACYBP	+	174968300	174980851	inside	885	885	66	8	7	16	9	1	0	0	0	0	0	0	1	TRUE	TRUE	TRUE	TRUE	TRUE	TRUE	6
Region_1820	3.64045e-08	chr2	48542733	48543033	ENSG00000170802	protein_coding	FOXN2	+	48541776	48606433	inside	957	957	56	22	13	16	12	1	2	0	0	0	0	0	1	TRUE	TRUE	TRUE	TRUE	TRUE	FALSE	5
Region_1821	3.65392e-08	chr10	32635985	32636285	ENSG00000229327	processed_transcript	RP11-135A24.2	+	32636325	32663416	upstream	-340	40	60	22	13	24	5	1	2	0	0	0	0	1	1	TRUE	TRUE	TRUE	TRUE	TRUE	TRUE	6
Region_1822	3.6569e-08	chr19	3984137	3984437	ENSG00000167658	protein_coding	EEF2	-	3976055	3985461	inside	1324	1024	48	22	16	18	10	1	0	1	1	0	1	2	2	TRUE	TRUE	TRUE	TRUE	TRUE	TRUE	6
Region_1823	3.6569e-08	chr20	52226224	52226524	ENSG00000171940	protein_coding	ZNF217	-	52183604	52226446	overlapStart	222	78	28	23	18	9	12	0	0	0	0	1	0	0	1	FALSE	TRUE	TRUE	FALSE	TRUE	TRUE	4
Region_1824	3.66363e-08	chr11	9635681	9635981	ENSG00000243964	pseudogene	RP11-16F15.1	+	9627689	9628156	downstream	7992	7525	59	22	9	19	5	0	1	0	1	0	0	0	3	TRUE	TRUE	TRUE	TRUE	FALSE	FALSE	4
Region_1825	3.68402e-08	chr10	71905996	71906296	ENSG00000156521	protein_coding	TYSND1	-	71897737	71906432	inside	436	136	28	11	9	22	22	0	1	0	0	0	1	1	2	FALSE	TRUE	TRUE	TRUE	TRUE	TRUE	5
Region_1826	3.68934e-08	chr6	45345770	45346070	ENSG00000196284	protein_coding	SUPT3H	-	44777054	45345691	upstream	-79	79	60	26	17	13	6	0	2	1	0	0	0	1	4	TRUE	TRUE	TRUE	FALSE	TRUE	TRUE	5
Region_1827	3.6905e-08	chr7	148396391	148396691	ENSG00000055130	protein_coding	CUL1	+	148395006	148498201	inside	1385	1385	40	7	14	21	13	0	0	0	1	0	0	0	2	TRUE	TRUE	FALSE	FALSE	TRUE	FALSE	3
Region_1828	3.70298e-08	chr16	4784051	4784351	ENSG00000168096	protein_coding	ANKS3	-	4746513	4784163	overlapStart	112	112	37	12	8	18	8	0	0	0	0	0	0	1	2	TRUE	TRUE	TRUE	TRUE	FALSE	FALSE	4
Region_1829	3.74687e-08	chr19	18272037	18272337	ENSG00000105647	protein_coding	PIK3R2	+	18263928	18281343	inside	8109	8109	46	23	10	23	6	1	1	0	0	0	0	1	1	TRUE	TRUE	TRUE	TRUE	TRUE	TRUE	6
Region_1830	3.77521e-08	chr19	47104187	47104487	ENSG00000230510	protein_coding	AC011484.2	-	47021936	47104457	overlapStart	270	30	45	19	5	13	3	0	0	0	0	0	0	0	1	TRUE	TRUE	FALSE	FALSE	TRUE	TRUE	4
Region_1831	3.77521e-08	chr19	47633774	47634074	ENSG00000142230	protein_coding	SAE1	+	47634116	47713532	upstream	-342	42	49	16	5	17	11	0	1	0	0	0	2	2	2	TRUE	FALSE	FALSE	TRUE	TRUE	FALSE	3
Region_1832	3.78727e-08	chr17	49337813	49338113	ENSG00000011260	protein_coding	UTP18	+	49337889	49375297	overlapStart	-76	76	43	9	10	20	14	1	0	0	0	0	2	2	2	TRUE	TRUE	TRUE	TRUE	TRUE	TRUE	6
Region_1833	3.81196e-08	chr2	47168763	47169063	ENSG00000180398	protein_coding	MCFD2	-	47129013	47168994	overlapStart	231	69	38	14	10	9	8	0	0	0	0	0	0	0	2	TRUE	TRUE	TRUE	FALSE	TRUE	TRUE	5
Region_1834	3.82555e-08	chr9	130890249	130890549	ENSG00000232850	protein_coding	AL590708.2	+	130890612	130891481	upstream	-363	63	45	11	12	23	16	1	1	0	0	0	0	0	1	TRUE	TRUE	TRUE	TRUE	TRUE	TRUE	6
Region_1835	3.83298e-08	chr9	35619519	35619819	ENSG00000107140	protein_coding	TESK1	+	35605367	35610038	downstream	14152	9481	39	8	9	22	17	0	0	1	0	0	1	0	2	TRUE	TRUE	TRUE	TRUE	TRUE	TRUE	6
Region_1836	3.84226e-08	chr19	18284260	18284560	ENSG00000216490	protein_coding	IFI30	+	18284579	18288927	upstream	-319	19	39	24	6	34	14	1	0	2	0	0	1	1	2	TRUE	TRUE	TRUE	FALSE	TRUE	FALSE	4
Region_1837	3.84226e-08	chr22	19929868	19930168	ENSG00000184470	protein_coding	TXNRD2	-	19863040	19929341	upstream	-527	527	44	17	11	18	16	0	0	2	0	0	1	2	1	TRUE	TRUE	FALSE	TRUE	FALSE	FALSE	3
Region_1838	3.88875e-08	chr1	27019618	27019918	ENSG00000117713	protein_coding	ARID1A	+	27022522	27108601	upstream	-2904	2604	46	18	18	23	23	1	2	1	0	0	1	1	1	TRUE	TRUE	TRUE	TRUE	TRUE	TRUE	6
Region_1839	3.88875e-08	chr22	47165147	47165447	ENSG00000054611	protein_coding	TBC1D22A	+	47158518	47571336	inside	6629	6629	43	15	3	19	13	0	0	0	1	0	0	0	2	TRUE	TRUE	FALSE	TRUE	TRUE	TRUE	5
Region_1840	3.91153e-08	chr21	38593507	38593807	ENSG00000242553	processed_transcript	AP001432.14	+	38593720	38610045	overlapStart	-213	87	31	34	3	24	2	0	0	1	0	0	1	0	1	TRUE	TRUE	FALSE	FALSE	FALSE	FALSE	2
Region_1841	3.93888e-08	chr1	204485475	204485775	ENSG00000198625	protein_coding	MDM4	+	204485511	204596130	overlapStart	-36	36	49	6	22	25	15	2	1	0	0	0	0	1	1	TRUE	TRUE	TRUE	TRUE	TRUE	TRUE	6
Region_1842	3.95007e-08	chr20	5778672	5778972	ENSG00000171984	protein_coding	C20orf196	+	5731039	5844558	inside	47633	47633	35	32	5	18	14	0	2	0	0	0	0	0	4	TRUE	FALSE	TRUE	TRUE	FALSE	FALSE	3
Region_1843	3.96495e-08	chr19	13044304	13044604	ENSG00000179115	protein_coding	FARSA	-	13033284	13044558	overlapStart	254	46	38	12	8	18	7	0	0	0	0	0	0	0	2	TRUE	TRUE	TRUE	TRUE	TRUE	TRUE	6
Region_1844	3.96941e-08	chr2	232571740	232572040	ENSG00000187514	protein_coding	PTMA	+	232571605	232578251	inside	135	135	66	11	26	20	9	1	1	0	2	0	0	0	1	TRUE	TRUE	TRUE	TRUE	TRUE	TRUE	6
Region_1845	3.96941e-08	chr6	53409275	53409575	ENSG00000249379	processed_transcript	RP1-27K12.4	+	53367983	53371717	downstream	41292	37558	56	21	3	25	9	1	1	0	0	0	1	1	2	TRUE	TRUE	TRUE	TRUE	TRUE	TRUE	6
Region_1846	3.96941e-08	chr19	17862186	17862486	ENSG00000130475	protein_coding	FCHO1	+	17862336	17899371	overlapStart	-150	150	47	24	16	29	22	0	3	2	0	0	0	1	1	TRUE	TRUE	TRUE	TRUE	TRUE	TRUE	6
Region_1847	3.97676e-08	chr2	44588611	44588911	ENSG00000138078	protein_coding	PREPL	-	44543420	44588952	inside	341	41	53	15	20	29	22	0	2	3	0	0	0	0	0	TRUE	TRUE	TRUE	TRUE	TRUE	TRUE	6
Region_1848	4.04815e-08	chr3	121796251	121796551	ENSG00000114013	protein_coding	CD86	+	121774213	121839983	inside	22038	22038	8	21	19	11	11	0	0	0	0	0	0	1	3	TRUE	TRUE	TRUE	TRUE	TRUE	FALSE	5
Region_1849	4.05149e-08	chr8	81083462	81083762	ENSG00000076554	protein_coding	TPD52	-	80947107	81083836	inside	374	74	44	11	9	19	2	0	0	0	0	0	0	1	2	TRUE	TRUE	TRUE	TRUE	TRUE	FALSE	5
Region_1850	4.05871e-08	chr17	7340316	7340616	ENSG00000181284	protein_coding	TMEM102	+	7338762	7340998	inside	1554	382	25	15	18	14	3	0	0	0	0	0	0	1	2	TRUE	TRUE	TRUE	TRUE	TRUE	TRUE	6
Region_1851	4.06717e-08	chr7	19748518	19748818	ENSG00000105849	protein_coding	TWISTNB	-	19735085	19748710	overlapStart	192	108	52	16	6	14	10	1	0	0	0	0	0	0	0	TRUE	TRUE	TRUE	TRUE	TRUE	TRUE	6
Region_1852	4.07477e-08	chr19	59055815	59056115	ENSG00000130726	protein_coding	TRIM28	+	59055836	59062082	overlapStart	-21	21	43	19	20	18	5	1	0	0	1	0	0	0	4	FALSE	TRUE	TRUE	TRUE	TRUE	TRUE	5
Region_1853	4.0769e-08	chr6	107077385	107077685	ENSG00000130348	protein_coding	QRSL1	+	107077453	107116292	overlapStart	-68	68	21	12	9	8	23	0	0	0	0	0	0	1	1	TRUE	TRUE	TRUE	TRUE	TRUE	TRUE	6
Region_1854	4.0797e-08	chr7	56173979	56174279	ENSG00000106153	protein_coding	CHCHD2	-	56169262	56174269	overlapStart	290	10	51	4	11	15	35	1	1	1	0	0	0	1	2	TRUE	TRUE	FALSE	FALSE	FALSE	FALSE	2
Region_1855	4.10514e-08	chrY	13842557	13842857	ENSG00000234385	pseudogene	AC011293.1	-	13901758	13903233	downstream	60676	58901	0	1	66	1	0	0	0	0	0	0	0	0	0	FALSE	FALSE	FALSE	FALSE	FALSE	FALSE	0
Region_1856	4.1106e-08	chr17	80416091	80416391	ENSG00000141562	protein_coding	NARF	+	80416060	80446141	inside	31	31	34	7	1	20	31	0	0	1	0	0	0	1	1	TRUE	TRUE	FALSE	FALSE	TRUE	FALSE	3
Region_1857	4.11259e-08	chr1	44445403	44445703	ENSG00000117411	protein_coding	B4GALT2	+	44444615	44456840	inside	788	788	43	12	10	17	23	0	2	0	0	0	2	3	3	TRUE	TRUE	TRUE	FALSE	TRUE	TRUE	5
Region_1858	4.12257e-08	chr1	153949594	153949894	ENSG00000143543	protein_coding	JTB	-	153946745	153950164	inside	570	270	61	17	10	12	10	1	0	0	1	0	0	1	2	TRUE	TRUE	TRUE	TRUE	TRUE	FALSE	5
Region_1859	4.12257e-08	chr4	129732132	129732432	ENSG00000077684	protein_coding	PHF17	+	129730779	129796379	inside	1353	1353	55	18	16	24	6	0	1	2	0	0	1	0	1	TRUE	TRUE	TRUE	TRUE	TRUE	TRUE	6
Region_1860	4.13838e-08	chr10	363223	363523	ENSG00000201861	rRNA	5S_rRNA	-	327955	328065	upstream	-35158	35158	35	14	13	7	8	0	0	0	0	0	0	0	0	TRUE	TRUE	FALSE	FALSE	FALSE	FALSE	2
Region_1861	4.14454e-08	chr22	42327740	42328040	ENSG00000159958	protein_coding	TNFRSF13C	-	42321045	42322822	upstream	-4918	4918	29	7	5	22	15	0	0	0	0	0	1	0	1	TRUE	FALSE	TRUE	FALSE	TRUE	FALSE	3
Region_1862	4.1835e-08	chr9	116037861	116038161	ENSG00000176386	protein_coding	CDC26	-	116018115	116037869	overlapStart	8	8	36	11	8	34	7	0	1	0	0	0	0	0	0	TRUE	TRUE	TRUE	TRUE	TRUE	TRUE	6
Region_1863	4.18961e-08	chr2	183989422	183989722	ENSG00000163002	protein_coding	NUP35	+	183982242	184026408	inside	7180	7180	60	13	21	24	13	1	2	1	0	0	1	1	1	TRUE	TRUE	TRUE	FALSE	FALSE	FALSE	3
Region_1864	4.19001e-08	chr8	96085565	96085865	ENSG00000245080	lincRNA	AC068189.1	-	96079037	96085148	upstream	-417	417	39	11	7	28	0	0	0	0	0	0	0	1	2	TRUE	TRUE	FALSE	FALSE	FALSE	FALSE	2
Region_1865	4.19539e-08	chr9	26892603	26892903	ENSG00000120159	protein_coding	C9orf82	-	26840683	26892802	overlapStart	199	101	35	13	9	25	12	0	1	0	0	0	0	0	3	TRUE	TRUE	TRUE	TRUE	TRUE	TRUE	6
Region_1866	4.20092e-08	chr5	157285831	157286131	ENSG00000113282	protein_coding	CLINT1	-	157213297	157286168	inside	337	37	40	10	9	23	13	0	0	0	1	0	1	2	2	TRUE	TRUE	TRUE	TRUE	TRUE	TRUE	6
Region_1867	4.26813e-08	chr19	16251876	16252176	ENSG00000246914	lincRNA	AC008894.1	-	16234471	16250702	upstream	-1174	1174	56	30	17	37	1	2	0	1	0	2	1	1	1	FALSE	TRUE	TRUE	TRUE	FALSE	FALSE	3
Region_1868	4.2694e-08	chr3	4534924	4535224	ENSG00000150995	protein_coding	ITPR1	+	4535034	4889286	overlapStart	-110	110	34	14	9	27	10	1	0	0	0	0	0	0	2	TRUE	TRUE	TRUE	TRUE	TRUE	TRUE	6
Region_1869	4.27358e-08	chr1	100598495	100598795	ENSG00000156876	protein_coding	SASS6	-	100549119	100598511	overlapStart	16	16	31	7	13	11	14	0	0	0	0	0	0	0	2	TRUE	TRUE	TRUE	TRUE	TRUE	TRUE	6
Region_1870	4.27358e-08	chr16	88717150	88717450	ENSG00000051523	protein_coding	CYBA	-	88709698	88717457	inside	307	7	36	7	12	17	7	0	0	0	0	0	0	0	1	TRUE	TRUE	TRUE	TRUE	FALSE	TRUE	5
Region_1871	4.31225e-08	chr16	28565245	28565545	ENSG00000176476	protein_coding	CCDC101	+	28565247	28603111	overlapStart	-2	2	20	17	4	15	18	0	0	0	0	0	0	0	0	TRUE	TRUE	TRUE	TRUE	TRUE	TRUE	6
Region_1872	4.33971e-08	chr2	86333019	86333319	ENSG00000068654	protein_coding	POLR1A	-	86253451	86333278	overlapStart	259	41	30	6	7	22	13	0	0	0	0	0	0	0	0	TRUE	TRUE	TRUE	TRUE	FALSE	TRUE	5
Region_1873	4.34024e-08	chr4	164087879	164088179	ENSG00000145414	protein_coding	NAF1	-	164031225	164088073	overlapStart	194	106	43	11	15	14	11	1	0	0	0	0	0	1	1	TRUE	TRUE	FALSE	FALSE	FALSE	FALSE	2
Region_1874	4.34071e-08	chr2	74734311	74734611	ENSG00000115289	protein_coding	PCGF1	-	74732170	74735707	inside	1396	1096	46	13	7	27	5	0	0	1	0	0	1	1	2	TRUE	TRUE	TRUE	TRUE	TRUE	TRUE	6
Region_1875	4.3408e-08	chr11	71159564	71159864	ENSG00000172893	protein_coding	DHCR7	-	71145457	71159477	upstream	-87	87	46	7	17	22	14	0	1	0	0	1	1	2	3	TRUE	TRUE	TRUE	FALSE	TRUE	FALSE	4
Region_1876	4.39437e-08	chr20	26188923	26189223	ENSG00000207985	miRNA	hsa-mir-663	-	26188822	26188914	upstream	-9	9	105	39	24	81	4	4	3	8	2	0	1	1	1	FALSE	FALSE	FALSE	FALSE	FALSE	FALSE	0
Region_1877	4.42092e-08	chr2	214016505	214016805	ENSG00000030419	protein_coding	IKZF2	-	213864429	214017151	inside	646	346	44	14	8	6	8	0	0	0	0	0	0	0	0	TRUE	TRUE	TRUE	FALSE	TRUE	FALSE	4
Region_1878	4.43778e-08	chr10	11726760	11727060	ENSG00000134463	protein_coding	ECHDC3	+	11784365	11806069	upstream	-57605	57305	29	7	10	33	14	0	0	1	0	0	1	1	2	TRUE	TRUE	FALSE	TRUE	TRUE	FALSE	4
Region_1879	4.45034e-08	chr7	75544237	75544537	ENSG00000235090	pseudogene	AC005067.4	+	75552073	75552761	upstream	-7836	7536	48	9	17	30	4	1	0	0	1	0	0	0	4	TRUE	TRUE	TRUE	TRUE	TRUE	TRUE	6
Region_1880	4.4548e-08	chr9	92170857	92171157	ENSG00000130222	protein_coding	GADD45G	+	92219928	92221470	upstream	-49071	48771	46	10	16	4	6	0	0	0	0	0	1	0	2	TRUE	FALSE	FALSE	TRUE	FALSE	FALSE	2
Region_1881	4.45764e-08	chr17	73127539	73127839	ENSG00000125458	protein_coding	NT5C	-	73126324	73127877	inside	338	38	50	9	7	42	23	0	1	1	1	1	1	0	1	TRUE	TRUE	TRUE	FALSE	FALSE	TRUE	4
Region_1882	4.45821e-08	chr14	100659407	100659707	ENSG00000168350	protein_coding	DEGS2	-	100612753	100626012	upstream	-33395	33395	33	14	5	20	7	0	0	0	0	0	1	1	2	TRUE	TRUE	FALSE	TRUE	FALSE	FALSE	3
Region_1883	4.47051e-08	chr19	55919352	55919652	ENSG00000108106	protein_coding	UBE2S	-	55912652	55919325	upstream	-27	27	60	15	14	36	16	1	1	1	2	0	0	0	2	FALSE	TRUE	TRUE	TRUE	TRUE	TRUE	5
Region_1884	4.47051e-08	chr1	234746591	234746891	ENSG00000168264	protein_coding	IRF2BP2	-	234740015	234745271	upstream	-1320	1320	61	7	4	20	12	0	1	0	0	0	0	1	3	TRUE	TRUE	TRUE	FALSE	FALSE	FALSE	3
Region_1885	4.47051e-08	chr3	66458317	66458617	ENSG00000144749	protein_coding	LRIG1	-	66429221	66551687	inside	93370	29096	32	15	25	18	11	0	0	1	1	0	1	2	2	TRUE	TRUE	TRUE	TRUE	TRUE	TRUE	6
Region_1886	4.47051e-08	chr6	111803524	111803824	ENSG00000231889	processed_transcript	RP3-487J7.2	+	111804744	111898179	upstream	-1220	920	38	9	7	13	12	0	0	0	0	0	0	1	3	TRUE	TRUE	TRUE	TRUE	TRUE	TRUE	6
Region_1887	4.47051e-08	chr16	58767477	58767777	ENSG00000125166	protein_coding	GOT2	-	58741035	58768239	inside	762	462	62	11	14	10	12	1	0	0	1	0	0	1	1	TRUE	TRUE	TRUE	TRUE	FALSE	TRUE	5
Region_1888	4.47455e-08	chr3	197676997	197677297	ENSG00000182899	protein_coding	RPL35A	+	197676858	197683481	inside	139	139	55	11	20	23	20	1	2	0	0	1	0	1	1	TRUE	FALSE	TRUE	TRUE	TRUE	TRUE	5
Region_1889	4.47455e-08	chr2	152266301	152266601	ENSG00000080345	protein_coding	RIF1	+	152266397	152364527	overlapStart	-96	96	50	3	15	33	17	1	1	1	0	0	0	0	0	TRUE	TRUE	TRUE	TRUE	TRUE	TRUE	6
Region_1890	4.52687e-08	chr11	9482164	9482464	ENSG00000166478	protein_coding	ZNF143	+	9482069	9550071	inside	95	95	61	19	13	29	10	0	3	0	1	0	0	0	1	TRUE	TRUE	TRUE	TRUE	TRUE	TRUE	6
Region_1891	4.52687e-08	chr19	36036431	36036731	ENSG00000105677	protein_coding	TMEM147	+	36036532	36038428	overlapStart	-101	101	31	16	10	15	5	0	0	0	0	0	0	0	2	TRUE	TRUE	TRUE	TRUE	TRUE	TRUE	6
Region_1892	4.53866e-08	chr20	1099055	1099355	ENSG00000125818	protein_coding	PSMF1	+	1093906	1149022	inside	5149	5149	55	26	6	20	5	0	0	2	0	0	0	0	1	TRUE	TRUE	TRUE	TRUE	TRUE	TRUE	6
Region_1893	4.54221e-08	chr15	81558209	81558509	ENSG00000172345	protein_coding	STARD5	-	81601394	81616524	downstream	58315	42885	47	14	14	25	7	2	0	0	0	0	1	2	2	TRUE	TRUE	TRUE	TRUE	TRUE	TRUE	6
Region_1894	4.55476e-08	chr8	126010595	126010895	ENSG00000104549	protein_coding	SQLE	+	126010720	126034525	overlapStart	-125	125	30	12	3	21	12	0	0	0	0	0	0	1	1	TRUE	TRUE	TRUE	TRUE	TRUE	TRUE	6
Region_1895	4.55987e-08	chr5	472936	473236	ENSG00000188242	protein_coding	CTD-2228K2.5	-	466239	473213	overlapStart	277	23	44	10	8	17	5	0	0	0	0	0	0	2	5	FALSE	FALSE	FALSE	TRUE	TRUE	TRUE	3
Region_1896	4.57757e-08	chr12	498394	498694	ENSG00000120647	protein_coding	CCDC77	+	498516	551811	overlapStart	-122	122	29	7	12	16	12	0	0	0	0	0	0	0	1	TRUE	TRUE	TRUE	TRUE	TRUE	TRUE	6
Region_1897	4.58029e-08	chr11	57092676	57092976	ENSG00000149115	protein_coding	TNKS1BP1	-	57067103	57092413	upstream	-263	263	29	10	16	11	9	0	0	0	0	0	0	0	0	FALSE	TRUE	FALSE	FALSE	TRUE	TRUE	3
Region_1898	4.59422e-08	chr3	134204571	134204871	ENSG00000182923	protein_coding	CEP63	+	134204585	134293859	overlapStart	-14	14	63	6	10	14	10	0	0	1	0	0	1	0	4	TRUE	TRUE	TRUE	TRUE	TRUE	TRUE	6
Region_1899	4.60368e-08	chr3	38388147	38388447	ENSG00000093217	protein_coding	XYLB	+	38388251	38462839	overlapStart	-104	104	53	12	12	25	0	1	0	0	0	0	0	2	2	TRUE	TRUE	TRUE	TRUE	TRUE	TRUE	6
Region_1900	4.60525e-08	chr18	47013528	47013828	ENSG00000177576	protein_coding	C18orf32	-	47008030	47013601	overlapStart	73	73	37	12	7	18	8	0	0	0	0	0	0	0	0	TRUE	TRUE	TRUE	TRUE	TRUE	TRUE	6
Region_1901	4.61153e-08	chr5	96271583	96271883	ENSG00000247121	protein_coding	CTD-2260A17.2	-	96149731	96271513	upstream	-70	70	65	10	8	23	9	2	0	0	0	0	0	0	0	TRUE	TRUE	TRUE	FALSE	FALSE	FALSE	3
Region_1902	4.61206e-08	chr7	100303542	100303842	ENSG00000172336	protein_coding	POP7	+	100303676	100305118	overlapStart	-134	134	57	12	7	31	7	2	0	0	0	0	1	0	2	TRUE	TRUE	TRUE	TRUE	TRUE	FALSE	5
Region_1903	4.6325e-08	chr5	71615955	71616255	ENSG00000049883	protein_coding	PTCD2	+	71616194	71656052	overlapStart	-239	61	36	12	9	21	15	1	0	0	0	0	0	0	0	TRUE	TRUE	TRUE	TRUE	TRUE	TRUE	6
Region_1904	4.63442e-08	chr5	176560549	176560849	ENSG00000165671	protein_coding	NSD1	+	176560026	176727216	inside	523	523	51	13	9	21	4	0	0	0	1	0	0	1	3	TRUE	TRUE	TRUE	TRUE	TRUE	TRUE	6
Region_1905	4.63866e-08	chr15	45694833	45695133	ENSG00000171763	protein_coding	SPATA5L1	+	45694529	45826686	inside	304	304	68	6	16	7	6	1	0	0	0	0	1	2	3	FALSE	TRUE	TRUE	TRUE	TRUE	TRUE	5
Region_1906	4.64671e-08	chr10	14920441	14920741	ENSG00000152455	protein_coding	SUV39H2	+	14920819	14946314	upstream	-378	78	45	6	7	24	24	2	0	0	0	0	0	0	0	FALSE	TRUE	TRUE	TRUE	FALSE	TRUE	4
Region_1907	4.64671e-08	chr21	40177440	40177740	ENSG00000157557	protein_coding	ETS2	+	40177231	40196879	inside	209	209	22	28	11	22	4	1	0	0	0	0	1	2	3	TRUE	TRUE	TRUE	FALSE	FALSE	FALSE	3
Region_1908	4.64671e-08	chr11	108093646	108093946	ENSG00000149311	protein_coding	ATM	+	108093559	108239826	inside	87	87	38	12	10	14	5	0	0	0	0	0	0	1	1	TRUE	TRUE	TRUE	TRUE	TRUE	TRUE	6
Region_1909	4.65869e-08	chr3	196466643	196466943	ENSG00000180370	protein_coding	PAK2	+	196466728	196559518	overlapStart	-85	85	53	17	6	23	3	1	0	0	0	0	0	0	1	TRUE	TRUE	FALSE	FALSE	FALSE	FALSE	2
Region_1910	4.68589e-08	chr12	57914300	57914600	ENSG00000175197	protein_coding	DDIT3	-	57910373	57914300	overlapStart	0	0	38	6	9	24	6	0	0	0	0	0	0	1	3	TRUE	TRUE	TRUE	TRUE	TRUE	TRUE	6
Region_1911	4.69805e-08	chr12	2904057	2904357	ENSG00000004478	protein_coding	FKBP4	+	2904119	2913124	overlapStart	-62	62	40	6	2	19	16	0	0	0	0	0	0	1	2	FALSE	TRUE	TRUE	TRUE	TRUE	TRUE	5
Region_1912	4.70215e-08	chr4	142142083	142142383	ENSG00000109445	protein_coding	ZNF330	+	142142041	142155851	inside	42	42	34	15	10	19	14	0	0	1	0	0	0	1	1	TRUE	TRUE	TRUE	TRUE	FALSE	TRUE	5
Region_1913	4.70564e-08	chr12	131357048	131357348	ENSG00000132341	protein_coding	RAN	+	131356568	131362223	inside	480	480	51	14	14	18	12	0	0	2	0	0	0	1	3	TRUE	TRUE	FALSE	FALSE	FALSE	FALSE	2
Region_1914	4.75537e-08	chr12	109029181	109029481	ENSG00000110876	protein_coding	SELPLG	-	109015686	109027670	upstream	-1511	1511	21	13	13	19	8	0	0	0	0	0	1	2	1	TRUE	TRUE	FALSE	FALSE	FALSE	FALSE	2
Region_1915	4.76514e-08	chr7	44646459	44646759	ENSG00000105953	protein_coding	OGDH	+	44646171	44748668	inside	288	288	56	12	7	15	18	2	0	0	0	0	1	1	2	TRUE	TRUE	TRUE	FALSE	FALSE	FALSE	3
Region_1916	4.76514e-08	chr1	55181385	55181685	ENSG00000243725	protein_coding	TTC4	+	55181495	55208330	overlapStart	-110	110	42	10	6	16	9	0	0	0	0	0	0	0	1	TRUE	TRUE	TRUE	FALSE	TRUE	TRUE	5
Region_1917	4.76824e-08	chr15	90418252	90418552	ENSG00000212420	snRNA	U6	-	90429717	90429823	downstream	11571	11165	78	19	9	29	10	2	0	1	0	2	1	1	2	TRUE	TRUE	FALSE	TRUE	FALSE	FALSE	3
Region_1918	4.77951e-08	chr9	134000898	134001198	ENSG00000126883	protein_coding	NUP214	+	134000976	134110057	overlapStart	-78	78	32	17	12	23	8	0	0	1	0	0	0	0	0	TRUE	TRUE	TRUE	TRUE	TRUE	TRUE	6
Region_1919	4.82597e-08	chr12	105380097	105380397	ENSG00000151131	protein_coding	C12orf45	+	105380098	105388505	overlapStart	-1	1	46	8	11	11	7	0	0	0	0	0	1	0	1	TRUE	TRUE	TRUE	FALSE	TRUE	FALSE	4
Region_1920	4.89322e-08	chr20	3748256	3748556	ENSG00000101220	protein_coding	C20orf27	-	3734155	3749034	inside	778	478	31	19	9	11	6	0	0	0	0	0	1	1	3	TRUE	TRUE	TRUE	FALSE	TRUE	TRUE	5
Region_1921	4.91502e-08	chr9	139304328	139304628	ENSG00000165689	protein_coding	SDCCAG3	-	139296377	139305061	inside	733	433	55	27	11	5	8	0	2	0	0	0	1	1	2	TRUE	TRUE	TRUE	FALSE	FALSE	TRUE	4
Region_1922	4.959e-08	chr15	67373365	67373665	ENSG00000166949	protein_coding	SMAD3	+	67358183	67487533	inside	15182	15182	48	19	10	30	10	2	0	0	0	1	0	1	1	TRUE	TRUE	TRUE	TRUE	FALSE	FALSE	4
Region_1923	4.96071e-08	chr6	53412734	53413034	ENSG00000249379	processed_transcript	RP1-27K12.4	+	53367983	53371717	downstream	44751	41017	50	8	12	21	6	0	1	0	0	0	1	1	1	TRUE	TRUE	TRUE	TRUE	FALSE	FALSE	4
Region_1924	4.96798e-08	chr5	149737455	149737755	ENSG00000070814	protein_coding	TCOF1	+	149737202	149779870	inside	253	253	35	20	7	18	22	1	0	0	1	0	1	2	1	TRUE	TRUE	TRUE	TRUE	TRUE	TRUE	6
Region_1925	4.96798e-08	chr1	44820755	44821055	ENSG00000117419	protein_coding	ERI3	-	44686742	44820939	overlapStart	184	116	35	10	8	16	9	0	0	0	0	0	0	0	0	TRUE	TRUE	TRUE	TRUE	TRUE	TRUE	6
Region_1926	4.97985e-08	chr5	82372925	82373225	ENSG00000152422	protein_coding	XRCC4	+	82373317	82649606	upstream	-392	92	27	10	9	15	14	0	0	0	0	0	0	0	1	TRUE	TRUE	TRUE	TRUE	TRUE	TRUE	6
Region_1927	4.98118e-08	chr2	68479644	68479944	ENSG00000221823	protein_coding	PPP3R1	-	68358370	68488362	inside	8718	8418	48	8	3	28	3	0	0	0	0	0	0	0	3	TRUE	TRUE	TRUE	FALSE	TRUE	TRUE	5
Region_1928	4.99617e-08	chr9	129467598	129467898	ENSG00000238010	processed_transcript	RP11-123K19.2	+	129403035	129403572	downstream	64563	64026	45	2	5	35	3	0	0	0	0	0	1	3	3	TRUE	TRUE	TRUE	TRUE	TRUE	FALSE	5
Region_1929	5.00985e-08	chr9	33290416	33290716	ENSG00000086102	protein_coding	NFX1	+	33290509	33371155	overlapStart	-93	93	62	15	22	31	18	1	1	1	1	2	1	0	3	TRUE	TRUE	TRUE	TRUE	TRUE	TRUE	6
Region_1930	5.08854e-08	chr21	40720663	40720963	ENSG00000205581	protein_coding	HMGN1	-	40714241	40721573	inside	910	610	28	9	8	24	8	0	0	0	0	0	0	0	3	TRUE	TRUE	TRUE	TRUE	FALSE	TRUE	5
Region_1931	5.09286e-08	chr1	28845156	28845456	ENSG00000238821	snoRNA	snoU13	+	28843988	28844087	downstream	1168	1069	40	6	9	9	14	0	0	0	0	0	0	0	1	TRUE	TRUE	TRUE	TRUE	FALSE	FALSE	4
Region_1932	5.11099e-08	chr16	10972473	10972773	ENSG00000179583	protein_coding	CIITA	+	10971039	11023624	inside	1434	1434	43	19	7	10	14	0	0	1	0	0	1	1	2	TRUE	TRUE	FALSE	TRUE	TRUE	TRUE	5
Region_1933	5.11985e-08	chr4	83812168	83812468	ENSG00000168152	protein_coding	THAP9	+	83821837	83841122	upstream	-9669	9369	62	13	7	26	6	0	0	1	1	0	0	0	3	TRUE	TRUE	TRUE	TRUE	TRUE	TRUE	6
Region_1934	5.12039e-08	chr15	56537348	56537648	ENSG00000181827	protein_coding	RFX7	-	56379666	56535483	upstream	-1865	1865	69	4	8	24	4	1	0	0	0	0	1	1	1	TRUE	TRUE	TRUE	TRUE	TRUE	TRUE	6
Region_1935	5.12206e-08	chr5	149109737	149110037	ENSG00000155846	protein_coding	PPARGC1B	+	149109815	149234585	overlapStart	-78	78	34	9	13	15	6	0	0	0	0	0	0	0	0	TRUE	TRUE	TRUE	TRUE	TRUE	TRUE	6
Region_1936	5.15819e-08	chr6	43149690	43149990	ENSG00000112659	protein_coding	CUL9	+	43149913	43192325	overlapStart	-223	77	41	16	3	24	11	0	1	0	0	0	0	0	1	TRUE	TRUE	TRUE	TRUE	TRUE	FALSE	5
Region_1937	5.17722e-08	chr4	39367801	39368101	ENSG00000035928	protein_coding	RFC1	-	39289076	39367995	overlapStart	194	106	34	6	8	24	7	0	0	0	0	0	0	0	0	TRUE	TRUE	TRUE	TRUE	TRUE	FALSE	5
Region_1938	5.22103e-08	chr15	40861376	40861676	ENSG00000166133	protein_coding	RPUSD2	+	40861499	40866905	overlapStart	-123	123	40	12	20	33	18	2	2	0	0	0	0	0	0	TRUE	TRUE	TRUE	TRUE	TRUE	TRUE	6
Region_1939	5.22544e-08	chr12	95867759	95868059	ENSG00000111142	protein_coding	METAP2	+	95867822	95909615	overlapStart	-63	63	37	11	7	28	11	0	1	0	0	0	0	0	1	TRUE	TRUE	TRUE	TRUE	TRUE	TRUE	6
Region_1940	5.2301e-08	chr9	3526610	3526910	ENSG00000232104	processed_transcript	RP11-509J21.1	+	3526723	3671646	overlapStart	-113	113	57	13	16	22	18	2	0	2	0	0	0	0	1	TRUE	TRUE	TRUE	FALSE	FALSE	TRUE	4
Region_1941	5.24384e-08	chr8	145003687	145003987	ENSG00000207574	miRNA	hsa-mir-661	-	145019359	145019447	downstream	15760	15372	98	8	7	7	0	0	1	0	0	0	0	0	1	TRUE	TRUE	TRUE	TRUE	TRUE	TRUE	6
Region_1942	5.24958e-08	chr3	48229565	48229865	ENSG00000164045	protein_coding	CDC25A	-	48198636	48229892	inside	327	27	36	11	10	11	9	0	0	0	0	0	0	0	1	TRUE	TRUE	TRUE	TRUE	TRUE	TRUE	6
Region_1943	5.25961e-08	chr5	10353409	10353709	ENSG00000145495	protein_coding	MARCH6	+	10353815	10435491	upstream	-406	106	33	12	10	13	22	1	0	0	0	0	0	0	1	TRUE	FALSE	FALSE	FALSE	TRUE	TRUE	3
Region_1944	5.2785e-08	chr9	6757570	6757870	ENSG00000107077	protein_coding	KDM4C	+	6757641	7175648	overlapStart	-71	71	49	9	15	17	15	0	1	0	0	1	0	0	1	TRUE	TRUE	FALSE	TRUE	TRUE	TRUE	5
Region_1945	5.2785e-08	chr22	46068075	46068375	ENSG00000130638	protein_coding	ATXN10	+	46067679	46241187	inside	396	396	39	16	17	16	14	2	0	0	0	0	0	1	2	TRUE	TRUE	FALSE	FALSE	FALSE	TRUE	3
Region_1946	5.2785e-08	chr2	96971219	96971519	ENSG00000144028	protein_coding	SNRNP200	-	96940074	96971261	overlapStart	42	42	52	14	12	27	12	1	1	1	0	0	0	0	1	TRUE	TRUE	FALSE	TRUE	FALSE	TRUE	4
Region_1947	5.29259e-08	chr10	43133568	43133868	ENSG00000196693	protein_coding	ZNF33B	-	43069633	43134285	inside	717	417	50	9	7	13	13	0	1	0	0	0	0	0	1	TRUE	FALSE	FALSE	FALSE	FALSE	FALSE	1
Region_1948	5.33038e-08	chr8	42911643	42911943	ENSG00000168522	protein_coding	FNTA	+	42911442	42940923	inside	201	201	63	9	5	21	6	1	0	0	0	0	0	2	3	TRUE	TRUE	TRUE	TRUE	TRUE	FALSE	5
Region_1949	5.34131e-08	chr7	21985223	21985523	ENSG00000164649	protein_coding	CDCA7L	-	21940518	21985702	inside	479	179	65	11	7	23	25	1	1	2	0	0	0	1	3	TRUE	TRUE	TRUE	FALSE	TRUE	TRUE	5
Region_1950	5.3532e-08	chr1	204449812	204450112	ENSG00000133056	protein_coding	PIK3C2B	-	204391756	204463852	inside	14040	13740	79	8	4	7	11	0	0	0	1	0	1	1	1	TRUE	TRUE	TRUE	TRUE	TRUE	TRUE	6
Region_1951	5.3532e-08	chr10	43915965	43916265	ENSG00000230555	processed_transcript	RP11-517P14.2	+	43916047	43917254	overlapStart	-82	82	43	11	6	17	6	0	0	0	0	0	1	2	2	TRUE	TRUE	FALSE	FALSE	FALSE	FALSE	2
Region_1952	5.3532e-08	chr2	242575664	242575964	ENSG00000168397	protein_coding	ATG4B	+	242576628	242613272	upstream	-964	664	34	8	5	8	21	0	0	0	0	0	1	3	2	TRUE	TRUE	FALSE	FALSE	FALSE	FALSE	2
Region_1953	5.36373e-08	chr10	42400213	42400513	ENSG00000228637	lincRNA	BX322613.2	-	42388477	42396474	upstream	-3739	3739	3	0	133	5	1	0	3	1	0	3	0	0	0	TRUE	FALSE	FALSE	FALSE	FALSE	FALSE	1
Region_1954	5.36412e-08	chr15	89786908	89787208	ENSG00000140525	protein_coding	FANCI	+	89787180	89860492	overlapStart	-272	28	44	9	10	28	5	1	0	0	0	0	0	0	0	TRUE	TRUE	TRUE	TRUE	TRUE	TRUE	6
Region_1955	5.36826e-08	chr2	74682082	74682382	ENSG00000115274	protein_coding	INO80B	+	74682150	74688011	overlapStart	-68	68	35	11	14	23	9	1	0	0	0	0	0	0	0	TRUE	TRUE	TRUE	TRUE	TRUE	TRUE	6
Region_1956	5.37658e-08	chr7	100033320	100033620	ENSG00000240211	processed_transcript	RP11-758P17.3	+	100033827	100036127	upstream	-507	207	54	6	10	12	14	0	0	0	1	0	0	1	2	TRUE	TRUE	TRUE	TRUE	TRUE	TRUE	6
Region_1957	5.38365e-08	chr8	22853143	22853443	ENSG00000008853	protein_coding	RHOBTB2	+	22857092	22877712	upstream	-3949	3649	174	5	1	2	0	1	1	1	1	0	1	1	2	TRUE	FALSE	FALSE	TRUE	TRUE	TRUE	4
Region_1958	5.46077e-08	chrX	153285278	153285578	ENSG00000184216	protein_coding	IRAK1	-	153275951	153285431	overlapStart	153	147	59	11	9	11	8	0	1	0	0	0	0	2	3	TRUE	TRUE	TRUE	TRUE	TRUE	TRUE	6
Region_1959	5.47282e-08	chr3	122785708	122786008	ENSG00000065485	protein_coding	PDIA5	+	122785909	122944074	overlapStart	-201	99	31	20	11	19	7	0	1	0	0	0	1	2	1	TRUE	TRUE	TRUE	TRUE	TRUE	TRUE	6
Region_1960	5.51746e-08	chr21	30257475	30257775	ENSG00000156239	protein_coding	N6AMT1	-	30244513	30257693	overlapStart	218	82	73	21	11	11	7	0	2	0	1	0	1	1	1	TRUE	TRUE	TRUE	TRUE	TRUE	TRUE	6
Region_1961	5.58646e-08	chr7	92076813	92077113	ENSG00000157259	protein_coding	GATAD1	+	92076767	92088150	inside	46	46	30	7	12	14	12	0	0	0	0	0	0	1	4	TRUE	FALSE	TRUE	TRUE	TRUE	TRUE	5
Region_1962	5.58692e-08	chr1	40723718	40724018	ENSG00000084073	protein_coding	ZMPSTE24	+	40723779	40759856	overlapStart	-61	61	61	12	11	28	10	2	1	0	0	0	0	0	0	TRUE	TRUE	TRUE	TRUE	TRUE	TRUE	6
Region_1963	5.5892e-08	chr7	148959065	148959365	ENSG00000204946	protein_coding	ZNF783	+	148959262	148994393	overlapStart	-197	103	40	12	12	33	8	2	0	0	0	0	1	1	3	TRUE	TRUE	TRUE	TRUE	TRUE	FALSE	5
Region_1964	5.60509e-08	chr11	59318506	59318806	ENSG00000252893	snRNA	U7	+	59326273	59326334	upstream	-7767	7467	13	18	21	23	21	1	0	0	0	1	1	1	2	FALSE	TRUE	TRUE	TRUE	FALSE	FALSE	3
Region_1965	5.60515e-08	chr17	38296590	38296890	ENSG00000108349	protein_coding	CASC3	+	38296507	38328431	inside	83	83	52	7	12	24	12	1	0	1	0	0	0	0	1	TRUE	TRUE	TRUE	TRUE	TRUE	TRUE	6
Region_1966	5.61922e-08	chr12	104234884	104235184	ENSG00000111696	protein_coding	NT5DC3	-	104164231	104234975	overlapStart	91	91	58	11	5	26	3	0	0	1	0	0	1	2	2	FALSE	FALSE	TRUE	TRUE	TRUE	TRUE	4
Region_1967	5.64159e-08	chr17	36571788	36572088	ENSG00000225485	protein_coding	ARHGAP23	+	36584730	36668628	upstream	-12942	12642	40	7	9	25	2	0	0	0	0	0	0	0	2	TRUE	TRUE	TRUE	TRUE	TRUE	FALSE	5
Region_1968	5.66204e-08	chr10	120789917	120790217	ENSG00000230139	processed_transcript	RP11-498J9.4	-	120789351	120790661	inside	744	444	46	7	11	20	0	0	0	0	0	0	1	0	1	TRUE	TRUE	TRUE	TRUE	TRUE	TRUE	6
Region_1969	5.68769e-08	chr7	23508912	23509212	ENSG00000136231	protein_coding	IGF2BP3	-	23349828	23510086	inside	1174	874	47	8	5	12	11	0	0	0	0	0	0	0	1	TRUE	TRUE	TRUE	FALSE	TRUE	TRUE	5
Region_1970	5.68769e-08	chr17	79995225	79995525	ENSG00000169738	protein_coding	DCXR	-	79993757	79995573	inside	348	48	28	7	8	17	15	0	0	0	0	0	0	0	0	FALSE	TRUE	TRUE	FALSE	TRUE	FALSE	3
Region_1971	5.69019e-08	chr14	94444571	94444871	ENSG00000100628	protein_coding	ASB2	-	94400499	94430885	upstream	-13686	13686	19	25	15	26	3	0	0	1	0	0	1	2	1	TRUE	TRUE	FALSE	FALSE	TRUE	FALSE	3
Region_1972	5.70187e-08	chr17	73780995	73781295	ENSG00000132478	protein_coding	UNK	+	73780681	73821886	inside	314	314	72	10	9	20	21	0	2	2	0	0	0	0	3	TRUE	TRUE	TRUE	TRUE	TRUE	TRUE	6
Region_1973	5.77244e-08	chr3	53381534	53381834	ENSG00000162290	protein_coding	DCP1A	-	53317448	53381637	overlapStart	103	103	62	15	17	19	5	0	2	1	0	0	0	0	1	TRUE	TRUE	TRUE	TRUE	TRUE	TRUE	6
Region_1974	5.77502e-08	chr19	4809621	4809921	ENSG00000141965	protein_coding	FEM1A	+	4791728	4795571	downstream	17893	14050	33	27	7	18	6	0	0	1	0	0	1	2	2	TRUE	TRUE	TRUE	FALSE	FALSE	FALSE	3
Region_1975	5.77561e-08	chr19	1020742	1021042	ENSG00000182087	protein_coding	C19orf6	-	1009650	1021141	inside	399	99	37	18	16	22	9	1	1	0	0	0	1	1	2	TRUE	FALSE	FALSE	TRUE	TRUE	TRUE	4
Region_1976	5.79898e-08	chr11	102962234	102962534	ENSG00000137692	protein_coding	DCUN1D5	-	102932822	102962869	inside	635	335	30	10	12	9	13	0	0	0	0	0	0	1	1	TRUE	TRUE	TRUE	TRUE	TRUE	TRUE	6
Region_1977	5.80831e-08	chr1	154955559	154955859	ENSG00000160688	protein_coding	FLAD1	+	154955814	154965587	overlapStart	-255	45	62	10	11	15	13	1	0	1	0	0	1	2	1	TRUE	TRUE	TRUE	TRUE	TRUE	TRUE	6
Region_1978	5.82817e-08	chr12	57504274	57504574	ENSG00000166888	protein_coding	STAT6	-	57489195	57505161	inside	887	587	36	18	12	13	9	0	0	1	0	0	0	1	1	TRUE	TRUE	TRUE	TRUE	TRUE	TRUE	6
Region_1979	5.82838e-08	chr10	96122556	96122856	ENSG00000173145	protein_coding	NOC3L	-	96092983	96122716	overlapStart	160	140	55	19	13	31	25	0	3	1	1	1	1	1	2	TRUE	TRUE	TRUE	TRUE	TRUE	TRUE	6
Region_1980	5.86845e-08	chr21	34697078	34697378	ENSG00000142166	protein_coding	IFNAR1	+	34696782	34732168	inside	296	296	64	27	15	16	13	2	1	1	0	1	0	0	0	TRUE	TRUE	FALSE	TRUE	TRUE	FALSE	4
Region_1981	5.87177e-08	chr16	1756157	1756457	ENSG00000138834	protein_coding	MAPK8IP3	+	1756194	1820318	overlapStart	-37	37	30	13	12	14	6	0	0	0	0	0	0	0	0	TRUE	TRUE	TRUE	TRUE	TRUE	TRUE	6
Region_1982	5.87882e-08	chr8	99129237	99129537	ENSG00000132541	protein_coding	HRSP12	-	99114567	99129418	overlapStart	181	119	49	16	6	34	12	2	1	0	0	0	1	2	1	TRUE	FALSE	TRUE	TRUE	TRUE	TRUE	5
Region_1983	5.88345e-08	chr1	156698071	156698371	ENSG00000143303	protein_coding	C1orf66	+	156698234	156706752	overlapStart	-163	137	55	7	8	16	11	0	0	1	0	0	0	0	0	TRUE	TRUE	TRUE	TRUE	TRUE	TRUE	6
Region_1984	5.88345e-08	chr6	42946799	42947099	ENSG00000124587	protein_coding	PEX6	-	42931608	42946958	overlapStart	159	141	50	13	5	18	10	0	0	0	0	1	0	0	2	TRUE	TRUE	TRUE	FALSE	TRUE	FALSE	4
Region_1985	5.89025e-08	chr8	141522059	141522359	ENSG00000104472	protein_coding	CHRAC1	+	141521401	141527252	inside	658	658	38	6	11	24	11	0	1	0	0	0	0	0	1	TRUE	TRUE	TRUE	FALSE	FALSE	FALSE	3
Region_1986	5.89858e-08	chr7	155436961	155437261	ENSG00000184863	protein_coding	RBM33	+	155437145	155574179	overlapStart	-184	116	58	8	13	20	9	1	1	0	0	0	0	1	1	TRUE	TRUE	TRUE	TRUE	FALSE	FALSE	4
Region_1987	5.93252e-08	chr19	8386185	8386485	ENSG00000167774	protein_coding	NDUFA7	-	8376234	8386280	overlapStart	95	95	54	11	10	13	8	0	0	1	0	0	1	0	2	FALSE	TRUE	TRUE	TRUE	TRUE	TRUE	5
Region_1988	5.94203e-08	chr5	176943944	176944244	ENSG00000183258	protein_coding	DDX41	-	176938578	176944470	inside	526	226	57	12	12	16	10	0	1	0	0	1	0	0	0	TRUE	TRUE	TRUE	TRUE	TRUE	TRUE	6
Region_1989	5.94203e-08	chr11	118306106	118306406	ENSG00000118058	protein_coding	MLL	+	118307205	118395936	upstream	-1099	799	44	13	11	15	10	0	0	1	0	0	0	0	0	TRUE	TRUE	TRUE	FALSE	TRUE	FALSE	4
Region_1990	6.01549e-08	chr2	24150026	24150326	ENSG00000173960	protein_coding	UBXN2A	+	24150155	24227779	overlapStart	-129	129	36	8	2	21	14	0	0	0	0	0	0	1	1	TRUE	TRUE	TRUE	TRUE	TRUE	TRUE	6
Region_1991	6.01853e-08	chr14	77924731	77925031	ENSG00000100591	protein_coding	AHSA1	+	77924402	77935807	inside	329	329	31	10	19	11	27	0	1	0	0	1	1	1	1	TRUE	TRUE	TRUE	TRUE	TRUE	FALSE	5
Region_1992	6.0336e-08	chr1	213031473	213031773	ENSG00000162769	protein_coding	FLVCR1	+	213031597	213072705	overlapStart	-124	124	42	10	7	17	6	0	0	0	0	0	0	1	2	TRUE	TRUE	TRUE	FALSE	FALSE	FALSE	3
Region_1993	6.08085e-08	chr16	70834810	70835110	ENSG00000103043	protein_coding	VAC14	-	70721342	70835071	overlapStart	261	39	53	11	8	10	13	1	0	0	0	0	0	0	2	TRUE	TRUE	FALSE	TRUE	TRUE	TRUE	5
Region_1994	6.08863e-08	chr19	3185893	3186193	ENSG00000125912	protein_coding	NCLN	+	3185875	3209572	inside	18	18	35	24	12	13	16	0	2	0	0	0	0	0	4	TRUE	TRUE	TRUE	TRUE	TRUE	TRUE	6
Region_1995	6.08863e-08	chr12	57881677	57881977	ENSG00000166986	protein_coding	MARS	+	57881851	57910433	overlapStart	-174	126	39	7	9	18	8	0	0	0	0	0	0	0	0	TRUE	TRUE	TRUE	TRUE	TRUE	TRUE	6
Region_1996	6.11327e-08	chr8	56986934	56987234	ENSG00000008988	protein_coding	RPS20	-	56982297	56987069	overlapStart	135	135	54	4	3	19	9	0	0	0	0	0	0	0	0	TRUE	TRUE	TRUE	TRUE	TRUE	TRUE	6
Region_1997	6.1554e-08	chr19	16695206	16695506	ENSG00000127526	protein_coding	SLC35E1	-	16660650	16683193	upstream	-12013	12013	44	19	20	13	6	0	1	1	0	0	0	0	1	TRUE	TRUE	TRUE	FALSE	FALSE	FALSE	3
Region_1998	6.1554e-08	chr3	136580809	136581109	ENSG00000239213	processed_transcript	RP11-85F14.5	-	136560568	136580896	overlapStart	87	87	54	7	9	19	8	0	0	1	0	0	0	0	1	TRUE	TRUE	TRUE	TRUE	TRUE	TRUE	6
[truncated: 5,056 more rows]
