# Supplementary material for: Deep Sequencing of MYC DNA-Binding Sites in Burkitt Lymphoma
Source: PLoS One. 2011 Nov 10;6(11):e26837. doi: 10.1371/journal.pone.0026837 (PMC3213110; doi:10.1371/journal.pone.0026837)
Supplement: Table S6 — MYC.01 Transcription factor binding matrix. The MYC.01 binding matrix was generated de novo by CoreSearch using the top 100 sequences in Table S5. The matrix results from the alignment of highly similar short sequence motifs in 98 of these input sequences; frequencies of A, C, G, and T at each alignment position are given. The Consensus Index (Ci) is a measure for the conservation of each position and is used for weighting each position's contribution to the overall score when searching for matrix matches in a target sequence. A typical E-box motive (CACGTG) was obtained (Figure 3). (XLS) [file pone.0026837.s015.xls]

## Sheet: MYC.01 matrix
Table S6: MYC.01 transcription factor binding matrix.
U$MYC.01 matrix description
Generated from 98 of 100 input sequences (Optimized Matrix Threshold: 0.92)
Pos.	1	2	3	4	5	6	7	8	9
A	21	2	0	69	0	0	0	0	7
C	30	87	98	2	85	0	0	0	41
G	39	9	0	22	5	97	0	97	33
T	8	0	0	5	8	1	98	1	17
IUPAC	N	C	C	A	C	G	T	G	S
Ci	21.5	74.9	100	49.4	70.2	96.5	100	96.5	24
Ci; consensus index
