# Supplementary material for: Deep Sequencing of MYC DNA-Binding Sites in Burkitt Lymphoma
Source: PLoS One. 2011 Nov 10;6(11):e26837. doi: 10.1371/journal.pone.0026837 (PMC3213110; doi:10.1371/journal.pone.0026837)
Supplement: Table S7 — Biological annotations associated with genes next to the 7,054 genomic intervals (i.e. MYC-binding sites). Interesting terms are highlighted in red. (XLS) [file pone.0026837.s016.xls]

## Sheet: KEGG Pathways
Table S7: Biological annotations associated with genes next to the 7,054 genomic intervals (i.e. MYC-binding sites). Interesting terms are highlighted in red.
Term	PValue	Benjamini	Genes
hsa03010:Ribosome	4.368899967308463E-23	8.519354936251502E-21	ENSG00000131469, ENSG00000161016, ENSG00000148303, ENSG00000124614, ENSG00000172172, ENSG00000171863, ENSG00000063177, ENSG00000156482, ENSG00000145592, ENSG00000125691, ENSG00000171858, ENSG00000222604, ENSG00000108298, ENSG00000163682, ENSG00000134419, ENSG00000163584, ENSG00000174748, ENSG00000089157, ENSG00000122026, ENSG00000083845, ENSG00000165502, ENSG00000198755, ENSG00000166441, ENSG0000…
hsa03040:Spliceosome	1.95827469964999E-12	1.9093637781963935E-10	ENSG00000109971, ENSG00000161547, ENSG00000106355, ENSG00000111786, ENSG00000140829, ENSG00000113649, ENSG00000136527, ENSG00000077312, ENSG00000130332, ENSG00000137168, ENSG00000114503, ENSG00000117360, ENSG00000144028, ENSG00000124193, ENSG00000085872, ENSG00000139675, ENSG00000136450, ENSG00000130520, ENSG00000141543, ENSG00000136937, ENSG00000134453, ENSG00000128534, ENSG00000180771, ENSG0000…
hsa00970:Aminoacyl-tRNA biosynthesis	1.853662379039979E-10	1.2048807951359208E-8	ENSG00000146282, ENSG00000109618, ENSG00000172053, ENSG00000110619, ENSG00000136628, ENSG00000112855, ENSG00000137513, ENSG00000103707, ENSG00000125821, ENSG00000067704, ENSG00000185418, ENSG00000065427, ENSG00000106105, ENSG00000179115, ENSG00000116120, ENSG00000011376, ENSG00000196305, ENSG00000204394, ENSG00000179988, ENSG00000133706, ENSG00000031698, ENSG00000103356, ENSG00000137411, ENSG0000…
hsa04110:Cell cycle	1.2423067560338501E-7	6.056227474404707E-6	ENSG00000175054, ENSG00000100387, ENSG00000164045, ENSG00000175793, ENSG00000002822, ENSG00000176386, ENSG00000094804, ENSG00000130177, ENSG00000108953, ENSG00000099860, ENSG00000089053, ENSG00000156970, ENSG00000113558, ENSG00000116478, ENSG00000103479, ENSG00000133740, ENSG00000101224, ENSG00000104738, ENSG00000198176, ENSG00000135446, ENSG00000145386, ENSG00000108055, ENSG00000196591, ENSG0000…
hsa04120:Ubiquitin mediated proteolysis	1.3907804719959641E-7	5.424029507539174E-6	ENSG00000177889, ENSG00000139842, ENSG00000100387, ENSG00000184787, ENSG00000103363, ENSG00000086758, ENSG00000148634, ENSG00000153827, ENSG00000184182, ENSG00000130177, ENSG00000176386, ENSG00000108395, ENSG00000143207, ENSG00000142230, ENSG00000089053, ENSG00000198373, ENSG00000126261, ENSG00000103266, ENSG00000114125, ENSG00000163743, ENSG00000107341, ENSG00000113558, ENSG00000078043, ENSG0000…
hsa00240:Pyrimidine metabolism	4.877374137154557E-7	1.5851344176365245E-5	ENSG00000025708, ENSG00000198805, ENSG00000167325, ENSG00000176890, ENSG00000138035, ENSG00000099817, ENSG00000198276, ENSG00000163882, ENSG00000100479, ENSG00000205309, ENSG00000147669, ENSG00000125458, ENSG00000115350, ENSG00000062822, ENSG00000114491, ENSG00000102967, ENSG00000168495, ENSG00000148606, ENSG00000184470, ENSG00000162368, ENSG00000100142, ENSG00000168393, ENSG00000143156, ENSG0000…
hsa03030:DNA replication	2.422300207259696E-5	6.745641811539693E-4	ENSG00000073111, ENSG00000117748, ENSG00000106028, ENSG00000175482, ENSG00000115350, ENSG00000062822, ENSG00000106628, ENSG00000168496, ENSG00000049541, ENSG00000171865, ENSG00000133119, ENSG00000177084, ENSG00000138346, ENSG00000172922, ENSG00000163918, ENSG00000035928, ENSG00000076003, ENSG00000148229, ENSG00000136104, ENSG00000112118, ENSG00000104738, ENSG00000100479, ENSG00000198056
hsa04722:Neurotrophin signaling pathway	2.7484994881962576E-5	6.697315867736364E-4	ENSG00000198909, ENSG00000126934, ENSG00000173039, ENSG00000108953, ENSG00000076984, ENSG00000050748, ENSG00000184216, ENSG00000100030, ENSG00000118689, ENSG00000169885, ENSG00000169032, ENSG00000145675, ENSG00000197943, ENSG00000145349, ENSG00000110851, ENSG00000087088, ENSG00000117676, ENSG00000141510, ENSG00000198668, ENSG00000137764, ENSG00000095015, ENSG00000100906, ENSG00000103653, ENSG0000…
hsa00510:N-Glycan biosynthesis	3.131213385306722E-5	6.782101000696317E-4	ENSG00000161013, ENSG00000117411, ENSG00000159063, ENSG00000167889, ENSG00000033011, ENSG00000163933, ENSG00000033170, ENSG00000073849, ENSG00000120697, ENSG00000214160, ENSG00000134910, ENSG00000214320, ENSG00000163527, ENSG00000112893, ENSG00000177239, ENSG00000198162, ENSG00000111885, ENSG00000168282, ENSG00000089597, ENSG00000115275, ENSG00000128268, ENSG00000163902, ENSG00000086848, ENSG0000…
hsa00230:Purine metabolism	6.200111888980835E-5	0.0012083286825397277	ENSG00000198805, ENSG00000167325, ENSG00000138035, ENSG00000106348, ENSG00000099817, ENSG00000138031, ENSG00000163882, ENSG00000156110, ENSG00000156973, ENSG00000065989, ENSG00000035687, ENSG00000116337, ENSG00000205268, ENSG00000100479, ENSG00000165704, ENSG00000205309, ENSG00000165609, ENSG00000125458, ENSG00000147669, ENSG00000115350, ENSG00000062822, ENSG00000168495, ENSG00000148606, ENSG0000…
hsa04662:B cell receptor signaling pathway	8.175428476038234E-5	0.0014482899626193646	ENSG00000100906, ENSG00000132155, ENSG00000104365, ENSG00000177455, ENSG00000120910, ENSG00000126934, ENSG00000105369, ENSG00000104825, ENSG00000173039, ENSG00000141968, ENSG00000131196, ENSG00000160293, ENSG00000155629, ENSG00000100030, ENSG00000100968, ENSG00000105221, ENSG00000101096, ENSG00000169032, ENSG00000174775, ENSG00000165025, ENSG00000168918, ENSG00000152689, ENSG00000072736, ENSG0000…
hsa03018:RNA degradation	9.779620075500459E-5	0.001588003761205492	ENSG00000147905, ENSG00000106355, ENSG00000138035, ENSG00000080802, ENSG00000155508, ENSG00000130332, ENSG00000175324, ENSG00000077348, ENSG00000120699, ENSG00000130713, ENSG00000038358, ENSG00000130520, ENSG00000198677, ENSG00000088930, ENSG00000198791, ENSG00000204392, ENSG00000128534, ENSG00000178896, ENSG00000074800, ENSG00000151065, ENSG00000090060, ENSG00000135698, ENSG00000110063, ENSG0000…
hsa03410:Base excision repair	1.220619221731049E-4	0.001829365252914772	ENSG00000124097, ENSG00000100823, ENSG00000175482, ENSG00000115350, ENSG00000139372, ENSG00000062822, ENSG00000106628, ENSG00000005156, ENSG00000076248, ENSG00000168496, ENSG00000132781, ENSG00000140398, ENSG00000143799, ENSG00000177084, ENSG00000103152, ENSG00000129071, ENSG00000114026, ENSG00000065057, ENSG00000148229, ENSG00000102699, ENSG00000100479
hsa00290:Valine, leucine and isoleucine biosynthesis	0.0023464329961895747	0.032191327170352	ENSG00000196305, ENSG00000204394, ENSG00000133706, ENSG00000137411, ENSG00000067704, ENSG00000168291, ENSG00000060982, ENSG00000105552, ENSG00000011376
hsa03020:RNA polymerase	0.0031404350494334166	0.0400651825658459	ENSG00000068654, ENSG00000186184, ENSG00000144231, ENSG00000147669, ENSG00000125630, ENSG00000186141, ENSG00000099817, ENSG00000168495, ENSG00000161980, ENSG00000148606, ENSG00000163882, ENSG00000100413, ENSG00000100142, ENSG00000013503, ENSG00000181222, ENSG00000137054
hsa05212:Pancreatic cancer	0.0031640730886483004	0.03788690848301146	ENSG00000017797, ENSG00000132155, ENSG00000104365, ENSG00000105329, ENSG00000166949, ENSG00000112715, ENSG00000139618, ENSG00000171552, ENSG00000173039, ENSG00000147889, ENSG00000115415, ENSG00000050748, ENSG00000168610, ENSG00000100030, ENSG00000105221, ENSG00000101412, ENSG00000112242, ENSG00000135446, ENSG00000169032, ENSG00000160271, ENSG00000163513, ENSG00000145675, ENSG00000107643, ENSG0000…
hsa03430:Mismatch repair	0.0031774371655829943	0.03584682374436998	ENSG00000116062, ENSG00000119684, ENSG00000117748, ENSG00000106028, ENSG00000175482, ENSG00000076242, ENSG00000062822, ENSG00000106628, ENSG00000049541, ENSG00000133119, ENSG00000163918, ENSG00000035928, ENSG00000095002, ENSG00000174371

## Sheet: GO Biological Process
Biological Process
Term	PValue	Benjamini	Genes
GO:0006396~RNA processing	6.294641341638978E-50	3.1158474641112942E-46	ENSG00000120948, ENSG00000091127, ENSG00000138385, ENSG00000076242, ENSG00000106355, ENSG00000160193, ENSG00000114503, ENSG00000163882, ENSG00000145912, ENSG00000144028, ENSG00000111605, ENSG00000164934, ENSG00000149262, ENSG00000163684, ENSG00000141642, ENSG00000104907, ENSG00000014164, ENSG00000107833, ENSG00000213079, ENSG00000087087, ENSG00000164346, ENSG00000170892, ENSG00000068438, ENSG0000…
GO:0006412~translation	5.932018449705324E-48	1.4681745663020678E-44	ENSG00000146282, ENSG00000168827, ENSG00000124614, ENSG00000156482, ENSG00000055950, ENSG00000144029, ENSG00000222604, ENSG00000171421, ENSG00000163682, ENSG00000134419, ENSG00000174748, ENSG00000163584, ENSG00000089157, ENSG00000156976, ENSG00000116120, ENSG00000166441, ENSG00000198918, ENSG00000106682, ENSG00000213741, ENSG00000106263, ENSG00000130741, ENSG00000170889, ENSG00000129824, ENSG0000…
GO:0034660~ncRNA metabolic process	2.576756320162922E-34	4.251647928268821E-31	ENSG00000174173, ENSG00000091127, ENSG00000146282, ENSG00000138385, ENSG00000167264, ENSG00000160193, ENSG00000136628, ENSG00000185163, ENSG00000145912, ENSG00000124787, ENSG00000164934, ENSG00000149262, ENSG00000163684, ENSG00000141994, ENSG00000143493, ENSG00000141642, ENSG00000106105, ENSG00000065427, ENSG00000104907, ENSG00000116120, ENSG00000087269, ENSG00000107833, ENSG00000164346, ENSG0000…
GO:0022613~ribonucleoprotein complex biogenesis	2.5628760215764187E-30	3.171559076700818E-27	ENSG00000107581, ENSG00000111786, ENSG00000083635, ENSG00000185163, ENSG00000114503, ENSG00000145912, ENSG00000144028, ENSG00000124193, ENSG00000164934, ENSG00000089157, ENSG00000087269, ENSG00000107833, ENSG00000120158, ENSG00000107937, ENSG00000134697, ENSG00000132603, ENSG00000164346, ENSG00000068438, ENSG00000162851, ENSG00000117133, ENSG00000065183, ENSG00000061936, ENSG00000113360, ENSG0000…
GO:0016071~mRNA metabolic process	2.775165904051027E-26	2.747414245010517E-23	ENSG00000120948, ENSG00000126070, ENSG00000138385, ENSG00000076242, ENSG00000106355, ENSG00000114503, ENSG00000163882, ENSG00000144028, ENSG00000111605, ENSG00000014164, ENSG00000213079, ENSG00000170892, ENSG00000148090, ENSG00000138231, ENSG00000164944, ENSG00000100142, ENSG00000218018, ENSG00000065978, ENSG00000061936, ENSG00000160075, ENSG00000139343, ENSG00000165494, ENSG00000103342, ENSG0000…
GO:0008380~RNA splicing	1.4687480828931428E-25	1.2117171683868429E-22	ENSG00000112739, ENSG00000120948, ENSG00000096063, ENSG00000179837, ENSG00000111786, ENSG00000106355, ENSG00000174891, ENSG00000140829, ENSG00000077312, ENSG00000114503, ENSG00000099817, ENSG00000137168, ENSG00000163882, ENSG00000175324, ENSG00000144028, ENSG00000124193, ENSG00000125944, ENSG00000180771, ENSG00000116830, ENSG00000165119, ENSG00000149532, ENSG00000170892, ENSG00000138231, ENSG0000…
GO:0006414~translational elongation	2.177843744620003E-25	1.540046647981288E-22	ENSG00000131469, ENSG00000161016, ENSG00000168827, ENSG00000148303, ENSG00000124614, ENSG00000171863, ENSG00000063177, ENSG00000156482, ENSG00000145592, ENSG00000125691, ENSG00000171858, ENSG00000222604, ENSG00000108298, ENSG00000163682, ENSG00000178952, ENSG00000134419, ENSG00000156508, ENSG00000174748, ENSG00000089157, ENSG00000122026, ENSG00000083845, ENSG00000198755, ENSG00000166441, ENSG0000…
GO:0034470~ncRNA processing	2.2654535052998185E-25	1.4017493564042626E-22	ENSG00000174173, ENSG00000091127, ENSG00000138385, ENSG00000167264, ENSG00000160193, ENSG00000185163, ENSG00000145912, ENSG00000124787, ENSG00000149262, ENSG00000164934, ENSG00000141994, ENSG00000163684, ENSG00000143493, ENSG00000141642, ENSG00000104907, ENSG00000087269, ENSG00000107833, ENSG00000087087, ENSG00000164346, ENSG00000170892, ENSG00000072756, ENSG00000198860, ENSG00000068438, ENSG0000…
GO:0006397~mRNA processing	7.19348375539258E-23	3.956416065465919E-20	ENSG00000112739, ENSG00000120948, ENSG00000096063, ENSG00000179837, ENSG00000076242, ENSG00000156304, ENSG00000111786, ENSG00000106355, ENSG00000174891, ENSG00000140829, ENSG00000077312, ENSG00000137168, ENSG00000114503, ENSG00000099817, ENSG00000163882, ENSG00000175324, ENSG00000144028, ENSG00000124193, ENSG00000111605, ENSG00000125944, ENSG00000014164, ENSG00000180771, ENSG00000116830, ENSG0000…
GO:0006259~DNA metabolic process	1.9315337469730387E-21	9.561092047516541E-19	ENSG00000163781, ENSG00000169139, ENSG00000141446, ENSG00000176890, ENSG00000076242, ENSG00000071539, ENSG00000110768, ENSG00000076248, ENSG00000131238, ENSG00000159593, ENSG00000171320, ENSG00000100479, ENSG00000119684, ENSG00000138376, ENSG00000127586, ENSG00000139372, ENSG00000136982, ENSG00000132604, ENSG00000133895, ENSG00000087088, ENSG00000187736, ENSG00000137337, ENSG00000141510, ENSG0000…
GO:0006974~response to DNA damage stimulus	3.085069024804752E-21	1.3882810611621384E-18	ENSG00000163781, ENSG00000169139, ENSG00000141446, ENSG00000051341, ENSG00000172667, ENSG00000176890, ENSG00000076242, ENSG00000139579, ENSG00000071539, ENSG00000196419, ENSG00000110768, ENSG00000140521, ENSG00000204410, ENSG00000053254, ENSG00000076248, ENSG00000158161, ENSG00000005007, ENSG00000140525, ENSG00000182923, ENSG00000183207, ENSG00000158169, ENSG00000221829, ENSG00000213689, ENSG0000…
GO:0006399~tRNA metabolic process	1.0566034825979174E-20	4.358489365716409E-18	ENSG00000091127, ENSG00000174173, ENSG00000146282, ENSG00000037897, ENSG00000138385, ENSG00000172336, ENSG00000167264, ENSG00000160193, ENSG00000110619, ENSG00000089195, ENSG00000136628, ENSG00000105202, ENSG00000066651, ENSG00000124787, ENSG00000067704, ENSG00000141994, ENSG00000163684, ENSG00000141642, ENSG00000106105, ENSG00000065427, ENSG00000037474, ENSG00000104907, ENSG00000179115, ENSG0000…
GO:0042254~ribosome biogenesis	1.9121284072812343E-20	7.2807966277247E-18	ENSG00000183751, ENSG00000122687, ENSG00000145414, ENSG00000179409, ENSG00000160214, ENSG00000147679, ENSG00000148303, ENSG00000185163, ENSG00000105202, ENSG00000171863, ENSG00000132275, ENSG00000101361, ENSG00000077348, ENSG00000145912, ENSG00000143303, ENSG00000111641, ENSG00000164934, ENSG00000089157, ENSG00000170854, ENSG00000141543, ENSG00000087269, ENSG00000107833, ENSG00000120158, ENSG0000…
GO:0000375~RNA splicing, via transesterification reactions	7.186259178432157E-20	2.5408559238027983E-17	ENSG00000079785, ENSG00000161547, ENSG00000111786, ENSG00000071894, ENSG00000179409, ENSG00000140829, ENSG00000174891, ENSG00000123136, ENSG00000099817, ENSG00000136527, ENSG00000077312, ENSG00000130332, ENSG00000114503, ENSG00000117360, ENSG00000163882, ENSG00000177733, ENSG00000144028, ENSG00000124193, ENSG00000060339, ENSG00000125944, ENSG00000082516, ENSG00000136450, ENSG00000136937, ENSG0000…
GO:0000377~RNA splicing, via transesterification reactions with bulged adenosine as nucleophile	7.186259178432157E-20	2.5408559238027983E-17	ENSG00000079785, ENSG00000161547, ENSG00000111786, ENSG00000071894, ENSG00000179409, ENSG00000140829, ENSG00000174891, ENSG00000123136, ENSG00000099817, ENSG00000136527, ENSG00000077312, ENSG00000130332, ENSG00000114503, ENSG00000117360, ENSG00000163882, ENSG00000177733, ENSG00000144028, ENSG00000124193, ENSG00000060339, ENSG00000125944, ENSG00000082516, ENSG00000136450, ENSG00000136937, ENSG0000…
GO:0000398~nuclear mRNA splicing, via spliceosome	7.186259178432157E-20	2.5408559238027983E-17	ENSG00000079785, ENSG00000161547, ENSG00000111786, ENSG00000071894, ENSG00000179409, ENSG00000140829, ENSG00000174891, ENSG00000123136, ENSG00000099817, ENSG00000136527, ENSG00000077312, ENSG00000130332, ENSG00000114503, ENSG00000117360, ENSG00000163882, ENSG00000177733, ENSG00000144028, ENSG00000124193, ENSG00000060339, ENSG00000125944, ENSG00000082516, ENSG00000136450, ENSG00000136937, ENSG0000…
GO:0006281~DNA repair	6.108322307726838E-18	2.0157463615498564E-15	ENSG00000163781, ENSG00000169139, ENSG00000051341, ENSG00000141446, ENSG00000176890, ENSG00000076242, ENSG00000139579, ENSG00000071539, ENSG00000196419, ENSG00000110768, ENSG00000140521, ENSG00000204410, ENSG00000076248, ENSG00000158161, ENSG00000005007, ENSG00000140525, ENSG00000183207, ENSG00000158169, ENSG00000221829, ENSG00000213689, ENSG00000167670, ENSG00000122547, ENSG00000174371, ENSG0000…
GO:0033554~cellular response to stress	1.1793747218326849E-17	3.648690545669869E-15	ENSG00000163781, ENSG00000169139, ENSG00000141446, ENSG00000176890, ENSG00000076242, ENSG00000071539, ENSG00000110768, ENSG00000076248, ENSG00000182923, ENSG00000159593, ENSG00000171320, ENSG00000100479, ENSG00000167815, ENSG00000119684, ENSG00000138376, ENSG00000139372, ENSG00000009954, ENSG00000196591, ENSG00000132604, ENSG00000133895, ENSG00000087088, ENSG00000187736, ENSG00000070669, ENSG0000…
GO:0044265~cellular macromolecule catabolic process	1.7666405827716028E-16	6.461498003318411E-14	ENSG00000197323, ENSG00000126070, ENSG00000169139, ENSG00000084073, ENSG00000076242, ENSG00000154611, ENSG00000205220, ENSG00000110768, ENSG00000080802, ENSG00000114503, ENSG00000089053, ENSG00000131238, ENSG00000156970, ENSG00000159593, ENSG00000128973, ENSG00000078140, ENSG00000159069, ENSG00000138376, ENSG00000166598, ENSG00000166348, ENSG00000139372, ENSG00000126067, ENSG00000087088, ENSG0000…
GO:0009057~macromolecule catabolic process	6.648058208339319E-16	1.8318679906315083E-13	ENSG00000197323, ENSG00000126070, ENSG00000169139, ENSG00000084073, ENSG00000076242, ENSG00000154611, ENSG00000205220, ENSG00000110768, ENSG00000080802, ENSG00000114503, ENSG00000038002, ENSG00000089053, ENSG00000131238, ENSG00000156970, ENSG00000159593, ENSG00000128973, ENSG00000088832, ENSG00000078140, ENSG00000159069, ENSG00000138376, ENSG00000166598, ENSG00000166348, ENSG00000139372, ENSG0000…
GO:0016072~rRNA metabolic process	3.587146792260241E-15	9.25592935629993E-13	ENSG00000183751, ENSG00000122687, ENSG00000145414, ENSG00000179409, ENSG00000147679, ENSG00000160214, ENSG00000105202, ENSG00000185163, ENSG00000171863, ENSG00000132275, ENSG00000101361, ENSG00000145912, ENSG00000077348, ENSG00000143303, ENSG00000111641, ENSG00000164934, ENSG00000141543, ENSG00000087269, ENSG00000107833, ENSG00000122406, ENSG00000164346, ENSG00000011260, ENSG00000068438, ENSG0000…
GO:0016568~chromatin modification	1.3003020077185417E-14	3.2148728124070658E-12	ENSG00000128908, ENSG00000171316, ENSG00000071243, ENSG00000071794, ENSG00000156256, ENSG00000080503, ENSG00000099381, ENSG00000107077, ENSG00000136169, ENSG00000113648, ENSG00000158161, ENSG00000183495, ENSG00000183207, ENSG00000178028, ENSG00000074266, ENSG00000116539, ENSG00000168283, ENSG00000112511, ENSG00000009954, ENSG00000099956, ENSG00000196591, ENSG00000128708, ENSG00000132604, ENSG0000…
GO:0006350~transcription	1.3182232138567745E-14	3.114175584073564E-12	ENSG00000151304, ENSG00000146285, ENSG00000171316, ENSG00000160685, ENSG00000164330, ENSG00000169136, ENSG00000071539, ENSG00000099381, ENSG00000138386, ENSG00000110768, ENSG00000197008, ENSG00000141002, ENSG00000080802, ENSG00000171223, ENSG00000160783, ENSG00000163882, ENSG00000176896, ENSG00000133884, ENSG00000171425, ENSG00000204524, ENSG00000130726, ENSG00000100968, ENSG00000104903, ENSG0000…
GO:0006364~rRNA processing	2.5267712787397923E-14	5.695444116327053E-12	ENSG00000183751, ENSG00000122687, ENSG00000145414, ENSG00000179409, ENSG00000147679, ENSG00000160214, ENSG00000105202, ENSG00000185163, ENSG00000171863, ENSG00000132275, ENSG00000101361, ENSG00000145912, ENSG00000077348, ENSG00000143303, ENSG00000111641, ENSG00000164934, ENSG00000141543, ENSG00000087269, ENSG00000107833, ENSG00000122406, ENSG00000164346, ENSG00000011260, ENSG00000068438, ENSG0000…
GO:0022618~ribonucleoprotein complex assembly	2.1818006314097038E-13	4.6951553756002795E-11	ENSG00000079785, ENSG00000107581, ENSG00000111786, ENSG00000179409, ENSG00000083635, ENSG00000114503, ENSG00000124193, ENSG00000144028, ENSG00000082516, ENSG00000136450, ENSG00000136937, ENSG00000114391, ENSG00000124562, ENSG00000137574, ENSG00000169371, ENSG00000132603, ENSG00000149187, ENSG00000172409, ENSG00000117174, ENSG00000167721, ENSG00000099995, ENSG00000164587, ENSG00000061936, ENSG0000…
GO:0007049~cell cycle	5.34268174584441E-13	1.1018685963648522E-10	ENSG00000120948, ENSG00000141446, ENSG00000076242, ENSG00000071539, ENSG00000205220, ENSG00000060982, ENSG00000156876, ENSG00000067208, ENSG00000167842, ENSG00000160783, ENSG00000182923, ENSG00000069956, ENSG00000089053, ENSG00000156970, ENSG00000159593, ENSG00000171320, ENSG00000166974, ENSG00000149679, ENSG00000136098, ENSG00000119684, ENSG00000138376, ENSG00000127586, ENSG00000136982, ENSG0000…
GO:0010608~posttranscriptional regulation of gene expression	6.984905194139504E-13	1.3829137834875382E-10	ENSG00000126070, ENSG00000101665, ENSG00000005007, ENSG00000114503, ENSG00000172239, ENSG00000089154, ENSG00000156976, ENSG00000135446, ENSG00000188425, ENSG00000107937, ENSG00000125457, ENSG00000106682, ENSG00000087087, ENSG00000106263, ENSG00000173812, ENSG00000115211, ENSG00000197157, ENSG00000103423, ENSG00000178982, ENSG00000218018, ENSG00000136152, ENSG00000138668, ENSG00000137074, ENSG0000…
GO:0051603~proteolysis involved in cellular protein catabolic process	8.984345836419956E-13	1.7104007099533192E-10	ENSG00000197323, ENSG00000169139, ENSG00000084073, ENSG00000154611, ENSG00000205220, ENSG00000080802, ENSG00000089053, ENSG00000156970, ENSG00000159593, ENSG00000078140, ENSG00000159069, ENSG00000166598, ENSG00000138376, ENSG00000166348, ENSG00000126067, ENSG00000129559, ENSG00000197530, ENSG00000140455, ENSG00000036672, ENSG00000091732, ENSG00000106588, ENSG00000171823, ENSG00000124422, ENSG0000…
GO:0030163~protein catabolic process	1.0624495977321652E-12	1.9478862967048372E-10	ENSG00000197323, ENSG00000169139, ENSG00000084073, ENSG00000154611, ENSG00000205220, ENSG00000080802, ENSG00000089053, ENSG00000131238, ENSG00000156970, ENSG00000128973, ENSG00000159593, ENSG00000078140, ENSG00000159069, ENSG00000166598, ENSG00000138376, ENSG00000166348, ENSG00000126067, ENSG00000129559, ENSG00000197530, ENSG00000140455, ENSG00000036672, ENSG00000053501, ENSG00000091732, ENSG0000…
GO:0006260~DNA replication	1.1130250030677884E-12	1.9676227314135986E-10	ENSG00000175054, ENSG00000149115, ENSG00000025708, ENSG00000164045, ENSG00000051341, ENSG00000167325, ENSG00000176890, ENSG00000117724, ENSG00000108064, ENSG00000140521, ENSG00000005007, ENSG00000171865, ENSG00000094804, ENSG00000160294, ENSG00000138346, ENSG00000213689, ENSG00000167670, ENSG00000172613, ENSG00000159593, ENSG00000197299, ENSG00000164104, ENSG00000104738, ENSG00000100479, ENSG0000…
GO:0043632~modification-dependent macromolecule catabolic process	1.1325600462100598E-12	1.9331258815924457E-10	ENSG00000197323, ENSG00000169139, ENSG00000084073, ENSG00000154611, ENSG00000205220, ENSG00000080802, ENSG00000089053, ENSG00000156970, ENSG00000159593, ENSG00000078140, ENSG00000159069, ENSG00000166598, ENSG00000138376, ENSG00000166348, ENSG00000126067, ENSG00000129559, ENSG00000197530, ENSG00000140455, ENSG00000036672, ENSG00000091732, ENSG00000106588, ENSG00000171823, ENSG00000124422, ENSG0000…
GO:0019941~modification-dependent protein catabolic process	1.1325600462100598E-12	1.9331258815924457E-10	ENSG00000197323, ENSG00000169139, ENSG00000084073, ENSG00000154611, ENSG00000205220, ENSG00000080802, ENSG00000089053, ENSG00000156970, ENSG00000159593, ENSG00000078140, ENSG00000159069, ENSG00000166598, ENSG00000138376, ENSG00000166348, ENSG00000126067, ENSG00000129559, ENSG00000197530, ENSG00000140455, ENSG00000036672, ENSG00000091732, ENSG00000106588, ENSG00000171823, ENSG00000124422, ENSG0000…
GO:0044257~cellular protein catabolic process	1.6753728431198808E-12	2.764288797862946E-10	ENSG00000197323, ENSG00000169139, ENSG00000084073, ENSG00000154611, ENSG00000205220, ENSG00000080802, ENSG00000089053, ENSG00000156970, ENSG00000159593, ENSG00000078140, ENSG00000159069, ENSG00000166598, ENSG00000138376, ENSG00000166348, ENSG00000126067, ENSG00000129559, ENSG00000197530, ENSG00000140455, ENSG00000036672, ENSG00000091732, ENSG00000106588, ENSG00000171823, ENSG00000124422, ENSG0000…
GO:0046907~intracellular transport	3.16787316999783E-12	5.058437002603E-10	ENSG00000100075, ENSG00000170759, ENSG00000215305, ENSG00000184743, ENSG00000120805, ENSG00000114503, ENSG00000157538, ENSG00000104447, ENSG00000014164, ENSG00000196497, ENSG00000188428, ENSG00000100281, ENSG00000075790, ENSG00000126883, ENSG00000087086, ENSG00000087088, ENSG00000099624, ENSG00000124222, ENSG00000141510, ENSG00000136152, ENSG00000197535, ENSG00000109519, ENSG00000053501, ENSG0000…
GO:0007005~mitochondrion organization	3.959682765287075E-12	6.125193685591057E-10	ENSG00000115286, ENSG00000025708, ENSG00000108064, ENSG00000168827, ENSG00000027001, ENSG00000115204, ENSG00000140521, ENSG00000165806, ENSG00000175793, ENSG00000180535, ENSG00000171865, ENSG00000168653, ENSG00000175606, ENSG00000185275, ENSG00000138346, ENSG00000221829, ENSG00000164284, ENSG00000139197, ENSG00000116688, ENSG00000115317, ENSG00000112096, ENSG00000106028, ENSG00000125459, ENSG0000…
GO:0010605~negative regulation of macromolecule metabolic process	5.589113551934345E-12	8.383627125851945E-10	ENSG00000197323, ENSG00000126070, ENSG00000076242, ENSG00000138386, ENSG00000205220, ENSG00000141002, ENSG00000089053, ENSG00000156970, ENSG00000168310, ENSG00000104447, ENSG00000130726, ENSG00000141644, ENSG00000088832, ENSG00000074266, ENSG00000080298, ENSG00000138376, ENSG00000196092, ENSG00000081237, ENSG00000107937, ENSG00000124831, ENSG00000128708, ENSG00000196591, ENSG00000126067, ENSG0000…
GO:0034621~cellular macromolecular complex subunit organization	7.358054465011897E-12	1.0712386533384688E-9	ENSG00000115286, ENSG00000107581, ENSG00000108064, ENSG00000076242, ENSG00000111786, ENSG00000083635, ENSG00000120438, ENSG00000113648, ENSG00000167842, ENSG00000114503, ENSG00000175606, ENSG00000144028, ENSG00000124193, ENSG00000167670, ENSG00000165506, ENSG00000188229, ENSG00000140307, ENSG00000171953, ENSG00000088832, ENSG00000124529, ENSG00000197837, ENSG00000196497, ENSG00000116830, ENSG0000…
GO:0043933~macromolecular complex subunit organization	7.947251512408156E-12	1.1239609243318682E-9	ENSG00000115286, ENSG00000028839, ENSG00000076242, ENSG00000110768, ENSG00000113648, ENSG00000120438, ENSG00000112592, ENSG00000184743, ENSG00000114503, ENSG00000167842, ENSG00000163882, ENSG00000175606, ENSG00000144028, ENSG00000137822, ENSG00000184216, ENSG00000088832, ENSG00000124529, ENSG00000197837, ENSG00000196497, ENSG00000165704, ENSG00000185000, ENSG00000056558, ENSG00000205531, ENSG0000…
GO:0006418~tRNA aminoacylation for protein translation	1.71838935501971E-11	2.362789075505134E-9	ENSG00000146282, ENSG00000172053, ENSG00000164022, ENSG00000110619, ENSG00000136628, ENSG00000124201, ENSG00000112855, ENSG00000137513, ENSG00000125821, ENSG00000067704, ENSG00000185418, ENSG00000065427, ENSG00000106105, ENSG00000179115, ENSG00000116120, ENSG00000011376, ENSG00000196305, ENSG00000204394, ENSG00000133706, ENSG00000031698, ENSG00000103356, ENSG00000137411, ENSG00000108825, ENSG0000…
GO:0043038~amino acid activation	1.71838935501971E-11	2.362789075505134E-9	ENSG00000146282, ENSG00000172053, ENSG00000164022, ENSG00000110619, ENSG00000136628, ENSG00000124201, ENSG00000112855, ENSG00000137513, ENSG00000125821, ENSG00000067704, ENSG00000185418, ENSG00000065427, ENSG00000106105, ENSG00000179115, ENSG00000116120, ENSG00000011376, ENSG00000196305, ENSG00000204394, ENSG00000133706, ENSG00000031698, ENSG00000103356, ENSG00000137411, ENSG00000108825, ENSG0000…
GO:0043039~tRNA aminoacylation	1.71838935501971E-11	2.362789075505134E-9	ENSG00000146282, ENSG00000172053, ENSG00000164022, ENSG00000110619, ENSG00000136628, ENSG00000124201, ENSG00000112855, ENSG00000137513, ENSG00000125821, ENSG00000067704, ENSG00000185418, ENSG00000065427, ENSG00000106105, ENSG00000179115, ENSG00000116120, ENSG00000011376, ENSG00000196305, ENSG00000204394, ENSG00000133706, ENSG00000031698, ENSG00000103356, ENSG00000137411, ENSG00000108825, ENSG0000…
GO:0000278~mitotic cell cycle	2.4364173435135746E-11	3.25953186663952E-9	ENSG00000120948, ENSG00000156256, ENSG00000205220, ENSG00000060982, ENSG00000053254, ENSG00000167842, ENSG00000160783, ENSG00000130177, ENSG00000182923, ENSG00000089053, ENSG00000156970, ENSG00000197299, ENSG00000122545, ENSG00000166974, ENSG00000135446, ENSG00000136098, ENSG00000108055, ENSG00000103035, ENSG00000126067, ENSG00000136982, ENSG00000138764, ENSG00000145349, ENSG00000105821, ENSG0000…
GO:0051276~chromosome organization	3.6505708319604264E-11	4.755346116880332E-9	ENSG00000171316, ENSG00000071243, ENSG00000099381, ENSG00000136169, ENSG00000113648, ENSG00000183495, ENSG00000167842, ENSG00000116539, ENSG00000074266, ENSG00000178093, ENSG00000168283, ENSG00000197837, ENSG00000124529, ENSG00000119684, ENSG00000009954, ENSG00000205531, ENSG00000136982, ENSG00000196591, ENSG00000128708, ENSG00000132604, ENSG00000149474, ENSG00000146918, ENSG00000133895, ENSG0000…
GO:0065003~macromolecular complex assembly	3.814828074895172E-11	4.8418947740103135E-9	ENSG00000115286, ENSG00000028839, ENSG00000076242, ENSG00000110768, ENSG00000113648, ENSG00000120438, ENSG00000112592, ENSG00000184743, ENSG00000114503, ENSG00000167842, ENSG00000163882, ENSG00000175606, ENSG00000144028, ENSG00000137822, ENSG00000184216, ENSG00000088832, ENSG00000124529, ENSG00000197837, ENSG00000196497, ENSG00000165704, ENSG00000185000, ENSG00000056558, ENSG00000205531, ENSG0000…
GO:0051726~regulation of cell cycle	9.60121830854783E-11	1.1881509442979166E-8	ENSG00000109971, ENSG00000139579, ENSG00000110768, ENSG00000053254, ENSG00000175756, ENSG00000171223, ENSG00000130177, ENSG00000182923, ENSG00000221829, ENSG00000156970, ENSG00000168517, ENSG00000117318, ENSG00000159593, ENSG00000134419, ENSG00000197299, ENSG00000149679, ENSG00000135446, ENSG00000112659, ENSG00000081237, ENSG00000107937, ENSG00000196591, ENSG00000138764, ENSG00000145349, ENSG0000…
GO:0045449~regulation of transcription	1.1581022898089758E-10	1.3981969138043837E-8	ENSG00000167984, ENSG00000160685, ENSG00000164330, ENSG00000141002, ENSG00000171222, ENSG00000080802, ENSG00000171223, ENSG00000133884, ENSG00000171425, ENSG00000099246, ENSG00000130726, ENSG00000100968, ENSG00000104903, ENSG00000198911, ENSG00000080298, ENSG00000034152, ENSG00000167815, ENSG00000109381, ENSG00000196092, ENSG00000128708, ENSG00000196591, ENSG00000124523, ENSG00000198517, ENSG0000…
GO:0015031~protein transport	1.714847922913126E-10	2.021071143776254E-8	ENSG00000215305, ENSG00000103227, ENSG00000086598, ENSG00000167987, ENSG00000099246, ENSG00000131238, ENSG00000104447, ENSG00000214736, ENSG00000139998, ENSG00000196497, ENSG00000139370, ENSG00000166598, ENSG00000126883, ENSG00000075790, ENSG00000106266, ENSG00000156675, ENSG00000124222, ENSG00000141510, ENSG00000136152, ENSG00000111711, ENSG00000109519, ENSG00000053501, ENSG00000100284, ENSG0000…
GO:0045184~establishment of protein localization	3.2132302494553296E-10	3.698951656083693E-8	ENSG00000215305, ENSG00000103227, ENSG00000086598, ENSG00000167987, ENSG00000099246, ENSG00000131238, ENSG00000104447, ENSG00000214736, ENSG00000139998, ENSG00000196497, ENSG00000139370, ENSG00000166598, ENSG00000126883, ENSG00000075790, ENSG00000106266, ENSG00000156675, ENSG00000124222, ENSG00000141510, ENSG00000136152, ENSG00000111711, ENSG00000109519, ENSG00000053501, ENSG00000100284, ENSG0000…
GO:0008033~tRNA processing	6.153695366481294E-10	6.922907014317303E-8	ENSG00000091127, ENSG00000174173, ENSG00000155275, ENSG00000037897, ENSG00000171103, ENSG00000138385, ENSG00000130299, ENSG00000043514, ENSG00000167264, ENSG00000172336, ENSG00000107614, ENSG00000160193, ENSG00000089195, ENSG00000105202, ENSG00000066651, ENSG00000100416, ENSG00000124787, ENSG00000213339, ENSG00000189007, ENSG00000163684, ENSG00000141994, ENSG00000141642, ENSG00000142544, ENSG0000…
GO:0006511~ubiquitin-dependent protein catabolic process	7.525026279705171E-10	8.277528429356806E-8	ENSG00000156256, ENSG00000154611, ENSG00000205220, ENSG00000164663, ENSG00000166233, ENSG00000130177, ENSG00000089053, ENSG00000156970, ENSG00000078140, ENSG00000151876, ENSG00000114062, ENSG00000099958, ENSG00000166598, ENSG00000135655, ENSG00000166348, ENSG00000112659, ENSG00000103035, ENSG00000126067, ENSG00000129559, ENSG00000196510, ENSG00000058056, ENSG00000140455, ENSG00000036672, ENSG0000…
GO:0034622~cellular macromolecular complex assembly	9.896731656807753E-10	1.0649742809842877E-7	ENSG00000115286, ENSG00000107581, ENSG00000108064, ENSG00000076242, ENSG00000111786, ENSG00000083635, ENSG00000120438, ENSG00000113648, ENSG00000114503, ENSG00000167842, ENSG00000144028, ENSG00000124193, ENSG00000175606, ENSG00000167670, ENSG00000165506, ENSG00000188229, ENSG00000140307, ENSG00000171953, ENSG00000088832, ENSG00000124529, ENSG00000197837, ENSG00000196497, ENSG00000125459, ENSG0000…
GO:0006403~RNA localization	1.2035410863195505E-9	1.267559105455618E-7	ENSG00000138095, ENSG00000123136, ENSG00000108559, ENSG00000114503, ENSG00000138757, ENSG00000005007, ENSG00000058804, ENSG00000163002, ENSG00000132661, ENSG00000138750, ENSG00000198952, ENSG00000111581, ENSG00000139675, ENSG00000124789, ENSG00000141543, ENSG00000136937, ENSG00000014164, ENSG00000169062, ENSG00000095319, ENSG00000135486, ENSG00000126883, ENSG00000163904, ENSG00000184575, ENSG0000…
GO:0006325~chromatin organization	1.6861883541612632E-9	1.7388815343188924E-7	ENSG00000128908, ENSG00000171316, ENSG00000071243, ENSG00000071794, ENSG00000156256, ENSG00000080503, ENSG00000099381, ENSG00000107077, ENSG00000136169, ENSG00000113648, ENSG00000158161, ENSG00000183495, ENSG00000183207, ENSG00000178028, ENSG00000167670, ENSG00000074266, ENSG00000116539, ENSG00000178093, ENSG00000124529, ENSG00000197837, ENSG00000168283, ENSG00000112511, ENSG00000009954, ENSG0000…
GO:0022402~cell cycle process	1.8467231056057498E-9	1.8655670486200648E-7	ENSG00000120948, ENSG00000076242, ENSG00000071539, ENSG00000205220, ENSG00000060982, ENSG00000156876, ENSG00000167842, ENSG00000160783, ENSG00000182923, ENSG00000089053, ENSG00000156970, ENSG00000166974, ENSG00000119684, ENSG00000136098, ENSG00000138376, ENSG00000136982, ENSG00000126067, ENSG00000149474, ENSG00000133895, ENSG00000146918, ENSG00000183484, ENSG00000146670, ENSG00000141510, ENSG0000…
GO:0006417~regulation of translation	2.377947465478856E-9	2.354167756291048E-7	ENSG00000079785, ENSG00000126070, ENSG00000179218, ENSG00000089195, ENSG00000075151, ENSG00000147677, ENSG00000114503, ENSG00000005007, ENSG00000158417, ENSG00000172239, ENSG00000104408, ENSG00000100030, ENSG00000134001, ENSG00000145191, ENSG00000089154, ENSG00000083845, ENSG00000141543, ENSG00000156976, ENSG00000136937, ENSG00000135446, ENSG00000185650, ENSG00000055917, ENSG00000188425, ENSG0000…
GO:0050658~RNA transport	3.2004379131691686E-9	3.106306910583001E-7	ENSG00000138095, ENSG00000123136, ENSG00000108559, ENSG00000114503, ENSG00000138757, ENSG00000005007, ENSG00000058804, ENSG00000163002, ENSG00000132661, ENSG00000138750, ENSG00000198952, ENSG00000111581, ENSG00000139675, ENSG00000124789, ENSG00000141543, ENSG00000136937, ENSG00000014164, ENSG00000169062, ENSG00000095319, ENSG00000135486, ENSG00000126883, ENSG00000163904, ENSG00000184575, ENSG0000…
GO:0051236~establishment of RNA localization	3.2004379131691686E-9	3.106306910583001E-7	ENSG00000138095, ENSG00000123136, ENSG00000108559, ENSG00000114503, ENSG00000138757, ENSG00000005007, ENSG00000058804, ENSG00000163002, ENSG00000132661, ENSG00000138750, ENSG00000198952, ENSG00000111581, ENSG00000139675, ENSG00000124789, ENSG00000141543, ENSG00000136937, ENSG00000014164, ENSG00000169062, ENSG00000095319, ENSG00000135486, ENSG00000126883, ENSG00000163904, ENSG00000184575, ENSG0000…
GO:0050657~nucleic acid transport	3.2004379131691686E-9	3.106306910583001E-7	ENSG00000138095, ENSG00000123136, ENSG00000108559, ENSG00000114503, ENSG00000138757, ENSG00000005007, ENSG00000058804, ENSG00000163002, ENSG00000132661, ENSG00000138750, ENSG00000198952, ENSG00000111581, ENSG00000139675, ENSG00000124789, ENSG00000141543, ENSG00000136937, ENSG00000014164, ENSG00000169062, ENSG00000095319, ENSG00000135486, ENSG00000126883, ENSG00000163904, ENSG00000184575, ENSG0000…
GO:0015931~nucleobase, nucleoside, nucleotide and nucleic acid transport	5.067242938369902E-9	4.823624357719325E-7	ENSG00000138095, ENSG00000123136, ENSG00000108559, ENSG00000114503, ENSG00000138757, ENSG00000005007, ENSG00000163002, ENSG00000058804, ENSG00000132661, ENSG00000138750, ENSG00000089057, ENSG00000198952, ENSG00000111581, ENSG00000139675, ENSG00000124789, ENSG00000137860, ENSG00000141543, ENSG00000136937, ENSG00000014164, ENSG00000125454, ENSG00000169062, ENSG00000095319, ENSG00000135486, ENSG0000…
GO:0032268~regulation of cellular protein metabolic process	5.164209784655114E-9	4.823175961954362E-7	ENSG00000126070, ENSG00000101665, ENSG00000205220, ENSG00000175756, ENSG00000005007, ENSG00000114503, ENSG00000130177, ENSG00000108953, ENSG00000172239, ENSG00000089053, ENSG00000156970, ENSG00000128973, ENSG00000088832, ENSG00000089154, ENSG00000151876, ENSG00000135446, ENSG00000156976, ENSG00000171132, ENSG00000188425, ENSG00000196092, ENSG00000081237, ENSG00000107937, ENSG00000103035, ENSG0000…
GO:0006351~transcription, DNA-dependent	5.855387234797952E-9	5.367436920478141E-7	ENSG00000120948, ENSG00000028839, ENSG00000108064, ENSG00000071539, ENSG00000116747, ENSG00000110768, ENSG00000112592, ENSG00000115207, ENSG00000113649, ENSG00000099817, ENSG00000160783, ENSG00000163882, ENSG00000086102, ENSG00000115415, ENSG00000124782, ENSG00000104447, ENSG00000175197, ENSG00000100968, ENSG00000140307, ENSG00000141644, ENSG00000116539, ENSG00000077809, ENSG00000107833, ENSG0000…
GO:0032774~RNA biosynthetic process	7.66280909975902E-9	6.896525797106534E-7	ENSG00000120948, ENSG00000028839, ENSG00000108064, ENSG00000071539, ENSG00000116747, ENSG00000110768, ENSG00000112592, ENSG00000115207, ENSG00000113649, ENSG00000099817, ENSG00000160783, ENSG00000163882, ENSG00000086102, ENSG00000115415, ENSG00000124782, ENSG00000104447, ENSG00000175197, ENSG00000100968, ENSG00000140307, ENSG00000141644, ENSG00000116539, ENSG00000077809, ENSG00000107833, ENSG0000…
GO:0008104~protein localization	1.3504786043646941E-8	1.1937259211114437E-6	ENSG00000205542, ENSG00000215305, ENSG00000103227, ENSG00000086598, ENSG00000167987, ENSG00000099246, ENSG00000131238, ENSG00000104447, ENSG00000214736, ENSG00000139998, ENSG00000196497, ENSG00000119684, ENSG00000139370, ENSG00000166598, ENSG00000126883, ENSG00000075790, ENSG00000106266, ENSG00000132604, ENSG00000156675, ENSG00000087088, ENSG00000129559, ENSG00000161509, ENSG00000124222, ENSG0000…
GO:0006446~regulation of translational initiation	1.8742849634526045E-8	1.6276672090143052E-6	ENSG00000079785, ENSG00000122033, ENSG00000123908, ENSG00000089195, ENSG00000075151, ENSG00000147677, ENSG00000063046, ENSG00000114503, ENSG00000187840, ENSG00000158417, ENSG00000104408, ENSG00000070785, ENSG00000134001, ENSG00000114867, ENSG00000145191, ENSG00000136937, ENSG00000156976, ENSG00000110321, ENSG00000106682, ENSG00000106263, ENSG00000106211, ENSG00000173812, ENSG00000100664, ENSG0000…
GO:0045934~negative regulation of nucleobase, nucleoside, nucleotide and nucleic acid metabolic process	2.313536676481049E-8	1.9744819585998385E-6	ENSG00000197323, ENSG00000076242, ENSG00000138386, ENSG00000141002, ENSG00000104447, ENSG00000168310, ENSG00000130726, ENSG00000141644, ENSG00000074266, ENSG00000080298, ENSG00000138376, ENSG00000196092, ENSG00000107937, ENSG00000124831, ENSG00000128708, ENSG00000196591, ENSG00000124523, ENSG00000132604, ENSG00000133895, ENSG00000175602, ENSG00000146676, ENSG00000196498, ENSG00000117505, ENSG0000…
GO:0000087~M phase of mitotic cell cycle	2.8613860108331926E-8	2.4006515136898443E-6	ENSG00000120948, ENSG00000156256, ENSG00000167842, ENSG00000160783, ENSG00000130177, ENSG00000182923, ENSG00000089053, ENSG00000156970, ENSG00000122545, ENSG00000166974, ENSG00000136098, ENSG00000108055, ENSG00000136982, ENSG00000138764, ENSG00000146918, ENSG00000196510, ENSG00000112941, ENSG00000134690, ENSG00000007168, ENSG00000146670, ENSG00000179051, ENSG00000091732, ENSG00000198924, ENSG0000…
GO:0022403~cell cycle phase	3.04844880766704E-8	2.514967139544133E-6	ENSG00000120948, ENSG00000076242, ENSG00000156256, ENSG00000071539, ENSG00000060982, ENSG00000204410, ENSG00000053254, ENSG00000167842, ENSG00000138031, ENSG00000160783, ENSG00000130177, ENSG00000182923, ENSG00000089053, ENSG00000156970, ENSG00000174371, ENSG00000197299, ENSG00000122545, ENSG00000166974, ENSG00000135446, ENSG00000119684, ENSG00000136098, ENSG00000108055, ENSG00000136982, ENSG0000…
GO:0016569~covalent chromatin modification	3.4501518956299356E-8	2.799709554079932E-6	ENSG00000177889, ENSG00000127616, ENSG00000198890, ENSG00000071243, ENSG00000156256, ENSG00000086758, ENSG00000158161, ENSG00000183495, ENSG00000183207, ENSG00000088305, ENSG00000178028, ENSG00000116478, ENSG00000137265, ENSG00000009954, ENSG00000108773, ENSG00000128708, ENSG00000196591, ENSG00000135801, ENSG00000149474, ENSG00000136518, ENSG00000133895, ENSG00000162227, ENSG00000121481, ENSG0000…
GO:0010558~negative regulation of macromolecule biosynthetic process	4.38602025480091E-8	3.5017359260036685E-6	ENSG00000197323, ENSG00000126070, ENSG00000138386, ENSG00000141002, ENSG00000104447, ENSG00000168310, ENSG00000130726, ENSG00000141644, ENSG00000074266, ENSG00000080298, ENSG00000196092, ENSG00000107937, ENSG00000124831, ENSG00000128708, ENSG00000196591, ENSG00000124523, ENSG00000132604, ENSG00000133895, ENSG00000175602, ENSG00000146676, ENSG00000196498, ENSG00000117505, ENSG00000148200, ENSG0000…
GO:0000280~nuclear division	4.571279928813704E-8	3.591713578776634E-6	ENSG00000120948, ENSG00000156256, ENSG00000167842, ENSG00000160783, ENSG00000130177, ENSG00000182923, ENSG00000089053, ENSG00000156970, ENSG00000122545, ENSG00000166974, ENSG00000136098, ENSG00000108055, ENSG00000136982, ENSG00000138764, ENSG00000146918, ENSG00000196510, ENSG00000112941, ENSG00000134690, ENSG00000007168, ENSG00000146670, ENSG00000179051, ENSG00000091732, ENSG00000198924, ENSG0000…
GO:0007067~mitosis	4.571279928813704E-8	3.591713578776634E-6	ENSG00000120948, ENSG00000156256, ENSG00000167842, ENSG00000160783, ENSG00000130177, ENSG00000182923, ENSG00000089053, ENSG00000156970, ENSG00000122545, ENSG00000166974, ENSG00000136098, ENSG00000108055, ENSG00000136982, ENSG00000138764, ENSG00000146918, ENSG00000196510, ENSG00000112941, ENSG00000134690, ENSG00000007168, ENSG00000146670, ENSG00000179051, ENSG00000091732, ENSG00000198924, ENSG0000…
GO:0016570~histone modification	5.666759905322139E-8	4.3828751339347605E-6	ENSG00000177889, ENSG00000198890, ENSG00000071243, ENSG00000156256, ENSG00000086758, ENSG00000158161, ENSG00000183495, ENSG00000183207, ENSG00000178028, ENSG00000116478, ENSG00000137265, ENSG00000009954, ENSG00000108773, ENSG00000128708, ENSG00000196591, ENSG00000135801, ENSG00000149474, ENSG00000136518, ENSG00000133895, ENSG00000162227, ENSG00000121481, ENSG00000170142, ENSG00000181090, ENSG0000…
GO:0051172~negative regulation of nitrogen compound metabolic process	7.596790192293196E-8	5.7852314043760344E-6	ENSG00000197323, ENSG00000076242, ENSG00000138386, ENSG00000141002, ENSG00000104447, ENSG00000168310, ENSG00000130726, ENSG00000141644, ENSG00000074266, ENSG00000080298, ENSG00000138376, ENSG00000196092, ENSG00000107937, ENSG00000124831, ENSG00000128708, ENSG00000196591, ENSG00000124523, ENSG00000132604, ENSG00000133895, ENSG00000175602, ENSG00000146676, ENSG00000196498, ENSG00000117505, ENSG0000…
GO:0006913~nucleocytoplasmic transport	9.094092363422371E-8	6.820546326169463E-6	ENSG00000179218, ENSG00000179837, ENSG00000140350, ENSG00000186432, ENSG00000174891, ENSG00000123136, ENSG00000114503, ENSG00000005007, ENSG00000125691, ENSG00000132661, ENSG00000126746, ENSG00000125695, ENSG00000160294, ENSG00000138750, ENSG00000104447, ENSG00000198952, ENSG00000100030, ENSG00000111581, ENSG00000108788, ENSG00000086200, ENSG00000136937, ENSG00000014164, ENSG00000141232, ENSG0000…
GO:0009451~RNA modification	1.4739261686910142E-7	1.0889396043989308E-5	ENSG00000091127, ENSG00000122687, ENSG00000037897, ENSG00000171103, ENSG00000029639, ENSG00000138385, ENSG00000130299, ENSG00000166133, ENSG00000160193, ENSG00000145912, ENSG00000143303, ENSG00000213339, ENSG00000142544, ENSG00000160710, ENSG00000156990, ENSG00000037474, ENSG00000165526, ENSG00000177192, ENSG00000101391, ENSG00000090520, ENSG00000137574, ENSG00000166166, ENSG00000169972, ENSG0000…
GO:0051169~nuclear transport	1.7339550422954434E-7	1.2622094165526399E-5	ENSG00000179218, ENSG00000179837, ENSG00000140350, ENSG00000186432, ENSG00000174891, ENSG00000123136, ENSG00000114503, ENSG00000005007, ENSG00000125691, ENSG00000132661, ENSG00000126746, ENSG00000125695, ENSG00000160294, ENSG00000138750, ENSG00000104447, ENSG00000198952, ENSG00000100030, ENSG00000111581, ENSG00000108788, ENSG00000086200, ENSG00000136937, ENSG00000014164, ENSG00000141232, ENSG0000…
GO:0048285~organelle fission	2.2654428420838465E-7	1.62519597313171E-5	ENSG00000120948, ENSG00000156256, ENSG00000167842, ENSG00000160783, ENSG00000130177, ENSG00000182923, ENSG00000089053, ENSG00000156970, ENSG00000122545, ENSG00000166974, ENSG00000136098, ENSG00000108055, ENSG00000136982, ENSG00000138764, ENSG00000146918, ENSG00000087088, ENSG00000196510, ENSG00000112941, ENSG00000134690, ENSG00000007168, ENSG00000146670, ENSG00000179051, ENSG00000091732, ENSG0000…
GO:0031327~negative regulation of cellular biosynthetic process	2.444472167056676E-7	1.7285763035390644E-5	ENSG00000197323, ENSG00000126070, ENSG00000138386, ENSG00000141002, ENSG00000104447, ENSG00000168310, ENSG00000130726, ENSG00000141644, ENSG00000074266, ENSG00000080298, ENSG00000196092, ENSG00000107937, ENSG00000124831, ENSG00000128708, ENSG00000196591, ENSG00000124523, ENSG00000132604, ENSG00000133895, ENSG00000175602, ENSG00000146676, ENSG00000196498, ENSG00000117505, ENSG00000148200, ENSG0000…
GO:0051301~cell division	2.882180141093167E-7	2.0093873826732E-5	ENSG00000156256, ENSG00000067208, ENSG00000167842, ENSG00000160783, ENSG00000130177, ENSG00000182923, ENSG00000089053, ENSG00000156970, ENSG00000172757, ENSG00000122545, ENSG00000149679, ENSG00000166974, ENSG00000135446, ENSG00000136098, ENSG00000108055, ENSG00000138764, ENSG00000146918, ENSG00000186298, ENSG00000196510, ENSG00000112941, ENSG00000007168, ENSG00000134690, ENSG00000146670, ENSG0000…
GO:0009890~negative regulation of biosynthetic process	3.539679667008114E-7	2.4335005917586194E-5	ENSG00000197323, ENSG00000126070, ENSG00000138386, ENSG00000141002, ENSG00000104447, ENSG00000168310, ENSG00000130726, ENSG00000141644, ENSG00000074266, ENSG00000080298, ENSG00000196092, ENSG00000107937, ENSG00000124831, ENSG00000128708, ENSG00000196591, ENSG00000124523, ENSG00000132604, ENSG00000133895, ENSG00000175602, ENSG00000146676, ENSG00000196498, ENSG00000117505, ENSG00000148200, ENSG0000…
GO:0051028~mRNA transport	3.817910274565161E-7	2.5888239506000055E-5	ENSG00000138095, ENSG00000151461, ENSG00000123136, ENSG00000108559, ENSG00000005007, ENSG00000114503, ENSG00000155561, ENSG00000138757, ENSG00000113569, ENSG00000163002, ENSG00000058804, ENSG00000138750, ENSG00000100296, ENSG00000162231, ENSG00000198952, ENSG00000111581, ENSG00000139675, ENSG00000136243, ENSG00000124789, ENSG00000141543, ENSG00000136937, ENSG00000188529, ENSG00000014164, ENSG0000…
GO:0006413~translational initiation	4.220020703571682E-7	2.822812440650413E-5	ENSG00000122033, ENSG00000104131, ENSG00000107581, ENSG00000100129, ENSG00000130811, ENSG00000089195, ENSG00000147677, ENSG00000172239, ENSG00000104408, ENSG00000175376, ENSG00000137947, ENSG00000070785, ENSG00000100353, ENSG00000145191, ENSG00000083845, ENSG00000139726, ENSG00000106263, ENSG00000130741, ENSG00000173812, ENSG00000100664, ENSG00000111361, ENSG00000115211, ENSG00000143486, ENSG0000…
GO:0006261~DNA-dependent DNA replication	4.312651608799743E-7	2.846310167636812E-5	ENSG00000073111, ENSG00000009413, ENSG00000117748, ENSG00000108064, ENSG00000175482, ENSG00000139618, ENSG00000048392, ENSG00000140521, ENSG00000171865, ENSG00000175305, ENSG00000137309, ENSG00000138346, ENSG00000035928, ENSG00000099804, ENSG00000164104, ENSG00000197299, ENSG00000104738, ENSG00000166548, ENSG00000100479, ENSG00000164815, ENSG00000062822, ENSG00000106628, ENSG00000168496, ENSG0000…
GO:0006461~protein complex assembly	4.5770410245424347E-7	2.981055336592764E-5	ENSG00000115286, ENSG00000028839, ENSG00000076242, ENSG00000108064, ENSG00000156256, ENSG00000110768, ENSG00000120438, ENSG00000112592, ENSG00000136628, ENSG00000167842, ENSG00000184743, ENSG00000099817, ENSG00000163882, ENSG00000175606, ENSG00000158169, ENSG00000137822, ENSG00000184216, ENSG00000167670, ENSG00000165506, ENSG00000140307, ENSG00000188229, ENSG00000171953, ENSG00000122545, ENSG0000…
GO:0070271~protein complex biogenesis	4.5770410245424347E-7	2.981055336592764E-5	ENSG00000115286, ENSG00000028839, ENSG00000076242, ENSG00000108064, ENSG00000156256, ENSG00000110768, ENSG00000120438, ENSG00000112592, ENSG00000136628, ENSG00000167842, ENSG00000184743, ENSG00000099817, ENSG00000163882, ENSG00000175606, ENSG00000158169, ENSG00000137822, ENSG00000184216, ENSG00000167670, ENSG00000165506, ENSG00000140307, ENSG00000188229, ENSG00000171953, ENSG00000122545, ENSG0000…
GO:0048193~Golgi vesicle transport	4.966481090713579E-7	3.192687669584249E-5	ENSG00000109971, ENSG00000152056, ENSG00000119787, ENSG00000116675, ENSG00000184743, ENSG00000120805, ENSG00000104388, ENSG00000113282, ENSG00000106636, ENSG00000087502, ENSG00000113615, ENSG00000121542, ENSG00000105829, ENSG00000104164, ENSG00000188428, ENSG00000142186, ENSG00000087086, ENSG00000166747, ENSG00000072958, ENSG00000092531, ENSG00000113719, ENSG00000124222, ENSG00000136152, ENSG0000…
GO:0010629~negative regulation of gene expression	8.93314961026162E-7	5.6689560163691866E-5	ENSG00000125740, ENSG00000197323, ENSG00000126070, ENSG00000101665, ENSG00000179837, ENSG00000080503, ENSG00000138386, ENSG00000053254, ENSG00000141002, ENSG00000126603, ENSG00000163602, ENSG00000086102, ENSG00000137166, ENSG00000101158, ENSG00000168610, ENSG00000104447, ENSG00000168310, ENSG00000178028, ENSG00000178951, ENSG00000168517, ENSG00000130726, ENSG00000117318, ENSG00000141644, ENSG0000…
GO:0070727~cellular macromolecule localization	1.265951027884364E-6	7.931915222914032E-5	ENSG00000152056, ENSG00000028528, ENSG00000215305, ENSG00000027001, ENSG00000183020, ENSG00000221838, ENSG00000108953, ENSG00000102910, ENSG00000138750, ENSG00000164284, ENSG00000104447, ENSG00000070718, ENSG00000139197, ENSG00000196497, ENSG00000185359, ENSG00000075790, ENSG00000126883, ENSG00000132604, ENSG00000087088, ENSG00000072756, ENSG00000072958, ENSG00000143486, ENSG00000213672, ENSG0000…
GO:0006730~one-carbon metabolic process	1.4018678529418438E-6	8.673687233839988E-5	ENSG00000158467, ENSG00000122687, ENSG00000138382, ENSG00000198890, ENSG00000160310, ENSG00000163738, ENSG00000066651, ENSG00000088305, ENSG00000178028, ENSG00000136877, ENSG00000037474, ENSG00000116984, ENSG00000182199, ENSG00000126457, ENSG00000120254, ENSG00000137574, ENSG00000118058, ENSG00000100714, ENSG00000133895, ENSG00000068438, ENSG00000120705, ENSG00000162851, ENSG00000181090, ENSG0000…
GO:0006605~protein targeting	1.7482091011502759E-6	1.0682938734540848E-4	ENSG00000112357, ENSG00000125703, ENSG00000179218, ENSG00000027001, ENSG00000186432, ENSG00000215193, ENSG00000125691, ENSG00000108953, ENSG00000102910, ENSG00000132661, ENSG00000125695, ENSG00000160294, ENSG00000164284, ENSG00000138750, ENSG00000104447, ENSG00000100030, ENSG00000086200, ENSG00000139197, ENSG00000141232, ENSG00000196497, ENSG00000116688, ENSG00000108424, ENSG00000126883, ENSG0000…
GO:0010498~proteasomal protein catabolic process	1.8472585569253785E-6	1.1150522554059794E-4	ENSG00000131467, ENSG00000184787, ENSG00000119318, ENSG00000143106, ENSG00000205220, ENSG00000103264, ENSG00000176386, ENSG00000130177, ENSG00000089053, ENSG00000156970, ENSG00000103266, ENSG00000108294, ENSG00000147475, ENSG00000125818, ENSG00000166598, ENSG00000099958, ENSG00000221983, ENSG00000103035, ENSG00000126067, ENSG00000078304, ENSG00000116406, ENSG00000196510, ENSG00000185104, ENSG0000…
GO:0043161~proteasomal ubiquitin-dependent protein catabolic process	1.8472585569253785E-6	1.1150522554059794E-4	ENSG00000131467, ENSG00000184787, ENSG00000119318, ENSG00000143106, ENSG00000205220, ENSG00000103264, ENSG00000176386, ENSG00000130177, ENSG00000089053, ENSG00000156970, ENSG00000103266, ENSG00000108294, ENSG00000147475, ENSG00000125818, ENSG00000166598, ENSG00000099958, ENSG00000221983, ENSG00000103035, ENSG00000126067, ENSG00000078304, ENSG00000116406, ENSG00000196510, ENSG00000185104, ENSG0000…
GO:0051340~regulation of ligase activity	1.9077388953526373E-6	1.1376842594723602E-4	ENSG00000177889, ENSG00000131467, ENSG00000112029, ENSG00000154473, ENSG00000101665, ENSG00000143106, ENSG00000205220, ENSG00000153107, ENSG00000169018, ENSG00000134057, ENSG00000176386, ENSG00000130177, ENSG00000147889, ENSG00000089053, ENSG00000156970, ENSG00000160445, ENSG00000113558, ENSG00000108294, ENSG00000150991, ENSG00000164162, ENSG00000125818, ENSG00000013275, ENSG00000221983, ENSG0000…
GO:0032259~methylation	2.0367663444390905E-6	1.2001665066929679E-4	ENSG00000102974, ENSG00000180917, ENSG00000122687, ENSG00000171103, ENSG00000138382, ENSG00000198890, ENSG00000076108, ENSG00000103342, ENSG00000175582, ENSG00000107614, ENSG00000142453, ENSG00000160310, ENSG00000167491, ENSG00000100151, ENSG00000156239, ENSG00000066651, ENSG00000088305, ENSG00000152455, ENSG00000178028, ENSG00000037474, ENSG00000116984, ENSG00000106462, ENSG00000185238, ENSG0000…
GO:0006457~protein folding	2.1426670586056154E-6	1.2477119545817317E-4	ENSG00000109971, ENSG00000100209, ENSG00000105176, ENSG00000096060, ENSG00000179218, ENSG00000120438, ENSG00000188603, ENSG00000137168, ENSG00000120725, ENSG00000126602, ENSG00000183207, ENSG00000166170, ENSG00000164284, ENSG00000103266, ENSG00000065485, ENSG00000176410, ENSG00000100380, ENSG00000088832, ENSG00000136731, ENSG00000166598, ENSG00000132141, ENSG00000004478, ENSG00000133265, ENSG0000…
GO:0034613~cellular protein localization	2.169410435192269E-6	1.2485956837615664E-4	ENSG00000152056, ENSG00000028528, ENSG00000215305, ENSG00000027001, ENSG00000183020, ENSG00000221838, ENSG00000108953, ENSG00000102910, ENSG00000138750, ENSG00000164284, ENSG00000104447, ENSG00000070718, ENSG00000139197, ENSG00000196497, ENSG00000185359, ENSG00000075790, ENSG00000126883, ENSG00000132604, ENSG00000087088, ENSG00000072756, ENSG00000072958, ENSG00000143486, ENSG00000213672, ENSG0000…
GO:0000075~cell cycle checkpoint	3.0289653280853476E-6	1.7232309413417468E-4	ENSG00000175054, ENSG00000154473, ENSG00000117724, ENSG00000105329, ENSG00000090097, ENSG00000139579, ENSG00000132819, ENSG00000053254, ENSG00000103264, ENSG00000002822, ENSG00000167513, ENSG00000182923, ENSG00000094804, ENSG00000175305, ENSG00000147889, ENSG00000172273, ENSG00000087206, ENSG00000089685, ENSG00000135249, ENSG00000156970, ENSG00000221829, ENSG00000091436, ENSG00000159593, ENSG0000…
GO:0006886~intracellular protein transport	3.954327825328314E-6	2.2240664393113896E-4	ENSG00000152056, ENSG00000028528, ENSG00000215305, ENSG00000027001, ENSG00000183020, ENSG00000221838, ENSG00000108953, ENSG00000102910, ENSG00000138750, ENSG00000164284, ENSG00000104447, ENSG00000070718, ENSG00000139197, ENSG00000196497, ENSG00000185359, ENSG00000075790, ENSG00000126883, ENSG00000072756, ENSG00000072958, ENSG00000143486, ENSG00000213672, ENSG00000124222, ENSG00000141510, ENSG0000…
GO:0051168~nuclear export	4.50006438827505E-6	2.5025372448117533E-4	ENSG00000179218, ENSG00000105329, ENSG00000132341, ENSG00000151461, ENSG00000123136, ENSG00000114503, ENSG00000005007, ENSG00000132661, ENSG00000125695, ENSG00000181163, ENSG00000100296, ENSG00000162231, ENSG00000198952, ENSG00000111581, ENSG00000115268, ENSG00000136243, ENSG00000136937, ENSG00000188529, ENSG00000014164, ENSG00000041802, ENSG00000124571, ENSG00000135486, ENSG00000126883, ENSG0000…
GO:0045454~cell redox homeostasis	5.6858218855951545E-6	3.126722006054905E-4	ENSG00000131871, ENSG00000100823, ENSG00000104687, ENSG00000171570, ENSG00000113621, ENSG00000136810, ENSG00000185624, ENSG00000123131, ENSG00000155660, ENSG00000117450, ENSG00000166479, ENSG00000175197, ENSG00000153066, ENSG00000065485, ENSG00000117592, ENSG00000117862, ENSG00000165661, ENSG00000125827, ENSG00000167815, ENSG00000023572, ENSG00000126432, ENSG00000188428, ENSG00000116138, ENSG0000…
GO:0000279~M phase	6.083473719135053E-6	3.3086048992603256E-4	ENSG00000120948, ENSG00000076242, ENSG00000156256, ENSG00000071539, ENSG00000204410, ENSG00000167842, ENSG00000138031, ENSG00000160783, ENSG00000130177, ENSG00000182923, ENSG00000089053, ENSG00000156970, ENSG00000174371, ENSG00000122545, ENSG00000166974, ENSG00000119684, ENSG00000136098, ENSG00000108055, ENSG00000136982, ENSG00000138764, ENSG00000146918, ENSG00000196510, ENSG00000177302, ENSG0000…
GO:0031396~regulation of protein ubiquitination	6.194214541263264E-6	3.3322117537148976E-4	ENSG00000177889, ENSG00000131467, ENSG00000112029, ENSG00000101665, ENSG00000143106, ENSG00000205220, ENSG00000176386, ENSG00000130177, ENSG00000089053, ENSG00000156970, ENSG00000103266, ENSG00000160445, ENSG00000113558, ENSG00000108294, ENSG00000088832, ENSG00000151876, ENSG00000125818, ENSG00000221983, ENSG00000107937, ENSG00000103035, ENSG00000126067, ENSG00000196510, ENSG00000141552, ENSG0000…
GO:0016481~negative regulation of transcription	6.3750955573592335E-6	3.392631210953345E-4	ENSG00000125740, ENSG00000197323, ENSG00000101665, ENSG00000179837, ENSG00000080503, ENSG00000138386, ENSG00000053254, ENSG00000141002, ENSG00000126603, ENSG00000086102, ENSG00000163602, ENSG00000137166, ENSG00000101158, ENSG00000168610, ENSG00000104447, ENSG00000168310, ENSG00000178028, ENSG00000168517, ENSG00000130726, ENSG00000178951, ENSG00000117318, ENSG00000141644, ENSG00000175550, ENSG0000…
GO:0051053~negative regulation of DNA metabolic process	6.704402289322261E-6	3.5298983954412666E-4	ENSG00000175054, ENSG00000105329, ENSG00000076242, ENSG00000139618, ENSG00000167513, ENSG00000094804, ENSG00000172613, ENSG00000161610, ENSG00000095002, ENSG00000197299, ENSG00000116062, ENSG00000107937, ENSG00000182156, ENSG00000132604, ENSG00000184205, ENSG00000175595, ENSG00000012061, ENSG00000141510, ENSG00000149273, ENSG00000152942, ENSG00000092330, ENSG00000163273, ENSG00000112312, ENSG0000…
GO:0006366~transcription from RNA polymerase II promoter	6.908423134240278E-6	3.5990166866739504E-4	ENSG00000120948, ENSG00000028277, ENSG00000028839, ENSG00000100823, ENSG00000151014, ENSG00000103168, ENSG00000103363, ENSG00000071539, ENSG00000110768, ENSG00000123609, ENSG00000011007, ENSG00000112592, ENSG00000213780, ENSG00000164975, ENSG00000113649, ENSG00000099817, ENSG00000042429, ENSG00000160783, ENSG00000163882, ENSG00000086102, ENSG00000115415, ENSG00000143799, ENSG00000070047, ENSG0000…
GO:0009262~deoxyribonucleotide metabolic process	8.971318967187714E-6	4.6247873297566855E-4	ENSG00000028839, ENSG00000205309, ENSG00000125458, ENSG00000112667, ENSG00000167325, ENSG00000176890, ENSG00000139372, ENSG00000048392, ENSG00000196839, ENSG00000114956, ENSG00000132781, ENSG00000156110, ENSG00000103152, ENSG00000129071, ENSG00000114026, ENSG00000065057, ENSG00000171848, ENSG00000166548, ENSG00000168393
GO:0070647~protein modification by small protein conjugation or removal	1.0432687204938534E-5	5.322507892943085E-4	ENSG00000177889, ENSG00000197323, ENSG00000100387, ENSG00000169139, ENSG00000105879, ENSG00000156256, ENSG00000184900, ENSG00000086758, ENSG00000153827, ENSG00000184182, ENSG00000152348, ENSG00000142230, ENSG00000198373, ENSG00000103266, ENSG00000114125, ENSG00000159593, ENSG00000151876, ENSG00000114062, ENSG00000138376, ENSG00000221983, ENSG00000108773, ENSG00000163904, ENSG00000196151, ENSG0000…
GO:0006473~protein amino acid acetylation	1.1795386739071914E-5	5.956134570548333E-4	ENSG00000136504, ENSG00000071243, ENSG00000083168, ENSG00000196284, ENSG00000152382, ENSG00000121579, ENSG00000172766, ENSG00000102030, ENSG00000183495, ENSG00000183207, ENSG00000077684, ENSG00000178028, ENSG00000120656, ENSG00000172977, ENSG00000137265, ENSG00000108773, ENSG00000128708, ENSG00000135801, ENSG00000149474, ENSG00000136518, ENSG00000162227, ENSG00000196367, ENSG00000156650, ENSG0000…
GO:0051248~negative regulation of protein metabolic process	1.2341738257446535E-5	6.169003595478673E-4	ENSG00000126070, ENSG00000131467, ENSG00000112029, ENSG00000101665, ENSG00000179218, ENSG00000205220, ENSG00000143106, ENSG00000188603, ENSG00000130177, ENSG00000173039, ENSG00000176386, ENSG00000108953, ENSG00000088305, ENSG00000089053, ENSG00000104408, ENSG00000156970, ENSG00000108294, ENSG00000088832, ENSG00000145191, ENSG00000141543, ENSG00000125818, ENSG00000221983, ENSG00000196092, ENSG0000…
GO:0051438~regulation of ubiquitin-protein ligase activity	1.3571348518274647E-5	6.715607122873557E-4	ENSG00000177889, ENSG00000131467, ENSG00000112029, ENSG00000154473, ENSG00000101665, ENSG00000143106, ENSG00000205220, ENSG00000153107, ENSG00000169018, ENSG00000134057, ENSG00000176386, ENSG00000130177, ENSG00000147889, ENSG00000089053, ENSG00000156970, ENSG00000160445, ENSG00000113558, ENSG00000108294, ENSG00000150991, ENSG00000164162, ENSG00000125818, ENSG00000013275, ENSG00000221983, ENSG0000…
GO:0017038~protein import	1.579320004940003E-5	7.737297995632497E-4	ENSG00000112357, ENSG00000027001, ENSG00000186432, ENSG00000215193, ENSG00000125691, ENSG00000160294, ENSG00000164284, ENSG00000104447, ENSG00000100030, ENSG00000086200, ENSG00000139197, ENSG00000141232, ENSG00000196497, ENSG00000116688, ENSG00000108424, ENSG00000169371, ENSG00000047410, ENSG00000072756, ENSG00000102898, ENSG00000213672, ENSG00000141510, ENSG00000109519, ENSG00000082898, ENSG0000…
GO:0006839~mitochondrial transport	1.6614624319354834E-5	8.059796669126484E-4	ENSG00000100075, ENSG00000080824, ENSG00000173726, ENSG00000126953, ENSG00000027001, ENSG00000183048, ENSG00000130204, ENSG00000180535, ENSG00000171552, ENSG00000102743, ENSG00000099800, ENSG00000171791, ENSG00000164284, ENSG00000004864, ENSG00000196683, ENSG00000116688, ENSG00000147454, ENSG00000134375, ENSG00000128654, ENSG00000108179, ENSG00000100216, ENSG00000175768, ENSG00000087088, ENSG0000…
GO:0006402~mRNA catabolic process	1.7787474413962397E-5	8.544772644035747E-4	ENSG00000126070, ENSG00000135473, ENSG00000178764, ENSG00000076242, ENSG00000103342, ENSG00000151461, ENSG00000138035, ENSG00000114503, ENSG00000005007, ENSG00000104408, ENSG00000198952, ENSG00000141543, ENSG00000136937, ENSG00000189266, ENSG00000185650, ENSG00000169062, ENSG00000151065, ENSG00000023191, ENSG00000148090, ENSG00000110063, ENSG00000152518, ENSG00000108349, ENSG00000128016, ENSG0000…
GO:0032269~negative regulation of cellular protein metabolic process	1.896851574585172E-5	9.024295217805456E-4	ENSG00000126070, ENSG00000131467, ENSG00000112029, ENSG00000179218, ENSG00000101665, ENSG00000205220, ENSG00000143106, ENSG00000188603, ENSG00000130177, ENSG00000176386, ENSG00000108953, ENSG00000088305, ENSG00000089053, ENSG00000104408, ENSG00000156970, ENSG00000108294, ENSG00000088832, ENSG00000145191, ENSG00000141543, ENSG00000125818, ENSG00000221983, ENSG00000196092, ENSG00000081237, ENSG0000…
GO:0042770~DNA damage response, signal transduction	1.98438540112251E-5	9.35067808239598E-4	ENSG00000175054, ENSG00000181026, ENSG00000076242, ENSG00000139618, ENSG00000090097, ENSG00000105327, ENSG00000100292, ENSG00000132819, ENSG00000089486, ENSG00000103264, ENSG00000053254, ENSG00000175793, ENSG00000182923, ENSG00000163565, ENSG00000172273, ENSG00000087206, ENSG00000135249, ENSG00000091436, ENSG00000159593, ENSG00000172613, ENSG00000095002, ENSG00000197299, ENSG00000117862, ENSG0000…
GO:0007346~regulation of mitotic cell cycle	2.0216282559852514E-5	9.436262988881117E-4	ENSG00000142178, ENSG00000127616, ENSG00000112029, ENSG00000117724, ENSG00000108819, ENSG00000103264, ENSG00000175756, ENSG00000002822, ENSG00000094804, ENSG00000130177, ENSG00000156970, ENSG00000159593, ENSG00000173757, ENSG00000170855, ENSG00000176170, ENSG00000145386, ENSG00000114391, ENSG00000112659, ENSG00000185513, ENSG00000145349, ENSG00000047410, ENSG00000070669, ENSG00000089220, ENSG0000…
GO:0006888~ER to Golgi vesicle-mediated transport	2.234507378407693E-5	0.0010331981354251285	ENSG00000119787, ENSG00000054116, ENSG00000150961, ENSG00000074695, ENSG00000101310, ENSG00000167515, ENSG00000184743, ENSG00000104388, ENSG00000138802, ENSG00000106636, ENSG00000047932, ENSG00000153339, ENSG00000108433, ENSG00000087502, ENSG00000113615, ENSG00000121542, ENSG00000105829, ENSG00000176986, ENSG00000139921, ENSG00000021574, ENSG00000113719, ENSG00000136152, ENSG00000108587, ENSG0000…
GO:0006338~chromatin remodeling	2.419471012872914E-5	0.0011083229853875443	ENSG00000128908, ENSG00000127616, ENSG00000066117, ENSG00000123485, ENSG00000076108, ENSG00000080503, ENSG00000131778, ENSG00000122565, ENSG00000100888, ENSG00000152455, ENSG00000116478, ENSG00000196235, ENSG00000105610, ENSG00000166582, ENSG00000009954, ENSG00000099956, ENSG00000108773, ENSG00000196591, ENSG00000068024, ENSG00000117713, ENSG00000136518, ENSG00000133895, ENSG00000105663, ENSG0000…
GO:0043414~biopolymer methylation	2.4985470861937733E-5	0.0011340319658998954	ENSG00000102974, ENSG00000122687, ENSG00000171103, ENSG00000138382, ENSG00000198890, ENSG00000076108, ENSG00000103342, ENSG00000175582, ENSG00000107614, ENSG00000142453, ENSG00000160310, ENSG00000167491, ENSG00000100151, ENSG00000152455, ENSG00000088305, ENSG00000178028, ENSG00000037474, ENSG00000116984, ENSG00000106462, ENSG00000185238, ENSG00000126457, ENSG00000137574, ENSG00000118058, ENSG0000…
GO:0031400~negative regulation of protein modification process	3.0763943109509796E-5	0.0013834408969520817	ENSG00000131467, ENSG00000112029, ENSG00000101665, ENSG00000205220, ENSG00000143106, ENSG00000176386, ENSG00000130177, ENSG00000108953, ENSG00000088305, ENSG00000089053, ENSG00000156970, ENSG00000108294, ENSG00000088832, ENSG00000125818, ENSG00000221983, ENSG00000196092, ENSG00000107937, ENSG00000081237, ENSG00000103035, ENSG00000106991, ENSG00000126067, ENSG00000087088, ENSG00000133895, ENSG0000…
GO:0006302~double-strand break repair	3.52518293393125E-5	0.001570833694622742	ENSG00000177889, ENSG00000169139, ENSG00000002016, ENSG00000185043, ENSG00000076242, ENSG00000139618, ENSG00000139579, ENSG00000071539, ENSG00000196419, ENSG00000158161, ENSG00000087206, ENSG00000152457, ENSG00000095002, ENSG00000197299, ENSG00000172977, ENSG00000174405, ENSG00000163961, ENSG00000188486, ENSG00000112096, ENSG00000173559, ENSG00000142168, ENSG00000168496, ENSG00000175595, ENSG0000…
GO:0006401~RNA catabolic process	4.131152500271788E-5	0.0018241937111761475	ENSG00000126070, ENSG00000135473, ENSG00000178764, ENSG00000113360, ENSG00000076242, ENSG00000103342, ENSG00000138035, ENSG00000151461, ENSG00000114503, ENSG00000005007, ENSG00000171865, ENSG00000138346, ENSG00000104408, ENSG00000090621, ENSG00000198952, ENSG00000141543, ENSG00000088930, ENSG00000136937, ENSG00000185650, ENSG00000189266, ENSG00000169062, ENSG00000151065, ENSG00000172183, ENSG0000…
GO:0000387~spliceosomal snRNP biogenesis	4.197554643185049E-5	0.0018371008657583898	ENSG00000124562, ENSG00000139343, ENSG00000137574, ENSG00000167088, ENSG00000100028, ENSG00000169371, ENSG00000179409, ENSG00000074201, ENSG00000114503, ENSG00000046647, ENSG00000100462, ENSG00000143977, ENSG00000116455, ENSG00000142252, ENSG00000082516, ENSG00000125835, ENSG00000182004, ENSG00000136937, ENSG00000188529
GO:0016265~death	5.117065925373532E-5	0.0022194740551780834	ENSG00000120948, ENSG00000116127, ENSG00000112592, ENSG00000133884, ENSG00000115415, ENSG00000023228, ENSG00000131238, ENSG00000156970, ENSG00000128973, ENSG00000159593, ENSG00000137824, ENSG00000165704, ENSG00000056558, ENSG00000075790, ENSG00000196155, ENSG00000087088, ENSG00000109107, ENSG00000169857, ENSG00000170476, ENSG00000141510, ENSG00000149273, ENSG00000160570, ENSG00000130638, ENSG0000…
GO:0008219~cell death	6.060713196628619E-5	0.0026054208088909236	ENSG00000120948, ENSG00000116127, ENSG00000112592, ENSG00000133884, ENSG00000115415, ENSG00000023228, ENSG00000131238, ENSG00000156970, ENSG00000128973, ENSG00000159593, ENSG00000137824, ENSG00000165704, ENSG00000056558, ENSG00000075790, ENSG00000196155, ENSG00000087088, ENSG00000109107, ENSG00000169857, ENSG00000170476, ENSG00000141510, ENSG00000149273, ENSG00000160570, ENSG00000130638, ENSG0000…
GO:0031397~negative regulation of protein ubiquitination	6.0777874823670994E-5	0.0025902569222309157	ENSG00000131467, ENSG00000112029, ENSG00000154473, ENSG00000101665, ENSG00000143106, ENSG00000205220, ENSG00000153107, ENSG00000057663, ENSG00000130177, ENSG00000176386, ENSG00000147889, ENSG00000089053, ENSG00000156970, ENSG00000108294, ENSG00000150991, ENSG00000164162, ENSG00000125818, ENSG00000013275, ENSG00000221983, ENSG00000107937, ENSG00000103035, ENSG00000159352, ENSG00000053900, ENSG0000…
GO:0006357~regulation of transcription from RNA polymerase II promoter	1.0675546517425437E-4	0.0045066329911062075	ENSG00000171056, ENSG00000160685, ENSG00000160199, ENSG00000169136, ENSG00000110768, ENSG00000141002, ENSG00000171223, ENSG00000176896, ENSG00000108509, ENSG00000168310, ENSG00000130726, ENSG00000144021, ENSG00000198911, ENSG00000109381, ENSG00000196092, ENSG00000124831, ENSG00000196591, ENSG00000113658, ENSG00000133895, ENSG00000170890, ENSG00000129559, ENSG00000196498, ENSG00000187735, ENSG0000…
GO:0051351~positive regulation of ligase activity	1.112704375183652E-4	0.004657082270800972	ENSG00000177889, ENSG00000131467, ENSG00000112029, ENSG00000143106, ENSG00000205220, ENSG00000153107, ENSG00000134057, ENSG00000130177, ENSG00000176386, ENSG00000089053, ENSG00000113558, ENSG00000108294, ENSG00000150991, ENSG00000164162, ENSG00000125818, ENSG00000013275, ENSG00000221983, ENSG00000103035, ENSG00000159352, ENSG00000053900, ENSG00000126067, ENSG00000108344, ENSG00000187736, ENSG0000…
GO:0000245~spliceosome assembly	1.2336241584539592E-4	0.005118633297222952	ENSG00000079785, ENSG00000167088, ENSG00000111786, ENSG00000100650, ENSG00000135250, ENSG00000101161, ENSG00000149187, ENSG00000144028, ENSG00000124193, ENSG00000104897, ENSG00000174243, ENSG00000143977, ENSG00000183431, ENSG00000099995, ENSG00000139218, ENSG00000141759, ENSG00000136450, ENSG00000182004, ENSG00000061936, ENSG00000188529
GO:0031570~DNA integrity checkpoint	1.241902696828071E-4	0.005110065718412327	ENSG00000175054, ENSG00000090097, ENSG00000132819, ENSG00000103264, ENSG00000053254, ENSG00000167513, ENSG00000182923, ENSG00000094804, ENSG00000172273, ENSG00000087206, ENSG00000135249, ENSG00000091436, ENSG00000159593, ENSG00000172613, ENSG00000095002, ENSG00000197299, ENSG00000170855, ENSG00000145386, ENSG00000188486, ENSG00000149091, ENSG00000137337, ENSG00000075218, ENSG00000218018, ENSG0000…
GO:0043543~protein amino acid acylation	1.3074593097838253E-4	0.00533476618988904	ENSG00000136504, ENSG00000071243, ENSG00000083168, ENSG00000196284, ENSG00000152382, ENSG00000121579, ENSG00000172766, ENSG00000102030, ENSG00000183495, ENSG00000183207, ENSG00000077684, ENSG00000178028, ENSG00000120656, ENSG00000172977, ENSG00000137265, ENSG00000108773, ENSG00000128708, ENSG00000135801, ENSG00000149474, ENSG00000136518, ENSG00000162227, ENSG00000196367, ENSG00000180834, ENSG0000…
GO:0051098~regulation of binding	1.3296058809248655E-4	0.005380543800651227	ENSG00000177889, ENSG00000175054, ENSG00000167984, ENSG00000127616, ENSG00000100823, ENSG00000101665, ENSG00000122786, ENSG00000159023, ENSG00000124151, ENSG00000153879, ENSG00000173039, ENSG00000184216, ENSG00000175197, ENSG00000117318, ENSG00000140307, ENSG00000154813, ENSG00000197299, ENSG00000088832, ENSG00000137265, ENSG00000167815, ENSG00000099956, ENSG00000107937, ENSG00000196591, ENSG0000…
GO:0010551~regulation of specific transcription from RNA polymerase II promoter	1.3503300363039487E-4	0.005419881116876413	ENSG00000100906, ENSG00000127616, ENSG00000101665, ENSG00000166949, ENSG00000196419, ENSG00000080503, ENSG00000112561, ENSG00000004487, ENSG00000101849, ENSG00000164683, ENSG00000168036, ENSG00000030419, ENSG00000071564, ENSG00000134954, ENSG00000183337, ENSG00000116478, ENSG00000187325, ENSG00000140307, ENSG00000164104, ENSG00000104964, ENSG00000179583, ENSG00000129654, ENSG00000172977, ENSG0000…
GO:0012501~programmed cell death	1.6002822163187677E-4	0.006368369992433509	ENSG00000116127, ENSG00000133884, ENSG00000115415, ENSG00000023228, ENSG00000131238, ENSG00000156970, ENSG00000159593, ENSG00000137824, ENSG00000056558, ENSG00000075790, ENSG00000087088, ENSG00000169857, ENSG00000109107, ENSG00000170476, ENSG00000141510, ENSG00000149273, ENSG00000160570, ENSG00000104228, ENSG00000095015, ENSG00000181788, ENSG00000197442, ENSG00000166949, ENSG00000112996, ENSG0000…
GO:0033365~protein localization in organelle	1.6325584071331598E-4	0.0064446029604139365	ENSG00000186432, ENSG00000027001, ENSG00000125691, ENSG00000160294, ENSG00000164284, ENSG00000104447, ENSG00000100030, ENSG00000086200, ENSG00000141232, ENSG00000196497, ENSG00000116688, ENSG00000108424, ENSG00000169371, ENSG00000047410, ENSG00000072756, ENSG00000153037, ENSG00000102898, ENSG00000197579, ENSG00000213672, ENSG00000141510, ENSG00000136152, ENSG00000109519, ENSG00000082898, ENSG0000…
GO:0051052~regulation of DNA metabolic process	1.771382795780968E-4	0.006935458194664346	ENSG00000175054, ENSG00000177889, ENSG00000169139, ENSG00000179218, ENSG00000076242, ENSG00000158161, ENSG00000153879, ENSG00000094804, ENSG00000138346, ENSG00000117318, ENSG00000161610, ENSG00000172613, ENSG00000197299, ENSG00000107937, ENSG00000081237, ENSG00000132604, ENSG00000182156, ENSG00000170890, ENSG00000012061, ENSG00000141510, ENSG00000149273, ENSG00000115355, ENSG00000140451, ENSG0000…
GO:0008156~negative regulation of DNA replication	1.9239177653328676E-4	0.0074714052823090515	ENSG00000175054, ENSG00000105329, ENSG00000139618, ENSG00000107937, ENSG00000184205, ENSG00000132604, ENSG00000182156, ENSG00000167513, ENSG00000094804, ENSG00000141510, ENSG00000161610, ENSG00000172613, ENSG00000152942, ENSG00000197299, ENSG00000092330, ENSG00000112312, ENSG00000136273, ENSG00000075131
GO:0006383~transcription from RNA polymerase III promoter	2.0286110875043393E-4	0.007815117199882482	ENSG00000122034, ENSG00000174446, ENSG00000147669, ENSG00000116679, ENSG00000148308, ENSG00000116747, ENSG00000115207, ENSG00000164975, ENSG00000168495, ENSG00000161980, ENSG00000100413, ENSG00000155115, ENSG00000125484, ENSG00000165684
GO:0051329~interphase of mitotic cell cycle	2.0430352831124395E-4	0.007809699512771218	ENSG00000139842, ENSG00000129355, ENSG00000164045, ENSG00000117724, ENSG00000097046, ENSG00000103342, ENSG00000148660, ENSG00000060982, ENSG00000053254, ENSG00000134057, ENSG00000185324, ENSG00000094804, ENSG00000131196, ENSG00000172273, ENSG00000147889, ENSG00000089685, ENSG00000089053, ENSG00000171791, ENSG00000071564, ENSG00000099804, ENSG00000197299, ENSG00000101412, ENSG00000151694, ENSG0000…
GO:0000077~DNA damage checkpoint	2.0602548548351974E-4	0.007814928205972405	ENSG00000175054, ENSG00000090097, ENSG00000132819, ENSG00000103264, ENSG00000053254, ENSG00000182923, ENSG00000172273, ENSG00000087206, ENSG00000135249, ENSG00000091436, ENSG00000159593, ENSG00000172613, ENSG00000095002, ENSG00000197299, ENSG00000170855, ENSG00000145386, ENSG00000188486, ENSG00000149091, ENSG00000137337, ENSG00000075218, ENSG00000218018, ENSG00000141510, ENSG00000149311, ENSG0000…
GO:0016573~histone acetylation	2.0602548548351974E-4	0.007814928205972405	ENSG00000136504, ENSG00000071243, ENSG00000083168, ENSG00000196284, ENSG00000152382, ENSG00000183495, ENSG00000183207, ENSG00000077684, ENSG00000178028, ENSG00000120656, ENSG00000172977, ENSG00000137265, ENSG00000108773, ENSG00000128708, ENSG00000135801, ENSG00000149474, ENSG00000136518, ENSG00000162227, ENSG00000196367, ENSG00000156650, ENSG00000127337, ENSG00000071655, ENSG00000100393, ENSG0000…
GO:0051325~interphase	2.1111163229834063E-4	0.007946221610190207	ENSG00000139842, ENSG00000129355, ENSG00000164045, ENSG00000117724, ENSG00000097046, ENSG00000103342, ENSG00000148660, ENSG00000060982, ENSG00000197343, ENSG00000053254, ENSG00000134057, ENSG00000185324, ENSG00000094804, ENSG00000131196, ENSG00000172273, ENSG00000147889, ENSG00000089685, ENSG00000089053, ENSG00000171791, ENSG00000071564, ENSG00000099804, ENSG00000197299, ENSG00000101412, ENSG0000…
GO:0006626~protein targeting to mitochondrion	2.1713463801020924E-4	0.008110365140044151	ENSG00000116688, ENSG00000173726, ENSG00000126953, ENSG00000027001, ENSG00000134375, ENSG00000130204, ENSG00000128654, ENSG00000100216, ENSG00000175768, ENSG00000072756, ENSG00000184903, ENSG00000099800, ENSG00000164284, ENSG00000109519, ENSG00000104980, ENSG00000164924, ENSG00000150779, ENSG00000025772, ENSG00000196683, ENSG00000015475
GO:0070585~protein localization in mitochondrion	2.1713463801020924E-4	0.008110365140044151	ENSG00000116688, ENSG00000173726, ENSG00000126953, ENSG00000027001, ENSG00000134375, ENSG00000130204, ENSG00000128654, ENSG00000100216, ENSG00000175768, ENSG00000072756, ENSG00000184903, ENSG00000099800, ENSG00000164284, ENSG00000109519, ENSG00000104980, ENSG00000164924, ENSG00000150779, ENSG00000025772, ENSG00000196683, ENSG00000015475
GO:0042113~B cell activation	2.1778686425055258E-4	0.008073715177966179	ENSG00000076242, ENSG00000105369, ENSG00000198400, ENSG00000076554, ENSG00000156738, ENSG00000086730, ENSG00000163932, ENSG00000153879, ENSG00000114861, ENSG00000185275, ENSG00000152457, ENSG00000171791, ENSG00000071564, ENSG00000174371, ENSG00000095002, ENSG00000151694, ENSG00000122188, ENSG00000174405, ENSG00000116062, ENSG00000145675, ENSG00000081237, ENSG00000197943, ENSG00000196839, ENSG0000…
GO:0051253~negative regulation of RNA metabolic process	2.3175562821774946E-4	0.008525563774987477	ENSG00000125740, ENSG00000101665, ENSG00000080503, ENSG00000053254, ENSG00000141002, ENSG00000086102, ENSG00000163602, ENSG00000137166, ENSG00000168610, ENSG00000104447, ENSG00000168310, ENSG00000178028, ENSG00000168517, ENSG00000130726, ENSG00000178951, ENSG00000117318, ENSG00000175550, ENSG00000138376, ENSG00000196092, ENSG00000196591, ENSG00000128708, ENSG00000124523, ENSG00000110700, ENSG0000…
GO:0051444~negative regulation of ubiquitin-protein ligase activity	2.360440909510184E-4	0.008618616573875748	ENSG00000131467, ENSG00000112029, ENSG00000154473, ENSG00000101665, ENSG00000143106, ENSG00000205220, ENSG00000153107, ENSG00000130177, ENSG00000176386, ENSG00000147889, ENSG00000089053, ENSG00000156970, ENSG00000108294, ENSG00000150991, ENSG00000164162, ENSG00000125818, ENSG00000013275, ENSG00000221983, ENSG00000103035, ENSG00000159352, ENSG00000126067, ENSG00000053900, ENSG00000108344, ENSG0000…
GO:0051352~negative regulation of ligase activity	2.360440909510184E-4	0.008618616573875748	ENSG00000131467, ENSG00000112029, ENSG00000154473, ENSG00000101665, ENSG00000143106, ENSG00000205220, ENSG00000153107, ENSG00000130177, ENSG00000176386, ENSG00000147889, ENSG00000089053, ENSG00000156970, ENSG00000108294, ENSG00000150991, ENSG00000164162, ENSG00000125818, ENSG00000013275, ENSG00000221983, ENSG00000103035, ENSG00000159352, ENSG00000126067, ENSG00000053900, ENSG00000108344, ENSG0000…
GO:0006284~base-excision repair	2.3865972363039373E-4	0.008649921016609663	ENSG00000100823, ENSG00000198890, ENSG00000185379, ENSG00000139372, ENSG00000062822, ENSG00000140521, ENSG00000076248, ENSG00000132781, ENSG00000140398, ENSG00000143799, ENSG00000103152, ENSG00000129071, ENSG00000138346, ENSG00000114026, ENSG00000065057, ENSG00000141510, ENSG00000164104
GO:0010212~response to ionizing radiation	2.461838872511438E-4	0.00885660748110717	ENSG00000163781, ENSG00000181026, ENSG00000139618, ENSG00000139579, ENSG00000196419, ENSG00000166435, ENSG00000158161, ENSG00000088305, ENSG00000087206, ENSG00000152457, ENSG00000171791, ENSG00000148153, ENSG00000095002, ENSG00000197299, ENSG00000143624, ENSG00000174405, ENSG00000163961, ENSG00000188486, ENSG00000112096, ENSG00000081237, ENSG00000173559, ENSG00000133895, ENSG00000087088, ENSG0000…
GO:0032446~protein modification by small protein conjugation	2.4711624091756045E-4	0.00882586883896852	ENSG00000177889, ENSG00000197323, ENSG00000169139, ENSG00000100387, ENSG00000105879, ENSG00000184900, ENSG00000086758, ENSG00000153827, ENSG00000184182, ENSG00000152348, ENSG00000142230, ENSG00000198373, ENSG00000103266, ENSG00000114125, ENSG00000159593, ENSG00000151876, ENSG00000114062, ENSG00000138376, ENSG00000221983, ENSG00000196151, ENSG00000129559, ENSG00000141552, ENSG00000121481, ENSG0000…
GO:0051090~regulation of transcription factor activity	2.584705229899027E-4	0.00916347269809259	ENSG00000100906, ENSG00000177889, ENSG00000167984, ENSG00000127616, ENSG00000152409, ENSG00000142655, ENSG00000104365, ENSG00000101665, ENSG00000105329, ENSG00000100292, ENSG00000004487, ENSG00000082805, ENSG00000124151, ENSG00000149600, ENSG00000153879, ENSG00000173039, ENSG00000147889, ENSG00000181163, ENSG00000125968, ENSG00000184216, ENSG00000175197, ENSG00000117318, ENSG00000140307, ENSG0000…
GO:0006405~RNA export from nucleus	2.820586298104057E-4	0.009924616683454013	ENSG00000135486, ENSG00000132341, ENSG00000079134, ENSG00000163634, ENSG00000184575, ENSG00000151461, ENSG00000123136, ENSG00000114503, ENSG00000005007, ENSG00000132661, ENSG00000181163, ENSG00000030066, ENSG00000132507, ENSG00000100296, ENSG00000162231, ENSG00000198952, ENSG00000165699, ENSG00000101146, ENSG00000111581, ENSG00000069248, ENSG00000136937, ENSG00000014164, ENSG00000188529
GO:0044271~nitrogen compound biosynthetic process	2.9398436361234527E-4	0.010269153482905136	ENSG00000138381, ENSG00000028839, ENSG00000185344, ENSG00000176890, ENSG00000160688, ENSG00000060982, ENSG00000105835, ENSG00000083444, ENSG00000138031, ENSG00000156110, ENSG00000188690, ENSG00000127249, ENSG00000149925, ENSG00000104904, ENSG00000185875, ENSG00000035687, ENSG00000136877, ENSG00000116337, ENSG00000165704, ENSG00000105552, ENSG00000139428, ENSG00000123505, ENSG00000099624, ENSG0000…
GO:0030098~lymphocyte differentiation	3.3666708218145134E-4	0.011669285502607374	ENSG00000100105, ENSG00000171316, ENSG00000160199, ENSG00000105329, ENSG00000105369, ENSG00000198400, ENSG00000076554, ENSG00000168036, ENSG00000153879, ENSG00000114861, ENSG00000185275, ENSG00000071564, ENSG00000171791, ENSG00000152457, ENSG00000182866, ENSG00000104856, ENSG00000095002, ENSG00000143772, ENSG00000197299, ENSG00000151694, ENSG00000173757, ENSG00000174405, ENSG00000178562, ENSG0000…
GO:0051186~cofactor metabolic process	3.383881138970845E-4	0.011647058713824987	ENSG00000158669, ENSG00000198805, ENSG00000104687, ENSG00000160688, ENSG00000008130, ENSG00000146701, ENSG00000173085, ENSG00000105835, ENSG00000138400, ENSG00000163738, ENSG00000188690, ENSG00000131238, ENSG00000101365, ENSG00000160209, ENSG00000014641, ENSG00000144021, ENSG00000150768, ENSG00000136877, ENSG00000007202, ENSG00000172992, ENSG00000116984, ENSG00000117118, ENSG00000130313, ENSG0000…
GO:0006915~apoptosis	3.4726303993840843E-4	0.01186825022144955	ENSG00000116127, ENSG00000133884, ENSG00000115415, ENSG00000023228, ENSG00000131238, ENSG00000156970, ENSG00000159593, ENSG00000137824, ENSG00000056558, ENSG00000075790, ENSG00000087088, ENSG00000169857, ENSG00000109107, ENSG00000170476, ENSG00000141510, ENSG00000149273, ENSG00000160570, ENSG00000104228, ENSG00000095015, ENSG00000181788, ENSG00000166949, ENSG00000112996, ENSG00000197442, ENSG0000…
GO:0042278~purine nucleoside metabolic process	3.478719928397793E-4	0.011807434802078465	ENSG00000038274, ENSG00000165704, ENSG00000198805, ENSG00000120137, ENSG00000196839, ENSG00000112664, ENSG00000116237, ENSG00000114956, ENSG00000131473, ENSG00000156110, ENSG00000198931, ENSG00000088305, ENSG00000213339, ENSG00000138621, ENSG00000189283, ENSG00000168906, ENSG00000172992, ENSG00000133027
GO:0046128~purine ribonucleoside metabolic process	3.478719928397793E-4	0.011807434802078465	ENSG00000038274, ENSG00000165704, ENSG00000198805, ENSG00000120137, ENSG00000196839, ENSG00000112664, ENSG00000116237, ENSG00000114956, ENSG00000131473, ENSG00000156110, ENSG00000198931, ENSG00000088305, ENSG00000213339, ENSG00000138621, ENSG00000189283, ENSG00000168906, ENSG00000172992, ENSG00000133027
GO:0051439~regulation of ubiquitin-protein ligase activity during mitotic cell cycle	3.5774389670521767E-4	0.012057872477572285	ENSG00000131467, ENSG00000112029, ENSG00000154473, ENSG00000143106, ENSG00000205220, ENSG00000153107, ENSG00000134057, ENSG00000130177, ENSG00000176386, ENSG00000089053, ENSG00000156970, ENSG00000113558, ENSG00000108294, ENSG00000150991, ENSG00000164162, ENSG00000125818, ENSG00000013275, ENSG00000221983, ENSG00000103035, ENSG00000159352, ENSG00000126067, ENSG00000053900, ENSG00000108344, ENSG0000…
GO:0009394~2'-deoxyribonucleotide metabolic process	4.3569198639679225E-4	0.01456731265411404	ENSG00000028839, ENSG00000205309, ENSG00000125458, ENSG00000176890, ENSG00000139372, ENSG00000196839, ENSG00000114956, ENSG00000132781, ENSG00000156110, ENSG00000103152, ENSG00000114026, ENSG00000129071, ENSG00000065057, ENSG00000168393
GO:0043623~cellular protein complex assembly	4.666885110647761E-4	0.015491239070906548	ENSG00000121716, ENSG00000115286, ENSG00000137267, ENSG00000112029, ENSG00000179218, ENSG00000076242, ENSG00000117724, ENSG00000108064, ENSG00000120438, ENSG00000167842, ENSG00000168653, ENSG00000058804, ENSG00000175606, ENSG00000196230, ENSG00000188229, ENSG00000165506, ENSG00000123416, ENSG00000171953, ENSG00000088832, ENSG00000086200, ENSG00000196497, ENSG00000125459, ENSG00000108424, ENSG0000…
GO:0051188~cofactor biosynthetic process	5.221156229679524E-4	0.017200337406325983	ENSG00000164494, ENSG00000198805, ENSG00000160688, ENSG00000173085, ENSG00000136003, ENSG00000168291, ENSG00000105835, ENSG00000165060, ENSG00000163738, ENSG00000188690, ENSG00000082641, ENSG00000144659, ENSG00000103245, ENSG00000160209, ENSG00000144021, ENSG00000150768, ENSG00000136877, ENSG00000172992, ENSG00000116984, ENSG00000143224, ENSG00000136444, ENSG00000103485, ENSG00000120254, ENSG0000…
GO:0010552~positive regulation of specific transcription from RNA polymerase II promoter	5.87909956279596E-4	0.019219635441213856	ENSG00000100906, ENSG00000127616, ENSG00000166949, ENSG00000080503, ENSG00000196419, ENSG00000112561, ENSG00000168036, ENSG00000030419, ENSG00000071564, ENSG00000134954, ENSG00000116478, ENSG00000140307, ENSG00000164104, ENSG00000137265, ENSG00000114650, ENSG00000164442, ENSG00000064313, ENSG00000112658, ENSG00000099956, ENSG00000106991, ENSG00000196591, ENSG00000068024, ENSG00000114315, ENSG0000…
GO:0031398~positive regulation of protein ubiquitination	5.989976249299468E-4	0.019450252897863285	ENSG00000177889, ENSG00000131467, ENSG00000112029, ENSG00000101665, ENSG00000143106, ENSG00000205220, ENSG00000153107, ENSG00000134057, ENSG00000130177, ENSG00000176386, ENSG00000089053, ENSG00000103266, ENSG00000113558, ENSG00000108294, ENSG00000088832, ENSG00000150991, ENSG00000151876, ENSG00000164162, ENSG00000125818, ENSG00000013275, ENSG00000221983, ENSG00000103035, ENSG00000159352, ENSG0000…
GO:0002521~leukocyte differentiation	6.008448203262898E-4	0.01938256171441899	ENSG00000100105, ENSG00000171316, ENSG00000160199, ENSG00000171222, ENSG00000168036, ENSG00000153879, ENSG00000185275, ENSG00000182866, ENSG00000197299, ENSG00000173757, ENSG00000137265, ENSG00000163513, ENSG00000145675, ENSG00000081237, ENSG00000197943, ENSG00000087088, ENSG00000122678, ENSG00000187736, ENSG00000103423, ENSG00000141510, ENSG00000172845, ENSG00000134516, ENSG00000168421, ENSG0000…
GO:0000956~nuclear-transcribed mRNA catabolic process	6.010849007805972E-4	0.01926472829857262	ENSG00000185650, ENSG00000189266, ENSG00000135473, ENSG00000169062, ENSG00000076242, ENSG00000151065, ENSG00000103342, ENSG00000151461, ENSG00000005007, ENSG00000114503, ENSG00000110063, ENSG00000152518, ENSG00000104408, ENSG00000108349, ENSG00000198952, ENSG00000128016, ENSG00000141543, ENSG00000162290, ENSG00000136937, ENSG00000131795
GO:0006400~tRNA modification	6.081117090624543E-4	0.019362485104328808	ENSG00000171103, ENSG00000101391, ENSG00000037897, ENSG00000138385, ENSG00000213339, ENSG00000130299, ENSG00000142544, ENSG00000160193, ENSG00000166166, ENSG00000037474, ENSG00000167118, ENSG00000113272
GO:0031124~mRNA 3'-end processing	6.081117090624543E-4	0.019362485104328808	ENSG00000076242, ENSG00000176102, ENSG00000101811, ENSG00000128016, ENSG00000071894, ENSG00000132463, ENSG00000070756, ENSG00000101138, ENSG00000090060, ENSG00000172409, ENSG00000163950, ENSG00000014164
GO:0051443~positive regulation of ubiquitin-protein ligase activity	6.275809961752707E-4	0.01984876170640626	ENSG00000177889, ENSG00000131467, ENSG00000112029, ENSG00000143106, ENSG00000205220, ENSG00000153107, ENSG00000134057, ENSG00000130177, ENSG00000176386, ENSG00000089053, ENSG00000113558, ENSG00000108294, ENSG00000150991, ENSG00000164162, ENSG00000125818, ENSG00000013275, ENSG00000221983, ENSG00000103035, ENSG00000159352, ENSG00000126067, ENSG00000053900, ENSG00000108344, ENSG00000115233, ENSG0000…
GO:0042274~ribosomal small subunit biogenesis	7.532434889212139E-4	0.023626422018123927	ENSG00000181163, ENSG00000105372, ENSG00000115268, ENSG00000138326, ENSG00000164587, ENSG00000105193, ENSG00000171863, ENSG00000137154, ENSG00000087269
GO:0051436~negative regulation of ubiquitin-protein ligase activity during mitotic cell cycle	7.538560835085668E-4	0.023496590704123355	ENSG00000131467, ENSG00000112029, ENSG00000154473, ENSG00000143106, ENSG00000205220, ENSG00000153107, ENSG00000130177, ENSG00000176386, ENSG00000089053, ENSG00000156970, ENSG00000108294, ENSG00000150991, ENSG00000164162, ENSG00000125818, ENSG00000013275, ENSG00000221983, ENSG00000103035, ENSG00000159352, ENSG00000126067, ENSG00000053900, ENSG00000108344, ENSG00000115233, ENSG00000196510, ENSG0000…
GO:0031145~anaphase-promoting complex-dependent proteasomal ubiquitin-dependent protein catabolic process	7.538560835085668E-4	0.023496590704123355	ENSG00000131467, ENSG00000154473, ENSG00000143106, ENSG00000205220, ENSG00000153107, ENSG00000134057, ENSG00000130177, ENSG00000176386, ENSG00000089053, ENSG00000156970, ENSG00000108294, ENSG00000150991, ENSG00000164162, ENSG00000125818, ENSG00000013275, ENSG00000221983, ENSG00000103035, ENSG00000159352, ENSG00000126067, ENSG00000053900, ENSG00000108344, ENSG00000115233, ENSG00000196510, ENSG0000…
GO:0007569~cell aging	7.738902674986805E-4	0.02396290175807525	ENSG00000070444, ENSG00000139618, ENSG00000133703, ENSG00000142168, ENSG00000106991, ENSG00000132604, ENSG00000108175, ENSG00000012061, ENSG00000096717, ENSG00000147889, ENSG00000103423, ENSG00000181163, ENSG00000171791, ENSG00000125995, ENSG00000141510, ENSG00000159256, ENSG00000213281, ENSG00000213024, ENSG00000174775
GO:0051437~positive regulation of ubiquitin-protein ligase activity during mitotic cell cycle	8.031240472772317E-4	0.02470273186050187	ENSG00000131467, ENSG00000112029, ENSG00000143106, ENSG00000205220, ENSG00000153107, ENSG00000134057, ENSG00000130177, ENSG00000176386, ENSG00000089053, ENSG00000113558, ENSG00000108294, ENSG00000150991, ENSG00000164162, ENSG00000125818, ENSG00000013275, ENSG00000221983, ENSG00000103035, ENSG00000159352, ENSG00000126067, ENSG00000053900, ENSG00000108344, ENSG00000115233, ENSG00000196510, ENSG0000…
GO:0045892~negative regulation of transcription, DNA-dependent	8.519321231327678E-4	0.026023286248791022	ENSG00000125740, ENSG00000101665, ENSG00000080503, ENSG00000053254, ENSG00000141002, ENSG00000086102, ENSG00000163602, ENSG00000137166, ENSG00000168610, ENSG00000168310, ENSG00000104447, ENSG00000178028, ENSG00000168517, ENSG00000130726, ENSG00000178951, ENSG00000117318, ENSG00000175550, ENSG00000196092, ENSG00000196591, ENSG00000128708, ENSG00000124523, ENSG00000163159, ENSG00000133895, ENSG0000…
GO:0010553~negative regulation of specific transcription from RNA polymerase II promoter	8.726591001434788E-4	0.02648487325258886	ENSG00000127616, ENSG00000101665, ENSG00000166949, ENSG00000080503, ENSG00000106991, ENSG00000004487, ENSG00000196591, ENSG00000068024, ENSG00000101849, ENSG00000114315, ENSG00000164683, ENSG00000177565, ENSG00000196498, ENSG00000162676, ENSG00000183337, ENSG00000116478, ENSG00000187325, ENSG00000104964, ENSG00000109320, ENSG00000179583, ENSG00000129654, ENSG00000172977
GO:0009116~nucleoside metabolic process	9.667490572193635E-4	0.02912139820370696	ENSG00000028839, ENSG00000025708, ENSG00000198805, ENSG00000112664, ENSG00000114956, ENSG00000172113, ENSG00000156110, ENSG00000198931, ENSG00000088305, ENSG00000100632, ENSG00000213339, ENSG00000136877, ENSG00000172992, ENSG00000171793, ENSG00000133027, ENSG00000038274, ENSG00000165704, ENSG00000120137, ENSG00000196839, ENSG00000114491, ENSG00000116237, ENSG00000102967, ENSG00000131473, ENSG0000…
GO:0042981~regulation of apoptosis	9.812286193839712E-4	0.029372661635169717	ENSG00000071243, ENSG00000076242, ENSG00000169136, ENSG00000171222, ENSG00000153774, ENSG00000133884, ENSG00000115415, ENSG00000131238, ENSG00000184216, ENSG00000159593, ENSG00000167815, ENSG00000171132, ENSG00000138376, ENSG00000056558, ENSG00000166598, ENSG00000186153, ENSG00000188428, ENSG00000158006, ENSG00000081237, ENSG00000204673, ENSG00000133895, ENSG00000087088, ENSG00000106952, ENSG0000…
GO:0030183~B cell differentiation	0.0011373216641668812	0.03376406185034486	ENSG00000145675, ENSG00000198400, ENSG00000197943, ENSG00000105369, ENSG00000076554, ENSG00000196839, ENSG00000068024, ENSG00000087088, ENSG00000095585, ENSG00000115232, ENSG00000153879, ENSG00000122678, ENSG00000187736, ENSG00000114861, ENSG00000185275, ENSG00000071564, ENSG00000152457, ENSG00000171791, ENSG00000141510, ENSG00000172845, ENSG00000095002, ENSG00000151694, ENSG00000119866, ENSG0000…
GO:0009161~ribonucleoside monophosphate metabolic process	0.0012460736452878925	0.036714574617680684	ENSG00000128050, ENSG00000114491, ENSG00000196839, ENSG00000138363, ENSG00000106348, ENSG00000102967, ENSG00000156110, ENSG00000163655, ENSG00000147224, ENSG00000178921, ENSG00000178035, ENSG00000147853, ENSG00000035687, ENSG00000116337, ENSG00000128059
GO:0031647~regulation of protein stability	0.0013036108999611015	0.03815127785492556	ENSG00000101665, ENSG00000179218, ENSG00000168564, ENSG00000119048, ENSG00000107937, ENSG00000100225, ENSG00000132819, ENSG00000123159, ENSG00000163932, ENSG00000147889, ENSG00000103423, ENSG00000015133, ENSG00000171791, ENSG00000216490, ENSG00000218018, ENSG00000198625, ENSG00000136152, ENSG00000137074, ENSG00000159256, ENSG00000124587, ENSG00000121031, ENSG00000100099, ENSG00000063241
GO:0032583~regulation of gene-specific transcription	0.0013786866608638962	0.04006860384896149	ENSG00000127616, ENSG00000101665, ENSG00000196419, ENSG00000080503, ENSG00000112561, ENSG00000168036, ENSG00000030419, ENSG00000130726, ENSG00000116478, ENSG00000187325, ENSG00000140307, ENSG00000164104, ENSG00000179583, ENSG00000137265, ENSG00000112658, ENSG00000099956, ENSG00000106991, ENSG00000196591, ENSG00000114315, ENSG00000170890, ENSG00000196498, ENSG00000131408, ENSG00000141510, ENSG0000…
GO:0006289~nucleotide-excision repair	0.0013793919755783497	0.03985489630511552	ENSG00000179262, ENSG00000117748, ENSG00000175482, ENSG00000119318, ENSG00000139618, ENSG00000110768, ENSG00000213780, ENSG00000049541, ENSG00000140398, ENSG00000158169, ENSG00000065057, ENSG00000035928, ENSG00000174405, ENSG00000100479, ENSG00000155229, ENSG00000062822, ENSG00000106628, ENSG00000175595, ENSG00000012061, ENSG00000133119, ENSG00000177084, ENSG00000114026, ENSG00000163918, ENSG0000…
GO:0043067~regulation of programmed cell death	0.0013888640769459696	0.0398905802752485	ENSG00000071243, ENSG00000076242, ENSG00000169136, ENSG00000171222, ENSG00000153774, ENSG00000133884, ENSG00000115415, ENSG00000131238, ENSG00000184216, ENSG00000159593, ENSG00000167815, ENSG00000171132, ENSG00000138376, ENSG00000056558, ENSG00000166598, ENSG00000186153, ENSG00000188428, ENSG00000158006, ENSG00000081237, ENSG00000204673, ENSG00000197943, ENSG00000133895, ENSG00000087088, ENSG0000…
GO:0002520~immune system development	0.0014765865802377908	0.04211399510618086	ENSG00000171316, ENSG00000160199, ENSG00000076242, ENSG00000196419, ENSG00000076248, ENSG00000171222, ENSG00000182866, ENSG00000174371, ENSG00000197299, ENSG00000163513, ENSG00000168283, ENSG00000167815, ENSG00000145675, ENSG00000081237, ENSG00000197943, ENSG00000113658, ENSG00000087088, ENSG00000133895, ENSG00000187736, ENSG00000187735, ENSG00000103423, ENSG00000141510, ENSG00000172845, ENSG0000…
GO:0009156~ribonucleoside monophosphate biosynthetic process	0.0015830960269663246	0.04482697424745785	ENSG00000128050, ENSG00000114491, ENSG00000196839, ENSG00000138363, ENSG00000106348, ENSG00000102967, ENSG00000156110, ENSG00000163655, ENSG00000147224, ENSG00000178921, ENSG00000178035, ENSG00000035687, ENSG00000116337, ENSG00000128059
GO:0030097~hemopoiesis	0.0015896915353471762	0.044753872196745315	ENSG00000100105, ENSG00000171316, ENSG00000160199, ENSG00000171222, ENSG00000168036, ENSG00000153879, ENSG00000185275, ENSG00000182866, ENSG00000197299, ENSG00000173757, ENSG00000137265, ENSG00000168283, ENSG00000163513, ENSG00000145675, ENSG00000112096, ENSG00000118058, ENSG00000081237, ENSG00000185513, ENSG00000197943, ENSG00000113658, ENSG00000087088, ENSG00000133895, ENSG00000187736, ENSG0000…
GO:0007006~mitochondrial membrane organization	0.001593151229554102	0.04459575504091251	ENSG00000080824, ENSG00000116688, ENSG00000097033, ENSG00000126953, ENSG00000163626, ENSG00000108179, ENSG00000170606, ENSG00000100216, ENSG00000087088, ENSG00000105197, ENSG00000171552, ENSG00000099800, ENSG00000171791, ENSG00000141510, ENSG00000168924, ENSG00000150779, ENSG00000139197, ENSG00000015475
GO:0031123~RNA 3'-end processing	0.001653408956686482	0.04598469284262108	ENSG00000076242, ENSG00000104626, ENSG00000101811, ENSG00000071894, ENSG00000132463, ENSG00000164880, ENSG00000090060, ENSG00000172409, ENSG00000072756, ENSG00000163950, ENSG00000176102, ENSG00000128016, ENSG00000141642, ENSG00000070756, ENSG00000101138, ENSG00000014164
GO:0006275~regulation of DNA replication	0.0016834901407169894	0.046540994897105836	ENSG00000175054, ENSG00000111087, ENSG00000171105, ENSG00000124535, ENSG00000179218, ENSG00000105329, ENSG00000139618, ENSG00000167513, ENSG00000094804, ENSG00000138346, ENSG00000105568, ENSG00000117318, ENSG00000161610, ENSG00000172613, ENSG00000197299, ENSG00000140443, ENSG00000174775, ENSG00000107937, ENSG00000184205, ENSG00000182156, ENSG00000132604, ENSG00000170890, ENSG00000141510, ENSG0000…
GO:0010941~regulation of cell death	0.0017609946755075428	0.04836301554760436	ENSG00000071243, ENSG00000076242, ENSG00000169136, ENSG00000171222, ENSG00000153774, ENSG00000133884, ENSG00000115415, ENSG00000131238, ENSG00000184216, ENSG00000159593, ENSG00000167815, ENSG00000171132, ENSG00000138376, ENSG00000056558, ENSG00000166598, ENSG00000186153, ENSG00000188428, ENSG00000158006, ENSG00000081237, ENSG00000204673, ENSG00000197943, ENSG00000133895, ENSG00000087088, ENSG0000…
GO:0009165~nucleotide biosynthetic process	0.0017778928357813995	0.04854699449590638	ENSG00000028839, ENSG00000185344, ENSG00000198805, ENSG00000167325, ENSG00000176890, ENSG00000160688, ENSG00000105835, ENSG00000106348, ENSG00000105409, ENSG00000138031, ENSG00000163738, ENSG00000156110, ENSG00000166377, ENSG00000127249, ENSG00000149925, ENSG00000035687, ENSG00000116337, ENSG00000117410, ENSG00000004864, ENSG00000165704, ENSG00000154723, ENSG00000155097, ENSG00000114491, ENSG0000…

## Sheet: GO Cellular Component
Term	PValue	Benjamini	Genes
GO:0070013~intracellular organelle lumen	2.164825524681837E-98	1.6972232113505604E-95	ENSG00000160685, ENSG00000183495, ENSG00000171223, ENSG00000163882, ENSG00000171421, ENSG00000163682, ENSG00000130726, ENSG00000128973, ENSG00000124529, ENSG00000197837, ENSG00000139372, ENSG00000196591, ENSG00000124523, ENSG00000087087, ENSG00000164346, ENSG00000170892, ENSG00000133895, ENSG00000071626, ENSG00000137834, ENSG00000148200, ENSG00000170889, ENSG00000141510, ENSG00000100142, ENSG0000…
GO:0031974~membrane-enclosed lumen	6.339910510646795E-95	2.4852449201735437E-92	ENSG00000185010, ENSG00000160685, ENSG00000183495, ENSG00000171223, ENSG00000163882, ENSG00000171421, ENSG00000163682, ENSG00000130726, ENSG00000128973, ENSG00000124529, ENSG00000197837, ENSG00000139372, ENSG00000196591, ENSG00000087087, ENSG00000124523, ENSG00000164346, ENSG00000170892, ENSG00000133895, ENSG00000071626, ENSG00000137834, ENSG00000148200, ENSG00000170889, ENSG00000141510, ENSG0000…
GO:0043233~organelle lumen	1.014730399215918E-93	2.651828776617599E-91	ENSG00000185010, ENSG00000160685, ENSG00000183495, ENSG00000171223, ENSG00000163882, ENSG00000171421, ENSG00000163682, ENSG00000130726, ENSG00000128973, ENSG00000124529, ENSG00000197837, ENSG00000139372, ENSG00000196591, ENSG00000087087, ENSG00000124523, ENSG00000164346, ENSG00000170892, ENSG00000133895, ENSG00000071626, ENSG00000137834, ENSG00000148200, ENSG00000170889, ENSG00000141510, ENSG0000…
GO:0031981~nuclear lumen	3.5305010778506333E-82	6.91978211258724E-80	ENSG00000163781, ENSG00000138380, ENSG00000215301, ENSG00000160685, ENSG00000138385, ENSG00000169136, ENSG00000166432, ENSG00000099381, ENSG00000110768, ENSG00000183495, ENSG00000171223, ENSG00000146909, ENSG00000160783, ENSG00000163882, ENSG00000163682, ENSG00000130726, ENSG00000133740, ENSG00000141644, ENSG00000164086, ENSG00000136367, ENSG00000197837, ENSG00000124529, ENSG00000139372, ENSG0000…
GO:0030529~ribonucleoprotein complex	3.757604075679696E-61	5.891923190665763E-59	ENSG00000126070, ENSG00000183496, ENSG00000138385, ENSG00000106355, ENSG00000124614, ENSG00000156482, ENSG00000055950, ENSG00000144029, ENSG00000145912, ENSG00000144028, ENSG00000111605, ENSG00000171421, ENSG00000222604, ENSG00000164934, ENSG00000163682, ENSG00000134419, ENSG00000174748, ENSG00000108256, ENSG00000163584, ENSG00000089157, ENSG00000089154, ENSG00000166441, ENSG00000198918, ENSG0000…
GO:0005654~nucleoplasm	3.3643862271571683E-50	4.3961313368186996E-48	ENSG00000163781, ENSG00000138380, ENSG00000215301, ENSG00000099381, ENSG00000169136, ENSG00000110768, ENSG00000183495, ENSG00000163882, ENSG00000160783, ENSG00000130726, ENSG00000133740, ENSG00000141644, ENSG00000164086, ENSG00000197837, ENSG00000124529, ENSG00000139372, ENSG00000196591, ENSG00000136982, ENSG00000087087, ENSG00000132604, ENSG00000133895, ENSG00000186298, ENSG00000196498, ENSG0000…
GO:0005730~nucleolus	1.1332169795141401E-39	1.2692030170558368E-37	ENSG00000120948, ENSG00000138380, ENSG00000167470, ENSG00000160685, ENSG00000138385, ENSG00000166432, ENSG00000183495, ENSG00000146909, ENSG00000171223, ENSG00000163882, ENSG00000145912, ENSG00000115415, ENSG00000164934, ENSG00000163682, ENSG00000115289, ENSG00000136367, ENSG00000107833, ENSG00000120158, ENSG00000107937, ENSG00000132603, ENSG00000164346, ENSG00000170892, ENSG00000071626, ENSG0000…
GO:0005829~cytosol	5.6210188161300114E-36	5.508598439807411E-34	ENSG00000164331, ENSG00000176890, ENSG00000160688, ENSG00000205220, ENSG00000060982, ENSG00000120438, ENSG00000124614, ENSG00000156482, ENSG00000182923, ENSG00000137822, ENSG00000156970, ENSG00000163682, ENSG00000184216, ENSG00000065989, ENSG00000136877, ENSG00000156976, ENSG00000164086, ENSG00000165704, ENSG00000185000, ENSG00000166441, ENSG00000145675, ENSG00000198918, ENSG00000204673, ENSG0000…
GO:0005739~mitochondrion	5.906695399871358E-35	5.145387992776827E-33	ENSG00000100075, ENSG00000146282, ENSG00000139637, ENSG00000197142, ENSG00000144029, ENSG00000177646, ENSG00000171421, ENSG00000136877, ENSG00000106153, ENSG00000009307, ENSG00000137824, ENSG00000186153, ENSG00000124523, ENSG00000087088, ENSG00000109107, ENSG00000106261, ENSG00000186298, ENSG00000141510, ENSG00000109519, ENSG00000091140, ENSG00000167807, ENSG00000119689, ENSG00000185608, ENSG0000…
GO:0043228~non-membrane-bounded organelle	2.3288930483604994E-34	1.8258521499146315E-32	ENSG00000160685, ENSG00000164331, ENSG00000183495, ENSG00000171223, ENSG00000163882, ENSG00000137822, ENSG00000171421, ENSG00000156970, ENSG00000163682, ENSG00000130726, ENSG00000108256, ENSG00000100139, ENSG00000137824, ENSG00000124529, ENSG00000197837, ENSG00000119684, ENSG00000198918, ENSG00000087302, ENSG00000196591, ENSG00000087086, ENSG00000164346, ENSG00000170892, ENSG00000133895, ENSG0000…
GO:0043232~intracellular non-membrane-bounded organelle	2.3288930483604994E-34	1.8258521499146315E-32	ENSG00000160685, ENSG00000164331, ENSG00000183495, ENSG00000171223, ENSG00000163882, ENSG00000137822, ENSG00000171421, ENSG00000156970, ENSG00000163682, ENSG00000130726, ENSG00000108256, ENSG00000100139, ENSG00000137824, ENSG00000124529, ENSG00000197837, ENSG00000119684, ENSG00000198918, ENSG00000087302, ENSG00000196591, ENSG00000087086, ENSG00000164346, ENSG00000170892, ENSG00000133895, ENSG0000…
GO:0005840~ribosome	2.8134904633131585E-31	2.0052513847613782E-29	ENSG00000204316, ENSG00000125445, ENSG00000180992, ENSG00000083635, ENSG00000124614, ENSG00000172172, ENSG00000156482, ENSG00000055950, ENSG00000144029, ENSG00000125844, ENSG00000171421, ENSG00000222604, ENSG00000163682, ENSG00000134419, ENSG00000108256, ENSG00000174748, ENSG00000163584, ENSG00000089157, ENSG00000089154, ENSG00000165502, ENSG00000166441, ENSG00000198918, ENSG00000198015, ENSG0000…
GO:0033279~ribosomal subunit	2.1560967701881867E-24	1.408649889856282E-22	ENSG00000162910, ENSG00000161016, ENSG00000125445, ENSG00000125901, ENSG00000148303, ENSG00000124614, ENSG00000172172, ENSG00000171863, ENSG00000063177, ENSG00000156482, ENSG00000145592, ENSG00000055950, ENSG00000171858, ENSG00000171421, ENSG00000222604, ENSG00000108298, ENSG00000134419, ENSG00000204568, ENSG00000089157, ENSG00000122026, ENSG00000083845, ENSG00000130312, ENSG00000166441, ENSG0000…
GO:0022626~cytosolic ribosome	9.298143403805757E-23	5.607495714295164E-21	ENSG00000125445, ENSG00000161016, ENSG00000083635, ENSG00000148303, ENSG00000124614, ENSG00000171863, ENSG00000156482, ENSG00000063177, ENSG00000145592, ENSG00000171858, ENSG00000222604, ENSG00000108298, ENSG00000134419, ENSG00000089157, ENSG00000122026, ENSG00000083845, ENSG00000166441, ENSG00000167526, ENSG00000122406, ENSG00000114391, ENSG00000221983, ENSG00000198918, ENSG00000144713, ENSG0000…
GO:0044429~mitochondrial part	3.145246617724045E-22	1.761338105925465E-20	ENSG00000115286, ENSG00000100075, ENSG00000146282, ENSG00000197142, ENSG00000160194, ENSG00000055950, ENSG00000175606, ENSG00000023228, ENSG00000171421, ENSG00000214736, ENSG00000123453, ENSG00000009307, ENSG00000117118, ENSG00000178127, ENSG00000062485, ENSG00000124523, ENSG00000087088, ENSG00000186298, ENSG00000099624, ENSG00000109519, ENSG00000091140, ENSG00000167807, ENSG00000119689, ENSG0000…
GO:0044451~nucleoplasm part	5.687958659788084E-22	2.9729063928492383E-20	ENSG00000163781, ENSG00000215301, ENSG00000028839, ENSG00000160199, ENSG00000071243, ENSG00000099381, ENSG00000169136, ENSG00000110768, ENSG00000112592, ENSG00000183495, ENSG00000163882, ENSG00000160783, ENSG00000145912, ENSG00000111605, ENSG00000107438, ENSG00000149262, ENSG00000133740, ENSG00000141644, ENSG00000196591, ENSG00000113658, ENSG00000133895, ENSG00000148606, ENSG00000186298, ENSG0000…
GO:0031967~organelle envelope	1.0795988798516162E-20	5.290034511272919E-19	ENSG00000115286, ENSG00000100075, ENSG00000144224, ENSG00000197142, ENSG00000160194, ENSG00000175606, ENSG00000023228, ENSG00000070081, ENSG00000214736, ENSG00000009307, ENSG00000196497, ENSG00000117118, ENSG00000178127, ENSG00000126883, ENSG00000124523, ENSG00000087088, ENSG00000186298, ENSG00000099624, ENSG00000184436, ENSG00000055118, ENSG00000174106, ENSG00000157020, ENSG00000166949, ENSG0000…
GO:0031975~envelope	1.831175666808401E-20	8.444951310457567E-19	ENSG00000115286, ENSG00000100075, ENSG00000144224, ENSG00000197142, ENSG00000160194, ENSG00000175606, ENSG00000023228, ENSG00000070081, ENSG00000214736, ENSG00000009307, ENSG00000196497, ENSG00000117118, ENSG00000178127, ENSG00000126883, ENSG00000124523, ENSG00000087088, ENSG00000186298, ENSG00000099624, ENSG00000184436, ENSG00000055118, ENSG00000174106, ENSG00000157020, ENSG00000166949, ENSG0000…
GO:0044445~cytosolic part	5.47035371217967E-18	2.382642950193812E-16	ENSG00000105176, ENSG00000161016, ENSG00000125445, ENSG00000148303, ENSG00000120438, ENSG00000124614, ENSG00000171863, ENSG00000168036, ENSG00000063177, ENSG00000156482, ENSG00000145592, ENSG00000171858, ENSG00000222604, ENSG00000108298, ENSG00000134419, ENSG00000089157, ENSG00000122026, ENSG00000083845, ENSG00000166441, ENSG00000145675, ENSG00000122406, ENSG00000114391, ENSG00000221983, ENSG0000…
GO:0005759~mitochondrial matrix	4.873425811163228E-15	2.0161650127192843E-13	ENSG00000146282, ENSG00000114054, ENSG00000108064, ENSG00000146701, ENSG00000027001, ENSG00000140521, ENSG00000172172, ENSG00000055950, ENSG00000164284, ENSG00000171421, ENSG00000178952, ENSG00000123453, ENSG00000106105, ENSG00000065427, ENSG00000156502, ENSG00000062485, ENSG00000198015, ENSG00000124523, ENSG00000125656, ENSG00000166902, ENSG00000099624, ENSG00000103423, ENSG00000162851, ENSG0000…
GO:0031980~mitochondrial lumen	4.873425811163228E-15	2.0161650127192843E-13	ENSG00000146282, ENSG00000114054, ENSG00000108064, ENSG00000146701, ENSG00000027001, ENSG00000140521, ENSG00000172172, ENSG00000055950, ENSG00000164284, ENSG00000171421, ENSG00000178952, ENSG00000123453, ENSG00000106105, ENSG00000065427, ENSG00000156502, ENSG00000062485, ENSG00000198015, ENSG00000124523, ENSG00000125656, ENSG00000166902, ENSG00000099624, ENSG00000103423, ENSG00000162851, ENSG0000…
GO:0015935~small ribosomal subunit	4.8287886810638014E-14	1.893152301590817E-12	ENSG00000008988, ENSG00000125445, ENSG00000118181, ENSG00000182180, ENSG00000187145, ENSG00000125901, ENSG00000147586, ENSG00000105193, ENSG00000138326, ENSG00000197728, ENSG00000124614, ENSG00000171863, ENSG00000177954, ENSG00000171858, ENSG00000181163, ENSG00000061794, ENSG00000134419, ENSG00000115268, ENSG00000204568, ENSG00000149806, ENSG00000150991, ENSG00000083845, ENSG00000112306, ENSG0000…
GO:0022627~cytosolic small ribosomal subunit	1.0761146967216221E-13	4.016342813883966E-12	ENSG00000008988, ENSG00000125445, ENSG00000118181, ENSG00000105193, ENSG00000138326, ENSG00000197728, ENSG00000124614, ENSG00000171863, ENSG00000177954, ENSG00000171858, ENSG00000134419, ENSG00000115268, ENSG00000149806, ENSG00000150991, ENSG00000083845, ENSG00000112306, ENSG00000198034, ENSG00000221983, ENSG00000213741, ENSG00000087086, ENSG00000110700, ENSG00000186468, ENSG00000168028, ENSG0000…
GO:0005681~spliceosome	3.6012624604918205E-12	1.2833478724161296E-10	ENSG00000112739, ENSG00000100109, ENSG00000116679, ENSG00000179409, ENSG00000140829, ENSG00000077312, ENSG00000137168, ENSG00000117360, ENSG00000144028, ENSG00000125944, ENSG00000106344, ENSG00000082516, ENSG00000183258, ENSG00000139675, ENSG00000136450, ENSG00000070756, ENSG00000141543, ENSG00000134453, ENSG00000116830, ENSG00000165119, ENSG00000095787, ENSG00000135486, ENSG00000169813, ENSG0000…
GO:0005694~chromosome	3.6106641386911884E-12	1.2307665997468575E-10	ENSG00000112739, ENSG00000163781, ENSG00000124097, ENSG00000188312, ENSG00000171316, ENSG00000076242, ENSG00000196419, ENSG00000083635, ENSG00000204410, ENSG00000120438, ENSG00000113648, ENSG00000167842, ENSG00000005007, ENSG00000171223, ENSG00000140525, ENSG00000160783, ENSG00000158169, ENSG00000156970, ENSG00000101266, ENSG00000165271, ENSG00000178028, ENSG00000130726, ENSG00000111581, ENSG0000…
GO:0016604~nuclear body	9.2014780459921E-12	3.005832249769469E-10	ENSG00000163781, ENSG00000215301, ENSG00000161547, ENSG00000100109, ENSG00000099381, ENSG00000179409, ENSG00000174891, ENSG00000221978, ENSG00000126603, ENSG00000117360, ENSG00000145912, ENSG00000172273, ENSG00000111605, ENSG00000143207, ENSG00000124782, ENSG00000104408, ENSG00000082516, ENSG00000068878, ENSG00000121390, ENSG00000078043, ENSG00000141644, ENSG00000171953, ENSG00000197299, ENSG0000…
GO:0005740~mitochondrial envelope	2.6434317995935533E-11	8.289796626925749E-10	ENSG00000115286, ENSG00000100075, ENSG00000146701, ENSG00000125648, ENSG00000115204, ENSG00000138035, ENSG00000197142, ENSG00000140521, ENSG00000160194, ENSG00000175606, ENSG00000023228, ENSG00000164284, ENSG00000214736, ENSG00000117862, ENSG00000009307, ENSG00000167774, ENSG00000125454, ENSG00000117118, ENSG00000178127, ENSG00000115317, ENSG00000125459, ENSG00000165264, ENSG00000124523, ENSG0000…
GO:0015934~large ribosomal subunit	4.4648279462874765E-11	1.3463175019268192E-9	ENSG00000174444, ENSG00000162910, ENSG00000161016, ENSG00000148303, ENSG00000172172, ENSG00000137547, ENSG00000156482, ENSG00000063177, ENSG00000145592, ENSG00000055950, ENSG00000109475, ENSG00000181163, ENSG00000171421, ENSG00000222604, ENSG00000108298, ENSG00000177600, ENSG00000169288, ENSG00000142541, ENSG00000089157, ENSG00000100316, ENSG00000122026, ENSG00000130255, ENSG00000130312, ENSG0000…
GO:0044427~chromosomal part	1.0559411743569286E-10	3.066139453444805E-9	ENSG00000188312, ENSG00000171316, ENSG00000076242, ENSG00000196419, ENSG00000083635, ENSG00000204410, ENSG00000120438, ENSG00000113648, ENSG00000167842, ENSG00000005007, ENSG00000171223, ENSG00000160783, ENSG00000158169, ENSG00000156970, ENSG00000101266, ENSG00000178028, ENSG00000130726, ENSG00000111581, ENSG00000122545, ENSG00000197299, ENSG00000124529, ENSG00000197837, ENSG00000221944, ENSG0000…
GO:0005643~nuclear pore	2.2981090848431292E-10	6.434706545377367E-9	ENSG00000124207, ENSG00000186432, ENSG00000132341, ENSG00000205339, ENSG00000108559, ENSG00000155561, ENSG00000002822, ENSG00000113569, ENSG00000163002, ENSG00000058804, ENSG00000132661, ENSG00000138750, ENSG00000162231, ENSG00000111581, ENSG00000124789, ENSG00000136243, ENSG00000086200, ENSG00000196497, ENSG00000095319, ENSG00000094914, ENSG00000143815, ENSG00000108424, ENSG00000168872, ENSG0000…
GO:0005635~nuclear envelope	3.8983961707066387E-10	1.0539112027529995E-8	ENSG00000099194, ENSG00000138095, ENSG00000117724, ENSG00000144224, ENSG00000087338, ENSG00000186432, ENSG00000108559, ENSG00000002822, ENSG00000163002, ENSG00000058804, ENSG00000172893, ENSG00000132661, ENSG00000143799, ENSG00000070081, ENSG00000138750, ENSG00000213689, ENSG00000160117, ENSG00000111581, ENSG00000124789, ENSG00000086200, ENSG00000196497, ENSG00000158710, ENSG00000095319, ENSG0000…
GO:0031966~mitochondrial membrane	4.6191634051702575E-10	1.207141497872044E-8	ENSG00000115286, ENSG00000100075, ENSG00000146701, ENSG00000125648, ENSG00000115204, ENSG00000197142, ENSG00000140521, ENSG00000160194, ENSG00000175606, ENSG00000023228, ENSG00000164284, ENSG00000214736, ENSG00000009307, ENSG00000167774, ENSG00000125454, ENSG00000117118, ENSG00000178127, ENSG00000125459, ENSG00000165264, ENSG00000087088, ENSG00000099624, ENSG00000186298, ENSG00000004139, ENSG0000…
GO:0046930~pore complex	1.4965845319328315E-9	3.784910462822921E-8	ENSG00000186432, ENSG00000108559, ENSG00000213585, ENSG00000002822, ENSG00000058804, ENSG00000163002, ENSG00000132661, ENSG00000138750, ENSG00000111581, ENSG00000124789, ENSG00000086200, ENSG00000196497, ENSG00000095319, ENSG00000108424, ENSG00000126883, ENSG00000169371, ENSG00000163904, ENSG00000184575, ENSG00000047410, ENSG00000087088, ENSG00000102898, ENSG00000085415, ENSG00000153207, ENSG0000…
GO:0022625~cytosolic large ribosomal subunit	3.620034709131439E-9	8.869084677787242E-8	ENSG00000174444, ENSG00000161016, ENSG00000148303, ENSG00000063177, ENSG00000156482, ENSG00000145592, ENSG00000109475, ENSG00000222604, ENSG00000177600, ENSG00000108298, ENSG00000089157, ENSG00000122026, ENSG00000100316, ENSG00000130255, ENSG00000188846, ENSG00000122406, ENSG00000166441, ENSG00000089009, ENSG00000114391, ENSG00000198918, ENSG00000144713, ENSG00000105640, ENSG00000163923, ENSG0000…
GO:0031090~organelle membrane	7.855157785545853E-9	1.8661948852916055E-7	ENSG00000100075, ENSG00000115286, ENSG00000215305, ENSG00000159063, ENSG00000197142, ENSG00000086598, ENSG00000160194, ENSG00000175606, ENSG00000023228, ENSG00000154118, ENSG00000070081, ENSG00000214736, ENSG00000198911, ENSG00000088832, ENSG00000009307, ENSG00000117118, ENSG00000178127, ENSG00000139370, ENSG00000166598, ENSG00000103335, ENSG00000163463, ENSG00000156675, ENSG00000087088, ENSG0000…
GO:0019866~organelle inner membrane	1.1934312045515203E-8	2.751911603038337E-7	ENSG00000115286, ENSG00000100075, ENSG00000146701, ENSG00000125648, ENSG00000115204, ENSG00000197142, ENSG00000140521, ENSG00000160194, ENSG00000023228, ENSG00000164284, ENSG00000009307, ENSG00000167774, ENSG00000125454, ENSG00000117118, ENSG00000178127, ENSG00000165264, ENSG00000099624, ENSG00000104980, ENSG00000174106, ENSG00000088766, ENSG00000059573, ENSG00000166949, ENSG00000132305, ENSG0000…
GO:0016607~nuclear speck	2.7254568271074352E-8	6.105021511659814E-7	ENSG00000215301, ENSG00000161547, ENSG00000100109, ENSG00000099381, ENSG00000174891, ENSG00000221978, ENSG00000126603, ENSG00000117360, ENSG00000143207, ENSG00000124782, ENSG00000078043, ENSG00000068878, ENSG00000171953, ENSG00000141644, ENSG00000136450, ENSG00000141543, ENSG00000095787, ENSG00000133226, ENSG00000145833, ENSG00000197579, ENSG00000184436, ENSG00000120688, ENSG00000100883, ENSG0000…
GO:0005743~mitochondrial inner membrane	2.9511624202526677E-7	6.426956232208347E-6	ENSG00000115286, ENSG00000100075, ENSG00000125648, ENSG00000146701, ENSG00000115204, ENSG00000197142, ENSG00000140521, ENSG00000160194, ENSG00000023228, ENSG00000164284, ENSG00000009307, ENSG00000167774, ENSG00000125454, ENSG00000178127, ENSG00000117118, ENSG00000165264, ENSG00000099624, ENSG00000104980, ENSG00000088766, ENSG00000059573, ENSG00000132305, ENSG00000126953, ENSG00000007923, ENSG0000…
GO:0030530~heterogeneous nuclear ribonucleoprotein complex	1.2362873121594428E-6	2.6195598832323697E-5	ENSG00000011304, ENSG00000105323, ENSG00000165119, ENSG00000135486, ENSG00000169045, ENSG00000169813, ENSG00000122566, ENSG00000104824, ENSG00000152795, ENSG00000177733, ENSG00000153187, ENSG00000125944, ENSG00000096746, ENSG00000138668, ENSG00000125970
GO:0000123~histone acetyltransferase complex	3.2457668454268472E-6	6.696316146026504E-5	ENSG00000136504, ENSG00000071243, ENSG00000083168, ENSG00000196284, ENSG00000152382, ENSG00000087152, ENSG00000183495, ENSG00000183207, ENSG00000077684, ENSG00000178028, ENSG00000120656, ENSG00000187325, ENSG00000172977, ENSG00000064313, ENSG00000075624, ENSG00000108773, ENSG00000135801, ENSG00000101189, ENSG00000136518, ENSG00000162227, ENSG00000196367, ENSG00000156650, ENSG00000127337, ENSG0000…
GO:0042470~melanosome	3.837803565159203E-6	7.714686425241979E-5	ENSG00000109971, ENSG00000080824, ENSG00000072274, ENSG00000132341, ENSG00000170248, ENSG00000187109, ENSG00000197043, ENSG00000185624, ENSG00000104388, ENSG00000075785, ENSG00000108953, ENSG00000155660, ENSG00000168003, ENSG00000117450, ENSG00000109133, ENSG00000132386, ENSG00000120063, ENSG00000100099, ENSG00000133392, ENSG00000122359, ENSG00000185896, ENSG00000089597, ENSG00000166598, ENSG0000…
GO:0048770~pigment granule	3.837803565159203E-6	7.714686425241979E-5	ENSG00000109971, ENSG00000080824, ENSG00000072274, ENSG00000132341, ENSG00000170248, ENSG00000187109, ENSG00000197043, ENSG00000185624, ENSG00000104388, ENSG00000075785, ENSG00000108953, ENSG00000155660, ENSG00000168003, ENSG00000117450, ENSG00000109133, ENSG00000132386, ENSG00000120063, ENSG00000100099, ENSG00000133392, ENSG00000122359, ENSG00000185896, ENSG00000089597, ENSG00000166598, ENSG0000…
GO:0005819~spindle	7.580853826879264E-6	1.485742599610651E-4	ENSG00000111859, ENSG00000112029, ENSG00000169220, ENSG00000117724, ENSG00000067208, ENSG00000002822, ENSG00000182923, ENSG00000094804, ENSG00000130177, ENSG00000137822, ENSG00000156970, ENSG00000101367, ENSG00000104218, ENSG00000122545, ENSG00000076382, ENSG00000137824, ENSG00000102699, ENSG00000108055, ENSG00000176623, ENSG00000147874, ENSG00000007168, ENSG00000126216, ENSG00000134690, ENSG0000…
GO:0044454~nuclear chromosome part	7.71323394981725E-6	1.4748177564904985E-4	ENSG00000175054, ENSG00000149115, ENSG00000163041, ENSG00000076242, ENSG00000196419, ENSG00000083635, ENSG00000204410, ENSG00000120438, ENSG00000113648, ENSG00000088305, ENSG00000101266, ENSG00000130726, ENSG00000116478, ENSG00000197299, ENSG00000137265, ENSG00000119684, ENSG00000108055, ENSG00000103275, ENSG00000196591, ENSG00000132604, ENSG00000122779, ENSG00000012822, ENSG00000173473, ENSG0000…
GO:0000775~chromosome, centromeric region	7.71323394981725E-6	1.4748177564904985E-4	ENSG00000169689, ENSG00000188312, ENSG00000123485, ENSG00000117724, ENSG00000151725, ENSG00000184900, ENSG00000120334, ENSG00000167842, ENSG00000002822, ENSG00000160783, ENSG00000156970, ENSG00000111581, ENSG00000122545, ENSG00000076382, ENSG00000221944, ENSG00000165416, ENSG00000009954, ENSG00000136982, ENSG00000047410, ENSG00000085415, ENSG00000163939, ENSG00000134690, ENSG00000007168, ENSG0000…
GO:0034399~nuclear periphery	9.340614765185739E-6	1.7434375695557502E-4	ENSG00000105229, ENSG00000117724, ENSG00000087338, ENSG00000083635, ENSG00000172216, ENSG00000183207, ENSG00000141562, ENSG00000172757, ENSG00000121390, ENSG00000154832, ENSG00000113368, ENSG00000197299, ENSG00000138398, ENSG00000100811, ENSG00000108055, ENSG00000079134, ENSG00000133226, ENSG00000163635, ENSG00000133895, ENSG00000011243, ENSG00000160789, ENSG00000116560, ENSG00000153207, ENSG0000…
GO:0012505~endomembrane system	9.53950147720673E-6	1.7391521990528513E-4	ENSG00000159063, ENSG00000144224, ENSG00000086598, ENSG00000157538, ENSG00000154118, ENSG00000070081, ENSG00000198911, ENSG00000088832, ENSG00000196497, ENSG00000166598, ENSG00000126883, ENSG00000087088, ENSG00000156675, ENSG00000163463, ENSG00000184436, ENSG00000088035, ENSG00000055118, ENSG00000160967, ENSG00000174106, ENSG00000157020, ENSG00000131871, ENSG00000150961, ENSG00000126091, ENSG0000…
GO:0000785~chromatin	1.0382953307631531E-5	1.8498919769149857E-4	ENSG00000175054, ENSG00000149115, ENSG00000127616, ENSG00000171316, ENSG00000163041, ENSG00000117724, ENSG00000083635, ENSG00000113648, ENSG00000120438, ENSG00000005007, ENSG00000105011, ENSG00000171223, ENSG00000088305, ENSG00000158169, ENSG00000104408, ENSG00000129933, ENSG00000101266, ENSG00000130726, ENSG00000116478, ENSG00000103479, ENSG00000130522, ENSG00000137265, ENSG00000124529, ENSG0000…
GO:0016363~nuclear matrix	1.0792744298266873E-5	1.880169268604348E-4	ENSG00000105229, ENSG00000117724, ENSG00000087338, ENSG00000083635, ENSG00000172216, ENSG00000183207, ENSG00000172757, ENSG00000121390, ENSG00000154832, ENSG00000197299, ENSG00000113368, ENSG00000138398, ENSG00000100811, ENSG00000108055, ENSG00000079134, ENSG00000163635, ENSG00000133226, ENSG00000133895, ENSG00000011243, ENSG00000160789, ENSG00000116560, ENSG00000153207, ENSG00000084774, ENSG0000…
GO:0042645~mitochondrial nucleoid	2.203948197196998E-5	3.7556302981323064E-4	ENSG00000182199, ENSG00000138095, ENSG00000106028, ENSG00000029639, ENSG00000132153, ENSG00000108064, ENSG00000108829, ENSG00000140521, ENSG00000213585, ENSG00000165637, ENSG00000166855, ENSG00000136480, ENSG00000103423, ENSG00000004142, ENSG00000162851, ENSG00000178952, ENSG00000113013, ENSG00000110955, ENSG00000156502, ENSG00000196365
GO:0009295~nucleoid	2.203948197196998E-5	3.7556302981323064E-4	ENSG00000182199, ENSG00000138095, ENSG00000106028, ENSG00000029639, ENSG00000132153, ENSG00000108064, ENSG00000108829, ENSG00000140521, ENSG00000213585, ENSG00000165637, ENSG00000166855, ENSG00000136480, ENSG00000103423, ENSG00000004142, ENSG00000162851, ENSG00000178952, ENSG00000113013, ENSG00000110955, ENSG00000156502, ENSG00000196365
GO:0000228~nuclear chromosome	3.057626011307443E-5	5.099157874542959E-4	ENSG00000163781, ENSG00000175054, ENSG00000149115, ENSG00000163041, ENSG00000138095, ENSG00000076242, ENSG00000196419, ENSG00000083635, ENSG00000113648, ENSG00000204410, ENSG00000120438, ENSG00000088305, ENSG00000165271, ENSG00000101266, ENSG00000130726, ENSG00000116478, ENSG00000197299, ENSG00000164104, ENSG00000137265, ENSG00000119684, ENSG00000108055, ENSG00000099956, ENSG00000103275, ENSG0000…
GO:0031968~organelle outer membrane	7.22018702308193E-5	0.001178644641680826	ENSG00000115657, ENSG00000132155, ENSG00000138095, ENSG00000158828, ENSG00000173726, ENSG00000151726, ENSG00000105327, ENSG00000130204, ENSG00000197142, ENSG00000175727, ENSG00000213585, ENSG00000171552, ENSG00000172893, ENSG00000171791, ENSG00000070081, ENSG00000158882, ENSG00000214736, ENSG00000064012, ENSG00000008394, ENSG00000196683, ENSG00000110090, ENSG00000116688, ENSG00000125459, ENSG0000…
GO:0034708~methyltransferase complex	7.322989417982847E-5	0.0011710350126503677	ENSG00000117222, ENSG00000147162, ENSG00000075624, ENSG00000118058, ENSG00000094916, ENSG00000099381, ENSG00000167548, ENSG00000157212, ENSG00000105663, ENSG00000133895, ENSG00000186298, ENSG00000213639, ENSG00000172531, ENSG00000106462, ENSG00000172534
GO:0035097~histone methyltransferase complex	7.322989417982847E-5	0.0011710350126503677	ENSG00000117222, ENSG00000147162, ENSG00000075624, ENSG00000118058, ENSG00000094916, ENSG00000099381, ENSG00000167548, ENSG00000157212, ENSG00000105663, ENSG00000133895, ENSG00000186298, ENSG00000213639, ENSG00000172531, ENSG00000106462, ENSG00000172534
GO:0030532~small nuclear ribonucleoprotein complex	1.2036172840760516E-4	0.0018856054962284041	ENSG00000124562, ENSG00000139343, ENSG00000167088, ENSG00000100028, ENSG00000179409, ENSG00000131876, ENSG00000189091, ENSG00000144028, ENSG00000104897, ENSG00000174243, ENSG00000143977, ENSG00000114767, ENSG00000125870, ENSG00000125835, ENSG00000130520, ENSG00000182004
GO:0016591~DNA-directed RNA polymerase II, holoenzyme	1.2116915402349778E-4	0.001861057699115598	ENSG00000028839, ENSG00000105176, ENSG00000134014, ENSG00000196284, ENSG00000110768, ENSG00000127054, ENSG00000213780, ENSG00000112592, ENSG00000185085, ENSG00000099817, ENSG00000163882, ENSG00000149262, ENSG00000070061, ENSG00000143493, ENSG00000120656, ENSG00000140307, ENSG00000187325, ENSG00000181222, ENSG00000143624, ENSG00000064313, ENSG00000155229, ENSG00000144231, ENSG00000197780, ENSG0000…
GO:0000151~ubiquitin ligase complex	1.2576409328843432E-4	0.0018944580479736128	ENSG00000135108, ENSG00000139842, ENSG00000100387, ENSG00000105879, ENSG00000100225, ENSG00000103264, ENSG00000166233, ENSG00000122257, ENSG00000176386, ENSG00000089053, ENSG00000156970, ENSG00000198373, ENSG00000103266, ENSG00000160445, ENSG00000141665, ENSG00000113558, ENSG00000124257, ENSG00000044090, ENSG00000151876, ENSG00000164162, ENSG00000151893, ENSG00000163961, ENSG00000138376, ENSG0000…
GO:0005793~ER-Golgi intermediate compartment	1.9089862323038305E-4	0.002820144349847342	ENSG00000111885, ENSG00000087502, ENSG00000136813, ENSG00000103335, ENSG00000142186, ENSG00000184840, ENSG00000074695, ENSG00000101310, ENSG00000086598, ENSG00000185624, ENSG00000074842, ENSG00000090615, ENSG00000182149, ENSG00000113719, ENSG00000170348, ENSG00000070081, ENSG00000180398, ENSG00000100522, ENSG00000107651, ENSG00000105438, ENSG00000136731, ENSG00000174851
GO:0019867~outer membrane	2.0763564282738373E-4	0.0030103347624684806	ENSG00000115657, ENSG00000132155, ENSG00000138095, ENSG00000158828, ENSG00000173726, ENSG00000151726, ENSG00000105327, ENSG00000130204, ENSG00000197142, ENSG00000175727, ENSG00000213585, ENSG00000171552, ENSG00000172893, ENSG00000171791, ENSG00000070081, ENSG00000158882, ENSG00000214736, ENSG00000064012, ENSG00000008394, ENSG00000196683, ENSG00000110090, ENSG00000116688, ENSG00000125459, ENSG0000…
GO:0005813~centrosome	2.2440884429451028E-4	0.0031940930462066586	ENSG00000163781, ENSG00000116127, ENSG00000177731, ENSG00000100823, ENSG00000101624, ENSG00000115073, ENSG00000170248, ENSG00000095066, ENSG00000156876, ENSG00000067208, ENSG00000120438, ENSG00000119397, ENSG00000002822, ENSG00000168036, ENSG00000130177, ENSG00000182923, ENSG00000182866, ENSG00000137822, ENSG00000156970, ENSG00000101367, ENSG00000167671, ENSG00000102760, ENSG00000149923, ENSG0000…
GO:0000790~nuclear chromatin	3.1652131738967916E-4	0.004422193073454039	ENSG00000175054, ENSG00000149115, ENSG00000163041, ENSG00000076108, ENSG00000083635, ENSG00000120438, ENSG00000113648, ENSG00000122565, ENSG00000088305, ENSG00000152455, ENSG00000110330, ENSG00000101266, ENSG00000130726, ENSG00000116478, ENSG00000137265, ENSG00000164442, ENSG00000116062, ENSG00000188486, ENSG00000077463, ENSG00000094916, ENSG00000196591, ENSG00000122779, ENSG00000173473, ENSG0000…
GO:0044431~Golgi apparatus part	4.953803905025807E-4	0.006792169555430827	ENSG00000152056, ENSG00000124198, ENSG00000221838, ENSG00000120805, ENSG00000070081, ENSG00000088833, ENSG00000144674, ENSG00000111885, ENSG00000173905, ENSG00000168282, ENSG00000105829, ENSG00000103426, ENSG00000072958, ENSG00000168899, ENSG00000136152, ENSG00000160967, ENSG00000140943, ENSG00000103496, ENSG00000150961, ENSG00000136813, ENSG00000126091, ENSG00000090863, ENSG00000107554, ENSG0000…
GO:0005741~mitochondrial outer membrane	4.997603485321449E-4	0.0067342921971269565	ENSG00000115657, ENSG00000132155, ENSG00000158828, ENSG00000151726, ENSG00000173726, ENSG00000105327, ENSG00000130204, ENSG00000197142, ENSG00000175727, ENSG00000213585, ENSG00000171552, ENSG00000171791, ENSG00000158882, ENSG00000214736, ENSG00000064012, ENSG00000008394, ENSG00000196683, ENSG00000110090, ENSG00000116688, ENSG00000125459, ENSG00000097033, ENSG00000088888, ENSG00000128654, ENSG0000…
GO:0000313~organellar ribosome	5.436609721737646E-4	0.007200158951389479	ENSG00000130312, ENSG00000162910, ENSG00000183093, ENSG00000214026, ENSG00000120333, ENSG00000182180, ENSG00000198015, ENSG00000187145, ENSG00000108826, ENSG00000125901, ENSG00000147586, ENSG00000116898, ENSG00000172172, ENSG00000055950, ENSG00000166902, ENSG00000171421, ENSG00000169288, ENSG00000090263, ENSG00000061794, ENSG00000154719, ENSG00000204568, ENSG00000114686, ENSG00000185608, ENSG0000…
GO:0005761~mitochondrial ribosome	5.436609721737646E-4	0.007200158951389479	ENSG00000130312, ENSG00000162910, ENSG00000183093, ENSG00000214026, ENSG00000120333, ENSG00000182180, ENSG00000198015, ENSG00000187145, ENSG00000108826, ENSG00000125901, ENSG00000147586, ENSG00000116898, ENSG00000172172, ENSG00000055950, ENSG00000166902, ENSG00000171421, ENSG00000169288, ENSG00000090263, ENSG00000061794, ENSG00000154719, ENSG00000204568, ENSG00000114686, ENSG00000185608, ENSG0000…
GO:0044452~nucleolar part	7.24457620080021E-4	0.009424980647513292	ENSG00000068654, ENSG00000186184, ENSG00000055044, ENSG00000170727, ENSG00000168564, ENSG00000100129, ENSG00000076108, ENSG00000172336, ENSG00000105202, ENSG00000101361, ENSG00000147889, ENSG00000148296, ENSG00000181163, ENSG00000124787, ENSG00000064012, ENSG00000117877
GO:0043189~H4/H2A histone acetyltransferase complex	8.40792375283276E-4	0.010752568368798343	ENSG00000183207, ENSG00000071243, ENSG00000196367, ENSG00000075624, ENSG00000127337, ENSG00000178028, ENSG00000101189, ENSG00000136518, ENSG00000183495, ENSG00000172977, ENSG00000163875
GO:0031461~cullin-RING ubiquitin ligase complex	8.40792375283276E-4	0.010752568368798343	ENSG00000139842, ENSG00000112659, ENSG00000055130, ENSG00000160445, ENSG00000141665, ENSG00000113558, ENSG00000103264, ENSG00000166266, ENSG00000044090, ENSG00000151893, ENSG00000176248
GO:0000502~proteasome complex	8.911881316821049E-4	0.011210926049451841	ENSG00000119912, ENSG00000131467, ENSG00000136813, ENSG00000119318, ENSG00000154611, ENSG00000205220, ENSG00000143106, ENSG00000130706, ENSG00000153827, ENSG00000132963, ENSG00000068878, ENSG00000108294, ENSG00000125818, ENSG00000135018, ENSG00000013275, ENSG00000114062, ENSG00000009335, ENSG00000103035, ENSG00000159352, ENSG00000126067, ENSG00000108344, ENSG00000106211, ENSG00000115233, ENSG0000…
GO:0000776~kinetochore	8.995500182414927E-4	0.011136957967261885	ENSG00000154473, ENSG00000117724, ENSG00000123485, ENSG00000151725, ENSG00000184900, ENSG00000167842, ENSG00000002822, ENSG00000160783, ENSG00000156970, ENSG00000111581, ENSG00000122545, ENSG00000153044, ENSG00000076382, ENSG00000166582, ENSG00000165416, ENSG00000188612, ENSG00000094916, ENSG00000079616, ENSG00000047410, ENSG00000100162, ENSG00000145919, ENSG00000085415, ENSG00000163939, ENSG0000…
GO:0000792~heterochromatin	9.290992216098603E-4	0.011322172256736818	ENSG00000175054, ENSG00000149115, ENSG00000127616, ENSG00000163041, ENSG00000188486, ENSG00000009954, ENSG00000076108, ENSG00000077463, ENSG00000094916, ENSG00000196591, ENSG00000149503, ENSG00000120438, ENSG00000113648, ENSG00000122565, ENSG00000173473, ENSG00000088305, ENSG00000152455, ENSG00000121481, ENSG00000110330, ENSG00000132475, ENSG00000071655, ENSG00000130726
GO:0005732~small nucleolar ribonucleoprotein complex	9.95288829161205E-4	0.011938852077208684	ENSG00000055044, ENSG00000109534, ENSG00000145414, ENSG00000105202, ENSG00000120800, ENSG00000011260, ENSG00000101361, ENSG00000145912, ENSG00000182117, ENSG00000165271, ENSG00000124383, ENSG00000125835, ENSG00000114767
GO:0005667~transcription factor complex	0.0012108107410431655	0.014288613327191446	ENSG00000028839, ENSG00000138795, ENSG00000160199, ENSG00000101665, ENSG00000116679, ENSG00000196419, ENSG00000169136, ENSG00000148308, ENSG00000112561, ENSG00000172766, ENSG00000110768, ENSG00000115207, ENSG00000213780, ENSG00000112592, ENSG00000168036, ENSG00000042429, ENSG00000160783, ENSG00000173039, ENSG00000143799, ENSG00000155115, ENSG00000107438, ENSG00000125484, ENSG00000129173, ENSG0000…
GO:0005815~microtubule organizing center	0.0013501952526836821	0.015685653729363036	ENSG00000163781, ENSG00000116127, ENSG00000177731, ENSG00000100823, ENSG00000101624, ENSG00000115073, ENSG00000135912, ENSG00000170248, ENSG00000095066, ENSG00000156876, ENSG00000067208, ENSG00000120438, ENSG00000119397, ENSG00000002822, ENSG00000168036, ENSG00000130177, ENSG00000182923, ENSG00000182866, ENSG00000137822, ENSG00000156970, ENSG00000101367, ENSG00000167671, ENSG00000118162, ENSG0000…
GO:0044455~mitochondrial membrane part	0.0016353060157119669	0.018692633941164383	ENSG00000115286, ENSG00000132305, ENSG00000173726, ENSG00000130204, ENSG00000151366, ENSG00000163626, ENSG00000105197, ENSG00000160194, ENSG00000168653, ENSG00000175606, ENSG00000124172, ENSG00000023228, ENSG00000099800, ENSG00000155463, ENSG00000140990, ENSG00000110955, ENSG00000140740, ENSG00000143224, ENSG00000167774, ENSG00000196683, ENSG00000167792, ENSG00000074582, ENSG00000167283, ENSG0000…
GO:0005783~endoplasmic reticulum	0.0016447843595328252	0.018530117114893163	ENSG00000123179, ENSG00000084073, ENSG00000159063, ENSG00000144224, ENSG00000184840, ENSG00000197142, ENSG00000103227, ENSG00000143418, ENSG00000184743, ENSG00000134824, ENSG00000033011, ENSG00000154118, ENSG00000070081, ENSG00000128973, ENSG00000153066, ENSG00000198911, ENSG00000088832, ENSG00000153395, ENSG00000185000, ENSG00000171135, ENSG00000166598, ENSG00000103335, ENSG00000188428, ENSG0000…
GO:0005657~replication fork	0.0021488095305763457	0.023804652222561007	ENSG00000117748, ENSG00000188486, ENSG00000119048, ENSG00000196591, ENSG00000049541, ENSG00000146676, ENSG00000133119, ENSG00000104472, ENSG00000141510, ENSG00000178028, ENSG00000163918, ENSG00000035928, ENSG00000070950, ENSG00000197299, ENSG00000112118, ENSG00000198056, ENSG00000122515
GO:0015030~Cajal body	0.0021488095305763457	0.023804652222561007	ENSG00000160201, ENSG00000041802, ENSG00000109534, ENSG00000124562, ENSG00000137574, ENSG00000179409, ENSG00000167978, ENSG00000145833, ENSG00000046647, ENSG00000145912, ENSG00000172273, ENSG00000182117, ENSG00000142252, ENSG00000082516, ENSG00000082898, ENSG00000104147, ENSG00000121058
GO:0035267~NuA4 histone acetyltransferase complex	0.002265906536021817	0.02473797901898711	ENSG00000183207, ENSG00000071243, ENSG00000196367, ENSG00000075624, ENSG00000127337, ENSG00000178028, ENSG00000136518, ENSG00000183495, ENSG00000172977, ENSG00000163875
GO:0000139~Golgi membrane	0.002689484101398061	0.028899141891581825	ENSG00000148384, ENSG00000152056, ENSG00000106299, ENSG00000124198, ENSG00000188603, ENSG00000129472, ENSG00000073849, ENSG00000111885, ENSG00000113615, ENSG00000133424, ENSG00000105829, ENSG00000142186, ENSG00000166747, ENSG00000103426, ENSG00000072958, ENSG00000143641, ENSG00000136840, ENSG00000164414, ENSG00000176087, ENSG00000198964, ENSG00000196961, ENSG00000160967, ENSG00000141367, ENSG0000…
GO:0030117~membrane coat	0.0028147991360120564	0.02981916544229346	ENSG00000129354, ENSG00000152056, ENSG00000150961, ENSG00000177879, ENSG00000157823, ENSG00000101310, ENSG00000221838, ENSG00000183020, ENSG00000138802, ENSG00000129083, ENSG00000042753, ENSG00000070718, ENSG00000103365, ENSG00000157191, ENSG00000113615, ENSG00000122705, ENSG00000142186, ENSG00000175416, ENSG00000161203, ENSG00000006125, ENSG00000166747, ENSG00000157978, ENSG00000176986, ENSG0000…
GO:0048475~coated membrane	0.0028147991360120564	0.02981916544229346	ENSG00000129354, ENSG00000152056, ENSG00000150961, ENSG00000177879, ENSG00000157823, ENSG00000101310, ENSG00000221838, ENSG00000183020, ENSG00000138802, ENSG00000129083, ENSG00000042753, ENSG00000070718, ENSG00000103365, ENSG00000157191, ENSG00000113615, ENSG00000122705, ENSG00000142186, ENSG00000175416, ENSG00000161203, ENSG00000006125, ENSG00000166747, ENSG00000157978, ENSG00000176986, ENSG0000…
GO:0015630~microtubule cytoskeleton	0.0030556076105504675	0.0319025103556283	ENSG00000163781, ENSG00000116127, ENSG00000170759, ENSG00000115073, ENSG00000125746, ENSG00000067208, ENSG00000120438, ENSG00000156876, ENSG00000130177, ENSG00000182923, ENSG00000137822, ENSG00000182866, ENSG00000156970, ENSG00000118162, ENSG00000167671, ENSG00000149923, ENSG00000104218, ENSG00000188229, ENSG00000122545, ENSG00000166974, ENSG00000137824, ENSG00000168397, ENSG00000108055, ENSG0000…
GO:0055029~nuclear DNA-directed RNA polymerase complex	0.003583516026018067	0.036831556392886045	ENSG00000068654, ENSG00000186184, ENSG00000105176, ENSG00000144231, ENSG00000186141, ENSG00000099817, ENSG00000168495, ENSG00000161980, ENSG00000148606, ENSG00000163882, ENSG00000100413, ENSG00000100142, ENSG00000181222, ENSG00000117877
GO:0000428~DNA-directed RNA polymerase complex	0.003583516026018067	0.036831556392886045	ENSG00000068654, ENSG00000186184, ENSG00000105176, ENSG00000144231, ENSG00000186141, ENSG00000099817, ENSG00000168495, ENSG00000161980, ENSG00000148606, ENSG00000163882, ENSG00000100413, ENSG00000100142, ENSG00000181222, ENSG00000117877
GO:0030132~clathrin coat of coated pit	0.003656824339903427	0.03708695950644825	ENSG00000122705, ENSG00000042753, ENSG00000175416, ENSG00000196961, ENSG00000183020, ENSG00000161203, ENSG00000157978, ENSG00000141367
GO:0005852~eukaryotic translation initiation factor 3 complex	0.004403577777176463	0.04394079640541104	ENSG00000104131, ENSG00000104408, ENSG00000107581, ENSG00000178982, ENSG00000100129, ENSG00000130811, ENSG00000147677, ENSG00000100353, ENSG00000106263, ENSG00000149100
GO:0032040~small-subunit processome	0.004795126118812442	0.04716458436581383	ENSG00000183751, ENSG00000183520, ENSG00000065183, ENSG00000156697, ENSG00000134987, ENSG00000214320

## Sheet: GO Molecular Function
Term	PValue	Benjamini	Genes
GO:0003723~RNA binding	3.665735614732302E-58	7.038212380286019E-55	ENSG00000091127, ENSG00000126070, ENSG00000215301, ENSG00000183496, ENSG00000138385, ENSG00000106355, ENSG00000099381, ENSG00000080802, ENSG00000171222, ENSG00000156482, ENSG00000144029, ENSG00000163682, ENSG00000163684, ENSG00000108256, ENSG00000104907, ENSG00000009307, ENSG00000156976, ENSG00000166441, ENSG00000138376, ENSG00000213079, ENSG00000198918, ENSG00000132603, ENSG00000106263, ENSG0000…
GO:0000166~nucleotide binding	8.960539737920182E-24	8.602118148403374E-21	ENSG00000167984, ENSG00000198909, ENSG00000160688, ENSG00000113240, ENSG00000197142, ENSG00000183495, ENSG00000080802, ENSG00000177646, ENSG00000099246, ENSG00000156970, ENSG00000171219, ENSG00000136877, ENSG00000078140, ENSG00000156976, ENSG00000034152, ENSG00000119684, ENSG00000136098, ENSG00000065243, ENSG00000124523, ENSG00000170606, ENSG00000106263, ENSG00000130741, ENSG00000071626, ENSG0000…
GO:0003735~structural constituent of ribosome	4.887312571789703E-22	3.12788004594541E-19	ENSG00000125445, ENSG00000180992, ENSG00000172172, ENSG00000156482, ENSG00000055950, ENSG00000144029, ENSG00000171421, ENSG00000222604, ENSG00000163682, ENSG00000134419, ENSG00000174748, ENSG00000163584, ENSG00000089157, ENSG00000165502, ENSG00000166441, ENSG00000198918, ENSG00000144713, ENSG00000198015, ENSG00000213741, ENSG00000110700, ENSG00000166902, ENSG00000170889, ENSG00000129824, ENSG0000…
GO:0001882~nucleoside binding	7.020677582779202E-16	3.197442310920451E-13	ENSG00000164080, ENSG00000167984, ENSG00000215301, ENSG00000171316, ENSG00000100077, ENSG00000198909, ENSG00000146282, ENSG00000170759, ENSG00000160688, ENSG00000071539, ENSG00000113240, ENSG00000197142, ENSG00000120438, ENSG00000183495, ENSG00000103222, ENSG00000144028, ENSG00000177646, ENSG00000099246, ENSG00000156970, ENSG00000171219, ENSG00000184216, ENSG00000078140, ENSG00000136877, ENSG0000…
GO:0005524~ATP binding	7.402851636504847E-16	2.984279490192421E-13	ENSG00000164080, ENSG00000167984, ENSG00000215301, ENSG00000171316, ENSG00000198909, ENSG00000146282, ENSG00000100077, ENSG00000170759, ENSG00000160688, ENSG00000071539, ENSG00000113240, ENSG00000197142, ENSG00000120438, ENSG00000183495, ENSG00000103222, ENSG00000144028, ENSG00000099246, ENSG00000156970, ENSG00000171219, ENSG00000184216, ENSG00000136877, ENSG00000078140, ENSG00000156976, ENSG0000…
GO:0030554~adenyl nucleotide binding	1.3832831714186146E-15	4.263256414560601E-13	ENSG00000164080, ENSG00000167984, ENSG00000215301, ENSG00000171316, ENSG00000100077, ENSG00000198909, ENSG00000146282, ENSG00000170759, ENSG00000160688, ENSG00000071539, ENSG00000113240, ENSG00000197142, ENSG00000120438, ENSG00000183495, ENSG00000103222, ENSG00000144028, ENSG00000177646, ENSG00000099246, ENSG00000156970, ENSG00000171219, ENSG00000184216, ENSG00000136877, ENSG00000078140, ENSG0000…
GO:0001883~purine nucleoside binding	2.439059720755528E-15	6.699085730588195E-13	ENSG00000164080, ENSG00000167984, ENSG00000215301, ENSG00000171316, ENSG00000100077, ENSG00000198909, ENSG00000146282, ENSG00000170759, ENSG00000160688, ENSG00000071539, ENSG00000113240, ENSG00000197142, ENSG00000120438, ENSG00000183495, ENSG00000103222, ENSG00000144028, ENSG00000177646, ENSG00000099246, ENSG00000156970, ENSG00000171219, ENSG00000184216, ENSG00000078140, ENSG00000136877, ENSG0000…
GO:0032559~adenyl ribonucleotide binding	3.4998494961994724E-15	8.526512829121202E-13	ENSG00000164080, ENSG00000167984, ENSG00000215301, ENSG00000171316, ENSG00000198909, ENSG00000146282, ENSG00000100077, ENSG00000170759, ENSG00000160688, ENSG00000071539, ENSG00000113240, ENSG00000197142, ENSG00000120438, ENSG00000183495, ENSG00000103222, ENSG00000144028, ENSG00000099246, ENSG00000156970, ENSG00000171219, ENSG00000184216, ENSG00000136877, ENSG00000078140, ENSG00000156976, ENSG0000…
GO:0017076~purine nucleotide binding	1.6538322990746226E-14	3.529065928375985E-12	ENSG00000164080, ENSG00000167984, ENSG00000215301, ENSG00000171316, ENSG00000100077, ENSG00000198909, ENSG00000146282, ENSG00000170759, ENSG00000160688, ENSG00000071539, ENSG00000113240, ENSG00000197142, ENSG00000120438, ENSG00000183495, ENSG00000103222, ENSG00000144028, ENSG00000177646, ENSG00000099246, ENSG00000156970, ENSG00000171219, ENSG00000184216, ENSG00000078140, ENSG00000136877, ENSG0000…
GO:0003677~DNA binding	8.424094105998641E-14	1.617905809325748E-11	ENSG00000164080, ENSG00000163781, ENSG00000146285, ENSG00000138380, ENSG00000215301, ENSG00000171316, ENSG00000160685, ENSG00000141446, ENSG00000164330, ENSG00000103326, ENSG00000169136, ENSG00000166432, ENSG00000197008, ENSG00000136169, ENSG00000141002, ENSG00000171222, ENSG00000183495, ENSG00000171223, ENSG00000176896, ENSG00000171425, ENSG00000204524, ENSG00000130726, ENSG00000100968, ENSG0000…
GO:0032555~purine ribonucleotide binding	8.85548825991366E-14	1.5463963443096418E-11	ENSG00000164080, ENSG00000167984, ENSG00000215301, ENSG00000171316, ENSG00000100077, ENSG00000198909, ENSG00000146282, ENSG00000170759, ENSG00000160688, ENSG00000071539, ENSG00000113240, ENSG00000197142, ENSG00000120438, ENSG00000183495, ENSG00000103222, ENSG00000144028, ENSG00000099246, ENSG00000156970, ENSG00000171219, ENSG00000184216, ENSG00000078140, ENSG00000136877, ENSG00000156976, ENSG0000…
GO:0032553~ribonucleotide binding	8.85548825991366E-14	1.5463963443096418E-11	ENSG00000164080, ENSG00000167984, ENSG00000215301, ENSG00000171316, ENSG00000100077, ENSG00000198909, ENSG00000146282, ENSG00000170759, ENSG00000160688, ENSG00000071539, ENSG00000113240, ENSG00000197142, ENSG00000120438, ENSG00000183495, ENSG00000103222, ENSG00000144028, ENSG00000099246, ENSG00000156970, ENSG00000171219, ENSG00000184216, ENSG00000078140, ENSG00000136877, ENSG00000156976, ENSG0000…
GO:0008135~translation factor activity, nucleic acid binding	4.211190564424923E-12	6.73789912752909E-10	ENSG00000126070, ENSG00000107581, ENSG00000103363, ENSG00000168827, ENSG00000067248, ENSG00000089195, ENSG00000075151, ENSG00000147677, ENSG00000158417, ENSG00000104408, ENSG00000178952, ENSG00000161960, ENSG00000134001, ENSG00000156508, ENSG00000145191, ENSG00000089154, ENSG00000156976, ENSG00000139726, ENSG00000204574, ENSG00000128886, ENSG00000110321, ENSG00000106682, ENSG00000106263, ENSG0000…
GO:0016875~ligase activity, forming carbon-oxygen bonds	4.300579351437999E-12	6.351595915887742E-10	ENSG00000146282, ENSG00000172053, ENSG00000110619, ENSG00000136628, ENSG00000124201, ENSG00000112855, ENSG00000137513, ENSG00000125821, ENSG00000067704, ENSG00000185418, ENSG00000065427, ENSG00000106105, ENSG00000179115, ENSG00000116120, ENSG00000011376, ENSG00000196305, ENSG00000204394, ENSG00000133706, ENSG00000031698, ENSG00000137411, ENSG00000103356, ENSG00000124160, ENSG00000130764, ENSG0000…
GO:0004812~aminoacyl-tRNA ligase activity	4.300579351437999E-12	6.351595915887742E-10	ENSG00000146282, ENSG00000172053, ENSG00000110619, ENSG00000136628, ENSG00000124201, ENSG00000112855, ENSG00000137513, ENSG00000125821, ENSG00000067704, ENSG00000185418, ENSG00000065427, ENSG00000106105, ENSG00000179115, ENSG00000116120, ENSG00000011376, ENSG00000196305, ENSG00000204394, ENSG00000133706, ENSG00000031698, ENSG00000137411, ENSG00000103356, ENSG00000124160, ENSG00000130764, ENSG0000…
GO:0016876~ligase activity, forming aminoacyl-tRNA and related compounds	4.300579351437999E-12	6.351595915887742E-10	ENSG00000146282, ENSG00000172053, ENSG00000110619, ENSG00000136628, ENSG00000124201, ENSG00000112855, ENSG00000137513, ENSG00000125821, ENSG00000067704, ENSG00000185418, ENSG00000065427, ENSG00000106105, ENSG00000179115, ENSG00000116120, ENSG00000011376, ENSG00000196305, ENSG00000204394, ENSG00000133706, ENSG00000031698, ENSG00000137411, ENSG00000103356, ENSG00000124160, ENSG00000130764, ENSG0000…
GO:0008134~transcription factor binding	5.28279304551114E-11	7.2449779509042855E-9	ENSG00000164080, ENSG00000028839, ENSG00000071539, ENSG00000169136, ENSG00000112592, ENSG00000113649, ENSG00000171222, ENSG00000171223, ENSG00000160783, ENSG00000108509, ENSG00000099246, ENSG00000107438, ENSG00000130726, ENSG00000100968, ENSG00000133740, ENSG00000141644, ENSG00000196591, ENSG00000146676, ENSG00000196498, ENSG00000197157, ENSG00000117505, ENSG00000139890, ENSG00000141510, ENSG0000…
GO:0003743~translation initiation factor activity	3.028592561615713E-10	3.876598875240944E-8	ENSG00000126070, ENSG00000122033, ENSG00000104131, ENSG00000107581, ENSG00000100129, ENSG00000067248, ENSG00000130811, ENSG00000123908, ENSG00000089195, ENSG00000075151, ENSG00000147677, ENSG00000063046, ENSG00000184708, ENSG00000158417, ENSG00000104408, ENSG00000175376, ENSG00000161960, ENSG00000137947, ENSG00000070785, ENSG00000134001, ENSG00000114867, ENSG00000100353, ENSG00000145191, ENSG0000…
GO:0004386~helicase activity	2.4852575877622117E-9	2.9823086256097753E-7	ENSG00000128908, ENSG00000164080, ENSG00000005100, ENSG00000079785, ENSG00000127616, ENSG00000108406, ENSG00000215301, ENSG00000171316, ENSG00000051341, ENSG00000071794, ENSG00000080503, ENSG00000196419, ENSG00000067248, ENSG00000152670, ENSG00000100201, ENSG00000140829, ENSG00000089737, ENSG00000145907, ENSG00000185163, ENSG00000123136, ENSG00000183495, ENSG00000005007, ENSG00000144028, ENSG0000…
GO:0030528~transcription regulator activity	5.3745726398943104E-8	6.0700873127927935E-6	ENSG00000164080, ENSG00000138380, ENSG00000160685, ENSG00000164330, ENSG00000103326, ENSG00000169136, ENSG00000138386, ENSG00000071539, ENSG00000110768, ENSG00000197008, ENSG00000141002, ENSG00000171222, ENSG00000171223, ENSG00000160783, ENSG00000176896, ENSG00000184216, ENSG00000130726, ENSG00000100968, ENSG00000104903, ENSG00000133740, ENSG00000141644, ENSG00000198911, ENSG00000074266, ENSG0000…
GO:0008026~ATP-dependent helicase activity	9.18559431184556E-8	9.797919711340697E-6	ENSG00000005100, ENSG00000079785, ENSG00000108406, ENSG00000215301, ENSG00000051341, ENSG00000196419, ENSG00000067248, ENSG00000100201, ENSG00000152670, ENSG00000140829, ENSG00000089737, ENSG00000123136, ENSG00000185163, ENSG00000145907, ENSG00000005007, ENSG00000183207, ENSG00000144028, ENSG00000138346, ENSG00000105671, ENSG00000161960, ENSG00000183258, ENSG00000197299, ENSG00000088205, ENSG0000…
GO:0070035~purine NTP-dependent helicase activity	9.18559431184556E-8	9.797919711340697E-6	ENSG00000005100, ENSG00000079785, ENSG00000108406, ENSG00000215301, ENSG00000051341, ENSG00000196419, ENSG00000067248, ENSG00000100201, ENSG00000152670, ENSG00000140829, ENSG00000089737, ENSG00000123136, ENSG00000185163, ENSG00000145907, ENSG00000005007, ENSG00000183207, ENSG00000144028, ENSG00000138346, ENSG00000105671, ENSG00000161960, ENSG00000183258, ENSG00000197299, ENSG00000088205, ENSG0000…
GO:0016564~transcription repressor activity	1.1933003264224646E-7	1.2058541838610992E-5	ENSG00000138386, ENSG00000169136, ENSG00000053254, ENSG00000171223, ENSG00000163602, ENSG00000137166, ENSG00000104447, ENSG00000178028, ENSG00000175197, ENSG00000168517, ENSG00000130726, ENSG00000178951, ENSG00000117318, ENSG00000175550, ENSG00000141644, ENSG00000074266, ENSG00000080298, ENSG00000109381, ENSG00000124831, ENSG00000196591, ENSG00000196498, ENSG00000146676, ENSG00000117505, ENSG0000…
GO:0003712~transcription cofactor activity	2.781285590873731E-7	2.6699988933009955E-5	ENSG00000164080, ENSG00000028839, ENSG00000156256, ENSG00000080503, ENSG00000071539, ENSG00000169136, ENSG00000113649, ENSG00000171222, ENSG00000171223, ENSG00000160783, ENSG00000163602, ENSG00000107438, ENSG00000178028, ENSG00000175197, ENSG00000130726, ENSG00000100968, ENSG00000117318, ENSG00000140307, ENSG00000175550, ENSG00000141644, ENSG00000112514, ENSG00000197157, ENSG00000196498, ENSG0000…
GO:0008270~zinc ion binding	4.036157183772112E-7	3.690133511580207E-5	ENSG00000183496, ENSG00000141446, ENSG00000160685, ENSG00000170385, ENSG00000164330, ENSG00000103326, ENSG00000166432, ENSG00000141101, ENSG00000197008, ENSG00000136169, ENSG00000080802, ENSG00000166439, ENSG00000163882, ENSG00000113441, ENSG00000133884, ENSG00000171425, ENSG00000108395, ENSG00000204524, ENSG00000171219, ENSG00000136490, ENSG00000130726, ENSG00000141642, ENSG00000141644, ENSG0000…
GO:0051082~unfolded protein binding	9.67419199942362E-7	8.44257887792077E-5	ENSG00000109971, ENSG00000105176, ENSG00000179218, ENSG00000120438, ENSG00000188603, ENSG00000120725, ENSG00000126602, ENSG00000183207, ENSG00000164284, ENSG00000167670, ENSG00000176410, ENSG00000188229, ENSG00000136731, ENSG00000166598, ENSG00000115317, ENSG00000205531, ENSG00000132141, ENSG00000105821, ENSG00000166794, ENSG00000148719, ENSG00000077232, ENSG00000115541, ENSG00000096384, ENSG0000…
GO:0003729~mRNA binding	1.0051483980317743E-6	8.390456217211018E-5	ENSG00000138385, ENSG00000179218, ENSG00000119707, ENSG00000071894, ENSG00000132463, ENSG00000132819, ENSG00000197728, ENSG00000152795, ENSG00000135316, ENSG00000163950, ENSG00000187742, ENSG00000006047, ENSG00000090621, ENSG00000211460, ENSG00000162231, ENSG00000161960, ENSG00000070756, ENSG00000141543, ENSG00000083845, ENSG00000185650, ENSG00000136231, ENSG00000197451, ENSG00000110700, ENSG0000…
GO:0008173~RNA methyltransferase activity	1.1485090399669073E-6	9.187655505238368E-5	ENSG00000037897, ENSG00000122687, ENSG00000171103, ENSG00000059588, ENSG00000029639, ENSG00000107614, ENSG00000160193, ENSG00000166166, ENSG00000171861, ENSG00000086189, ENSG00000100416, ENSG00000143303, ENSG00000162851, ENSG00000165819, ENSG00000037474, ENSG00000104907, ENSG00000129282, ENSG00000126814
GO:0046914~transition metal ion binding	1.3311696281800688E-6	1.0222866978404355E-4	ENSG00000185010, ENSG00000160685, ENSG00000183496, ENSG00000170385, ENSG00000164330, ENSG00000103326, ENSG00000080802, ENSG00000163882, ENSG00000113441, ENSG00000133884, ENSG00000171425, ENSG00000171219, ENSG00000136490, ENSG00000130726, ENSG00000186364, ENSG00000104907, ENSG00000100139, ENSG00000132744, ENSG00000081721, ENSG00000100949, ENSG00000124523, ENSG00000087086, ENSG00000110851, ENSG0000…
GO:0042623~ATPase activity, coupled	2.5196830020913666E-6	1.8605182324926695E-4	ENSG00000109971, ENSG00000215301, ENSG00000051341, ENSG00000080503, ENSG00000196419, ENSG00000100201, ENSG00000140829, ENSG00000110768, ENSG00000185163, ENSG00000145907, ENSG00000005007, ENSG00000103222, ENSG00000102910, ENSG00000144028, ENSG00000183207, ENSG00000127249, ENSG00000114770, ENSG00000197299, ENSG00000156976, ENSG00000174953, ENSG00000116830, ENSG00000099624, ENSG00000110367, ENSG0000…
GO:0016879~ligase activity, forming carbon-nitrogen bonds	2.7218875943077277E-6	1.9353798367882646E-4	ENSG00000177889, ENSG00000138381, ENSG00000100387, ENSG00000169139, ENSG00000105879, ENSG00000184787, ENSG00000135912, ENSG00000159267, ENSG00000184900, ENSG00000086758, ENSG00000148634, ENSG00000153827, ENSG00000166233, ENSG00000184182, ENSG00000089053, ENSG00000198373, ENSG00000114125, ENSG00000160445, ENSG00000103266, ENSG00000107341, ENSG00000078043, ENSG00000035687, ENSG00000136877, ENSG0000…
GO:0003697~single-stranded DNA binding	3.4233762074512122E-6	2.3471864815838295E-4	ENSG00000179262, ENSG00000117748, ENSG00000138095, ENSG00000076242, ENSG00000119318, ENSG00000139618, ENSG00000139579, ENSG00000122566, ENSG00000152795, ENSG00000213689, ENSG00000095002, ENSG00000164104, ENSG00000197299, ENSG00000060138, ENSG00000104738, ENSG00000162613, ENSG00000106028, ENSG00000135486, ENSG00000173559, ENSG00000175595, ENSG00000042088, ENSG00000012061, ENSG00000146676, ENSG0000…
GO:0016779~nucleotidyltransferase activity	3.751891272762155E-6	2.483706942489894E-4	ENSG00000058600, ENSG00000141446, ENSG00000051341, ENSG00000160688, ENSG00000138035, ENSG00000140521, ENSG00000099817, ENSG00000161217, ENSG00000149016, ENSG00000163882, ENSG00000171320, ENSG00000100479, ENSG00000147669, ENSG00000115350, ENSG00000062822, ENSG00000103932, ENSG00000090060, ENSG00000135945, ENSG00000168495, ENSG00000072756, ENSG00000148606, ENSG00000122678, ENSG00000112941, ENSG0000…
GO:0016563~transcription activator activity	4.1852004296402366E-6	2.6781751849280777E-4	ENSG00000028839, ENSG00000071794, ENSG00000156256, ENSG00000080503, ENSG00000196419, ENSG00000113649, ENSG00000171222, ENSG00000171223, ENSG00000160783, ENSG00000126603, ENSG00000100003, ENSG00000124782, ENSG00000168610, ENSG00000107438, ENSG00000184216, ENSG00000130726, ENSG00000100968, ENSG00000140307, ENSG00000118689, ENSG00000166529, ENSG00000198791, ENSG00000109381, ENSG00000196591, ENSG0000…
GO:0008170~N-methyltransferase activity	4.365112024012254E-6	2.703193725613895E-4	ENSG00000198890, ENSG00000029639, ENSG00000099381, ENSG00000139718, ENSG00000170364, ENSG00000142453, ENSG00000136169, ENSG00000152455, ENSG00000143303, ENSG00000104907, ENSG00000116539, ENSG00000106462, ENSG00000185238, ENSG00000133027, ENSG00000145391, ENSG00000126457, ENSG00000118058, ENSG00000167548, ENSG00000143379, ENSG00000110066, ENSG00000133895, ENSG00000105663, ENSG00000116731, ENSG0000…
GO:0003887~DNA-directed DNA polymerase activity	5.731136547806045E-6	3.4381006201888997E-4	ENSG00000009413, ENSG00000141446, ENSG00000051341, ENSG00000175482, ENSG00000101751, ENSG00000115350, ENSG00000062822, ENSG00000106628, ENSG00000140521, ENSG00000135945, ENSG00000121274, ENSG00000122678, ENSG00000136480, ENSG00000112941, ENSG00000177084, ENSG00000104472, ENSG00000148229, ENSG00000171320, ENSG00000130997, ENSG00000100479, ENSG00000132382
GO:0008022~protein C-terminus binding	5.794047012996175E-6	3.3705235154801727E-4	ENSG00000163781, ENSG00000156304, ENSG00000117724, ENSG00000196419, ENSG00000215193, ENSG00000053254, ENSG00000168036, ENSG00000142230, ENSG00000182866, ENSG00000101367, ENSG00000198911, ENSG00000070756, ENSG00000179583, ENSG00000174799, ENSG00000139197, ENSG00000115289, ENSG00000197780, ENSG00000125457, ENSG00000132604, ENSG00000173473, ENSG00000012061, ENSG00000137337, ENSG00000109062, ENSG0000…
GO:0019787~small conjugating protein ligase activity	7.296669232704348E-6	4.119638266133485E-4	ENSG00000177889, ENSG00000100387, ENSG00000169139, ENSG00000105879, ENSG00000184787, ENSG00000184900, ENSG00000086758, ENSG00000153827, ENSG00000166233, ENSG00000184182, ENSG00000089053, ENSG00000198373, ENSG00000160445, ENSG00000103266, ENSG00000114125, ENSG00000107341, ENSG00000078043, ENSG00000078140, ENSG00000127870, ENSG00000151876, ENSG00000114062, ENSG00000138376, ENSG00000103275, ENSG0000…
GO:0034061~DNA polymerase activity	8.224628041626739E-6	4.5107968378332863E-4	ENSG00000009413, ENSG00000141446, ENSG00000051341, ENSG00000175482, ENSG00000101751, ENSG00000115350, ENSG00000164362, ENSG00000062822, ENSG00000106628, ENSG00000140521, ENSG00000135945, ENSG00000121274, ENSG00000122678, ENSG00000136480, ENSG00000112941, ENSG00000177084, ENSG00000104472, ENSG00000148229, ENSG00000171320, ENSG00000130997, ENSG00000110958, ENSG00000100479, ENSG00000132382
GO:0000049~tRNA binding	9.58735772309134E-6	5.111974903930783E-4	ENSG00000037897, ENSG00000124571, ENSG00000109618, ENSG00000138385, ENSG00000164022, ENSG00000184575, ENSG00000144895, ENSG00000110619, ENSG00000072756, ENSG00000132394, ENSG00000100416, ENSG00000182899, ENSG00000166986, ENSG00000142544, ENSG00000037474, ENSG00000179115
GO:0008276~protein methyltransferase activity	1.1983996746490858E-5	6.216826650935481E-4	ENSG00000198890, ENSG00000138382, ENSG00000099381, ENSG00000139718, ENSG00000170364, ENSG00000142453, ENSG00000136169, ENSG00000156239, ENSG00000152455, ENSG00000116539, ENSG00000106462, ENSG00000185238, ENSG00000145391, ENSG00000126457, ENSG00000118058, ENSG00000143379, ENSG00000167548, ENSG00000116237, ENSG00000110066, ENSG00000133895, ENSG00000105663, ENSG00000116731, ENSG00000168300, ENSG0000…
GO:0016881~acid-amino acid ligase activity	1.2844147615262002E-5	6.487610896688256E-4	ENSG00000177889, ENSG00000100387, ENSG00000169139, ENSG00000105879, ENSG00000184787, ENSG00000135912, ENSG00000184900, ENSG00000086758, ENSG00000148634, ENSG00000153827, ENSG00000166233, ENSG00000184182, ENSG00000089053, ENSG00000198373, ENSG00000160445, ENSG00000103266, ENSG00000114125, ENSG00000107341, ENSG00000078043, ENSG00000136877, ENSG00000078140, ENSG00000127870, ENSG00000151876, ENSG0000…
GO:0008565~protein transporter activity	1.8754995353513536E-5	9.229053673703858E-4	ENSG00000152056, ENSG00000028528, ENSG00000124207, ENSG00000177879, ENSG00000173726, ENSG00000186432, ENSG00000130204, ENSG00000163626, ENSG00000157823, ENSG00000116918, ENSG00000183020, ENSG00000205339, ENSG00000184708, ENSG00000042753, ENSG00000110025, ENSG00000058262, ENSG00000086200, ENSG00000177370, ENSG00000196683, ENSG00000196497, ENSG00000176783, ENSG00000124571, ENSG00000108424, ENSG0000…
GO:0016887~ATPase activity	1.938046127393413E-5	9.298385876533866E-4	ENSG00000109971, ENSG00000128908, ENSG00000215301, ENSG00000051341, ENSG00000071794, ENSG00000080503, ENSG00000196419, ENSG00000100201, ENSG00000110768, ENSG00000140829, ENSG00000185163, ENSG00000145907, ENSG00000005007, ENSG00000103222, ENSG00000102910, ENSG00000144028, ENSG00000183207, ENSG00000127249, ENSG00000114770, ENSG00000197299, ENSG00000156976, ENSG00000174953, ENSG00000116830, ENSG0000…
GO:0043021~ribonucleoprotein binding	1.956255359886141E-5	9.156895319469838E-4	ENSG00000167881, ENSG00000122033, ENSG00000100883, ENSG00000204574, ENSG00000143742, ENSG00000104626, ENSG00000172766, ENSG00000144895, ENSG00000102030, ENSG00000168028, ENSG00000105197, ENSG00000120705, ENSG00000174780, ENSG00000006047, ENSG00000181163, ENSG00000085760, ENSG00000100462, ENSG00000132507, ENSG00000178982, ENSG00000058262, ENSG00000172531, ENSG00000164134
GO:0043566~structure-specific DNA binding	2.176763204741139E-5	9.94607630907307E-4	ENSG00000138095, ENSG00000076242, ENSG00000119318, ENSG00000139579, ENSG00000196419, ENSG00000204410, ENSG00000132466, ENSG00000171223, ENSG00000168036, ENSG00000153879, ENSG00000213689, ENSG00000174371, ENSG00000197299, ENSG00000164104, ENSG00000060138, ENSG00000104738, ENSG00000173757, ENSG00000162613, ENSG00000163848, ENSG00000119684, ENSG00000177030, ENSG00000106028, ENSG00000135486, ENSG0000…
GO:0016407~acetyltransferase activity	3.132479450862824E-5	0.0013977326667731216	ENSG00000136504, ENSG00000110583, ENSG00000155189, ENSG00000173418, ENSG00000071243, ENSG00000083168, ENSG00000134014, ENSG00000196284, ENSG00000139618, ENSG00000152382, ENSG00000172766, ENSG00000121579, ENSG00000120437, ENSG00000124151, ENSG00000102030, ENSG00000165102, ENSG00000125484, ENSG00000150768, ENSG00000172977, ENSG00000153395, ENSG00000135372, ENSG00000116906, ENSG00000100116, ENSG0000…
GO:0004842~ubiquitin-protein ligase activity	5.9033497640735195E-5	0.002572767953179067	ENSG00000177889, ENSG00000105879, ENSG00000184787, ENSG00000086758, ENSG00000153827, ENSG00000089053, ENSG00000198373, ENSG00000103266, ENSG00000160445, ENSG00000107341, ENSG00000078140, ENSG00000127870, ENSG00000151876, ENSG00000114062, ENSG00000138376, ENSG00000140367, ENSG00000196151, ENSG00000182325, ENSG00000141552, ENSG00000121481, ENSG00000170142, ENSG00000197530, ENSG00000127481, ENSG0000…
GO:0042054~histone methyltransferase activity	8.867559843657051E-5	0.0037765109395766494	ENSG00000145391, ENSG00000198890, ENSG00000118058, ENSG00000167548, ENSG00000143379, ENSG00000099381, ENSG00000139718, ENSG00000170364, ENSG00000136169, ENSG00000142453, ENSG00000110066, ENSG00000105663, ENSG00000133895, ENSG00000116731, ENSG00000152455, ENSG00000100462, ENSG00000181090, ENSG00000165671, ENSG00000104885, ENSG00000147548, ENSG00000106462, ENSG00000116539, ENSG00000108799
GO:0016278~lysine N-methyltransferase activity	1.0515956961472911E-4	0.004379880021867177	ENSG00000145391, ENSG00000118058, ENSG00000167548, ENSG00000143379, ENSG00000099381, ENSG00000139718, ENSG00000136169, ENSG00000170364, ENSG00000110066, ENSG00000105663, ENSG00000133895, ENSG00000116731, ENSG00000152455, ENSG00000181090, ENSG00000165671, ENSG00000104885, ENSG00000147548, ENSG00000106462, ENSG00000116539, ENSG00000108799
GO:0016279~protein-lysine N-methyltransferase activity	1.0515956961472911E-4	0.004379880021867177	ENSG00000145391, ENSG00000118058, ENSG00000167548, ENSG00000143379, ENSG00000099381, ENSG00000139718, ENSG00000136169, ENSG00000170364, ENSG00000110066, ENSG00000105663, ENSG00000133895, ENSG00000116731, ENSG00000152455, ENSG00000181090, ENSG00000165671, ENSG00000104885, ENSG00000147548, ENSG00000106462, ENSG00000116539, ENSG00000108799
GO:0018024~histone-lysine N-methyltransferase activity	1.0515956961472911E-4	0.004379880021867177	ENSG00000145391, ENSG00000118058, ENSG00000167548, ENSG00000143379, ENSG00000099381, ENSG00000139718, ENSG00000136169, ENSG00000170364, ENSG00000110066, ENSG00000105663, ENSG00000133895, ENSG00000116731, ENSG00000152455, ENSG00000181090, ENSG00000165671, ENSG00000104885, ENSG00000147548, ENSG00000106462, ENSG00000116539, ENSG00000108799
GO:0051087~chaperone binding	1.286687803746316E-4	0.005242803029294363	ENSG00000100209, ENSG00000179218, ENSG00000142168, ENSG00000204220, ENSG00000105993, ENSG00000116957, ENSG00000115541, ENSG00000100591, ENSG00000089685, ENSG00000164284, ENSG00000171530, ENSG00000141510, ENSG00000165699, ENSG00000109519, ENSG00000119689, ENSG00000141556
GO:0003713~transcription coactivator activity	1.722696172967247E-4	0.006867687201724482	ENSG00000028839, ENSG00000100823, ENSG00000066117, ENSG00000156256, ENSG00000080503, ENSG00000213588, ENSG00000113649, ENSG00000171222, ENSG00000124151, ENSG00000171223, ENSG00000168036, ENSG00000042429, ENSG00000160783, ENSG00000172273, ENSG00000015153, ENSG00000107438, ENSG00000130726, ENSG00000100968, ENSG00000108604, ENSG00000078043, ENSG00000140307, ENSG00000188786, ENSG00000179583, ENSG0000…
GO:0016796~exonuclease activity, active with either ribo- or deoxyribonucleic acids and producing 5'-phosphomonoesters	1.7988235926131633E-4	0.007024299121021094	ENSG00000135473, ENSG00000178896, ENSG00000138035, ENSG00000172183, ENSG00000168496, ENSG00000077348, ENSG00000120699, ENSG00000213689, ENSG00000130713, ENSG00000172613, ENSG00000137074, ENSG00000183479, ENSG00000174371, ENSG00000088930
GO:0004527~exonuclease activity	2.005174196203577E-4	0.007671067021228328	ENSG00000135473, ENSG00000100823, ENSG00000104626, ENSG00000181026, ENSG00000138035, ENSG00000117419, ENSG00000140521, ENSG00000148300, ENSG00000120699, ENSG00000077348, ENSG00000152457, ENSG00000213689, ENSG00000130713, ENSG00000172613, ENSG00000183479, ENSG00000174371, ENSG00000088930, ENSG00000144535, ENSG00000178896, ENSG00000062822, ENSG00000187609, ENSG00000166938, ENSG00000172183, ENSG0000…
GO:0003714~transcription corepressor activity	2.877706511622146E-4	0.010776787565399015	ENSG00000100823, ENSG00000105176, ENSG00000161547, ENSG00000169136, ENSG00000171223, ENSG00000163602, ENSG00000126368, ENSG00000088305, ENSG00000015153, ENSG00000139154, ENSG00000178028, ENSG00000175197, ENSG00000130726, ENSG00000117318, ENSG00000187325, ENSG00000141644, ENSG00000175550, ENSG00000060138, ENSG00000141232, ENSG00000100811, ENSG00000074800, ENSG00000104881, ENSG00000118922, ENSG0000…
GO:0003724~RNA helicase activity	3.0189178189591E-4	0.011086542638373276	ENSG00000079785, ENSG00000165732, ENSG00000215301, ENSG00000109606, ENSG00000178105, ENSG00000100201, ENSG00000140829, ENSG00000089737, ENSG00000145907, ENSG00000005007, ENSG00000108654, ENSG00000110367, ENSG00000174243, ENSG00000123064, ENSG00000136271, ENSG00000088205, ENSG00000141543, ENSG00000073146
GO:0019843~rRNA binding	3.835222082939025E-4	0.01380019177995484	ENSG00000198034, ENSG00000122406, ENSG00000161016, ENSG00000109534, ENSG00000104626, ENSG00000089094, ENSG00000100101, ENSG00000145592, ENSG00000166902, ENSG00000142676, ENSG00000181163, ENSG00000129824, ENSG00000170889, ENSG00000163682, ENSG00000117133, ENSG00000142534, ENSG00000214955
GO:0008080~N-acetyltransferase activity	6.572899457479385E-4	0.02310684488060266	ENSG00000136504, ENSG00000110583, ENSG00000155189, ENSG00000173418, ENSG00000071243, ENSG00000083168, ENSG00000134014, ENSG00000196284, ENSG00000139618, ENSG00000152382, ENSG00000121579, ENSG00000124151, ENSG00000102030, ENSG00000165102, ENSG00000125484, ENSG00000172977, ENSG00000135372, ENSG00000108773, ENSG00000128708, ENSG00000135801, ENSG00000149474, ENSG00000162227, ENSG00000156650, ENSG0000…
GO:0017069~snRNA binding	6.951682017328487E-4	0.023983833750332306	ENSG00000204392, ENSG00000128534, ENSG00000136807, ENSG00000124562, ENSG00000132507, ENSG00000168517, ENSG00000082516, ENSG00000129315, ENSG00000130332
GO:0003682~chromatin binding	7.982534213896536E-4	0.02700819391823195	ENSG00000100105, ENSG00000127616, ENSG00000171316, ENSG00000138795, ENSG00000117724, ENSG00000113648, ENSG00000005007, ENSG00000168036, ENSG00000094804, ENSG00000108509, ENSG00000167670, ENSG00000198911, ENSG00000119684, ENSG00000183741, ENSG00000118058, ENSG00000062822, ENSG00000009954, ENSG00000185513, ENSG00000122779, ENSG00000136518, ENSG00000012822, ENSG00000133895, ENSG00000173473, ENSG0000…
GO:0003684~damaged DNA binding	9.666634622184199E-4	0.0320521272557347	ENSG00000116062, ENSG00000179262, ENSG00000141446, ENSG00000051341, ENSG00000188486, ENSG00000101751, ENSG00000119318, ENSG00000139372, ENSG00000168496, ENSG00000175595, ENSG00000135945, ENSG00000012061, ENSG00000140398, ENSG00000183207, ENSG00000103152, ENSG00000114026, ENSG00000221829, ENSG00000149273, ENSG00000189046, ENSG00000070950, ENSG00000137074, ENSG00000095002, ENSG00000171320, ENSG0000…
GO:0019899~enzyme binding	0.0011227856251637331	0.036505941175314804	ENSG00000164080, ENSG00000101665, ENSG00000140521, ENSG00000173039, ENSG00000187266, ENSG00000108953, ENSG00000102910, ENSG00000108509, ENSG00000076984, ENSG00000182866, ENSG00000168610, ENSG00000184216, ENSG00000178951, ENSG00000118689, ENSG00000078140, ENSG00000115839, ENSG00000171132, ENSG00000163513, ENSG00000081721, ENSG00000145675, ENSG00000138376, ENSG00000112659, ENSG00000081237, ENSG0000…

## Sheet: SMART Protein Domain
Term	PValue	Benjamini	Genes
SM00360:RRM	1.4030712923971506E-15	6.639133687258436E-13	ENSG00000120948, ENSG00000138385, ENSG00000156304, ENSG00000179837, ENSG00000111786, ENSG00000099381, ENSG00000145907, ENSG00000114503, ENSG00000138757, ENSG00000080802, ENSG00000077312, ENSG00000172660, ENSG00000124193, ENSG00000161813, ENSG00000111605, ENSG00000125944, ENSG00000121390, ENSG00000180771, ENSG00000004534, ENSG00000213079, ENSG00000099899, ENSG00000188739, ENSG00000106682, ENSG0000…
SM00490:HELICc	4.3285609975140637E-10	9.955689450613647E-8	ENSG00000128908, ENSG00000005100, ENSG00000079785, ENSG00000164080, ENSG00000127616, ENSG00000108406, ENSG00000215301, ENSG00000171316, ENSG00000051341, ENSG00000071794, ENSG00000067248, ENSG00000080503, ENSG00000100201, ENSG00000152670, ENSG00000140829, ENSG00000089737, ENSG00000185163, ENSG00000123136, ENSG00000144028, ENSG00000105671, ENSG00000183258, ENSG00000161960, ENSG00000197299, ENSG0000…
SM00487:DEXDc	1.7462791378265587E-9	2.6776276296214263E-7	ENSG00000128908, ENSG00000005100, ENSG00000079785, ENSG00000164080, ENSG00000127616, ENSG00000108406, ENSG00000215301, ENSG00000171316, ENSG00000051341, ENSG00000071794, ENSG00000067248, ENSG00000080503, ENSG00000100201, ENSG00000152670, ENSG00000140829, ENSG00000089737, ENSG00000185163, ENSG00000123136, ENSG00000183495, ENSG00000144028, ENSG00000105671, ENSG00000183258, ENSG00000161960, ENSG0000…
SM00320:WD40	7.3593158159347185E-9	8.46320964642544E-7	ENSG00000160193, ENSG00000115207, ENSG00000103091, ENSG00000125746, ENSG00000143207, ENSG00000196998, ENSG00000164934, ENSG00000135541, ENSG00000144021, ENSG00000126870, ENSG00000035681, ENSG00000074266, ENSG00000164087, ENSG00000159069, ENSG00000105447, ENSG00000168411, ENSG00000126883, ENSG00000167716, ENSG00000196151, ENSG00000136709, ENSG00000187535, ENSG00000103426, ENSG00000032389, ENSG0000…
SM00356:ZnF_C3H1	7.060434350305385E-7	6.495390935901124E-5	ENSG00000056586, ENSG00000182909, ENSG00000123200, ENSG00000160917, ENSG00000100722, ENSG00000130749, ENSG00000141994, ENSG00000144161, ENSG00000136243, ENSG00000104907, ENSG00000091009, ENSG00000014164, ENSG00000185650, ENSG00000160201, ENSG00000065548, ENSG00000188177, ENSG00000125352, ENSG00000139746, ENSG00000059378, ENSG00000100403, ENSG00000075975, ENSG00000152518, ENSG00000122299, ENSG0000…
SM00249:PHD	8.310397705012839E-7	6.371104591507137E-5	ENSG00000197323, ENSG00000126012, ENSG00000071243, ENSG00000011332, ENSG00000083168, ENSG00000076108, ENSG00000089094, ENSG00000108557, ENSG00000107077, ENSG00000133884, ENSG00000078403, ENSG00000101191, ENSG00000070047, ENSG00000077684, ENSG00000130726, ENSG00000040633, ENSG00000154832, ENSG00000119403, ENSG00000106443, ENSG00000108292, ENSG00000116539, ENSG00000112511, ENSG00000118058, ENSG0000…
SM00184:RING	6.180619889914836E-5	0.0040534382845448524	ENSG00000152193, ENSG00000197323, ENSG00000183496, ENSG00000071794, ENSG00000145860, ENSG00000080802, ENSG00000166233, ENSG00000137522, ENSG00000166439, ENSG00000086102, ENSG00000133884, ENSG00000108395, ENSG00000143207, ENSG00000130726, ENSG00000115289, ENSG00000168411, ENSG00000168283, ENSG00000138376, ENSG00000112659, ENSG00000009954, ENSG00000125352, ENSG00000121481, ENSG00000170004, ENSG0000…
SM00651:Sm	1.0108990684063447E-4	0.00579610088181759	ENSG00000204392, ENSG00000128534, ENSG00000139343, ENSG00000167088, ENSG00000106355, ENSG00000100028, ENSG00000130332, ENSG00000175324, ENSG00000183011, ENSG00000143977, ENSG00000125835, ENSG00000130520, ENSG00000182004
SM00317:SET	2.5015912402746583E-4	0.0127060974884875	ENSG00000099381, ENSG00000139718, ENSG00000141956, ENSG00000170364, ENSG00000136169, ENSG00000186532, ENSG00000152455, ENSG00000143499, ENSG00000168137, ENSG00000106462, ENSG00000116539, ENSG00000145391, ENSG00000135632, ENSG00000118058, ENSG00000103037, ENSG00000143379, ENSG00000167548, ENSG00000110851, ENSG00000110066, ENSG00000105663, ENSG00000116731, ENSG00000181090, ENSG00000165671, ENSG0000…
SM00384:AT_hook	6.826587170086892E-4	0.03092476130174704	ENSG00000100105, ENSG00000146285, ENSG00000038219, ENSG00000126464, ENSG00000118058, ENSG00000112365, ENSG00000076108, ENSG00000105663, ENSG00000137309, ENSG00000171443, ENSG00000140632, ENSG00000153207, ENSG00000025293, ENSG00000104885, ENSG00000080603, ENSG00000116539
