# Supplementary material for: Deep Sequencing of MYC DNA-Binding Sites in Burkitt Lymphoma
Source: PLoS One. 2011 Nov 10;6(11):e26837. doi: 10.1371/journal.pone.0026837 (PMC3213110; doi:10.1371/journal.pone.0026837)
Supplement: Table S8 — Biological annotations associated with 5,558 of the 7,054 genomic intervals with orthologous regions in at least 4 of 6 mammalian species. Genomatix RegionMiner with default parameters was employed for the search of orthologous genomic regions. Interesting terms are highlighted in red. (XLS) [file pone.0026837.s017.xls]

## Sheet: KEGG Pathways
Table S8: Biological annotations associated with 5,558 of the 7,054 genomic intervals with orthologous regions in at least 4 of 6 mammalian species. Genomatix RegionMiner with default parameters was employed for the search of orthologous genomic regions. Interesting terms are highlighted in red.
Term	PValue	Benjamini	Genes
hsa03010:Ribosome	2.6422866289658115E-19	5.0467674613247E-17	ENSG00000131469, ENSG00000148303, ENSG00000124614, ENSG00000172172, ENSG00000171863, ENSG00000063177, ENSG00000156482, ENSG00000145592, ENSG00000125691, ENSG00000222604, ENSG00000108298, ENSG00000163682, ENSG00000163584, ENSG00000174748, ENSG00000089157, ENSG00000122026, ENSG00000165502, ENSG00000198755, ENSG00000166441, ENSG00000122406, ENSG00000114391, ENSG00000221983, ENSG00000198918, ENSG0000…
hsa00970:Aminoacyl-tRNA biosynthesis	2.1815089421417883E-10	2.083341477110423E-8	ENSG00000146282, ENSG00000109618, ENSG00000172053, ENSG00000110619, ENSG00000136628, ENSG00000112855, ENSG00000137513, ENSG00000103707, ENSG00000125821, ENSG00000067704, ENSG00000185418, ENSG00000065427, ENSG00000106105, ENSG00000179115, ENSG00000116120, ENSG00000011376, ENSG00000196305, ENSG00000204394, ENSG00000179988, ENSG00000133706, ENSG00000031698, ENSG00000103356, ENSG00000116874, ENSG0000…
hsa03040:Spliceosome	3.745606469335516E-10	2.3847024910317316E-8	ENSG00000109971, ENSG00000161547, ENSG00000106355, ENSG00000111786, ENSG00000140829, ENSG00000113649, ENSG00000136527, ENSG00000077312, ENSG00000137168, ENSG00000114503, ENSG00000117360, ENSG00000144028, ENSG00000085872, ENSG00000136450, ENSG00000130520, ENSG00000134453, ENSG00000136937, ENSG00000128534, ENSG00000124562, ENSG00000165119, ENSG00000135486, ENSG00000115875, ENSG00000145833, ENSG0000…
hsa04110:Cell cycle	4.947265111443153E-7	2.362291772262104E-5	ENSG00000175054, ENSG00000100387, ENSG00000164045, ENSG00000175793, ENSG00000002822, ENSG00000176386, ENSG00000094804, ENSG00000130177, ENSG00000108953, ENSG00000089053, ENSG00000156970, ENSG00000113558, ENSG00000116478, ENSG00000103479, ENSG00000101224, ENSG00000198176, ENSG00000135446, ENSG00000145386, ENSG00000108055, ENSG00000196591, ENSG00000080839, ENSG00000196510, ENSG00000141552, ENSG0000…
hsa04120:Ubiquitin mediated proteolysis	5.033881667988802E-6	1.922762762575081E-4	ENSG00000177889, ENSG00000100387, ENSG00000184787, ENSG00000103363, ENSG00000086758, ENSG00000148634, ENSG00000153827, ENSG00000184182, ENSG00000176386, ENSG00000130177, ENSG00000143207, ENSG00000089053, ENSG00000108395, ENSG00000198373, ENSG00000126261, ENSG00000114125, ENSG00000163743, ENSG00000107341, ENSG00000113558, ENSG00000078043, ENSG00000078140, ENSG00000151876, ENSG00000114062, ENSG0000…
hsa04722:Neurotrophin signaling pathway	7.880022069958343E-6	2.508168977554126E-4	ENSG00000198909, ENSG00000126934, ENSG00000173039, ENSG00000108953, ENSG00000076984, ENSG00000050748, ENSG00000184216, ENSG00000118689, ENSG00000169885, ENSG00000169032, ENSG00000197943, ENSG00000145349, ENSG00000110851, ENSG00000087088, ENSG00000117676, ENSG00000141510, ENSG00000198668, ENSG00000137764, ENSG00000095015, ENSG00000100906, ENSG00000103653, ENSG00000132155, ENSG00000104365, ENSG0000…
hsa03018:RNA degradation	5.105611582686657E-5	0.001392168186932663	ENSG00000147905, ENSG00000106355, ENSG00000138035, ENSG00000080802, ENSG00000155508, ENSG00000175324, ENSG00000077348, ENSG00000120699, ENSG00000130713, ENSG00000038358, ENSG00000130520, ENSG00000198677, ENSG00000088930, ENSG00000198791, ENSG00000204392, ENSG00000128534, ENSG00000178896, ENSG00000074800, ENSG00000151065, ENSG00000135698, ENSG00000110063, ENSG00000110367, ENSG00000144580, ENSG0000…
hsa00240:Pyrimidine metabolism	1.1854273066665819E-4	0.0028263737219449414	ENSG00000068654, ENSG00000186184, ENSG00000025708, ENSG00000198805, ENSG00000167325, ENSG00000175482, ENSG00000176890, ENSG00000138035, ENSG00000186141, ENSG00000163882, ENSG00000198276, ENSG00000172113, ENSG00000100413, ENSG00000013503, ENSG00000181222, ENSG00000171793, ENSG00000166548, ENSG00000100479, ENSG00000205309, ENSG00000144231, ENSG00000125458, ENSG00000147669, ENSG00000115350, ENSG0000…
hsa04662:B cell receptor signaling pathway	3.803525681912351E-4	0.008040959336404141	ENSG00000100906, ENSG00000132155, ENSG00000104365, ENSG00000177455, ENSG00000126934, ENSG00000105369, ENSG00000104825, ENSG00000173039, ENSG00000141968, ENSG00000131196, ENSG00000155629, ENSG00000100968, ENSG00000105221, ENSG00000101096, ENSG00000169032, ENSG00000165025, ENSG00000168918, ENSG00000152689, ENSG00000072736, ENSG00000133703, ENSG00000197943, ENSG00000171608, ENSG00000095585, ENSG0000…
hsa00510:N-Glycan biosynthesis	8.674143741941086E-4	0.01643819791353429	ENSG00000111885, ENSG00000089597, ENSG00000168282, ENSG00000117411, ENSG00000159063, ENSG00000115275, ENSG00000167889, ENSG00000163902, ENSG00000086848, ENSG00000033011, ENSG00000163933, ENSG00000073849, ENSG00000033170, ENSG00000120697, ENSG00000158850, ENSG00000214160, ENSG00000134910, ENSG00000172339, ENSG00000088035, ENSG00000214320, ENSG00000112893, ENSG00000163527
hsa00230:Purine metabolism	0.0019554010225877115	0.033415070924415424	ENSG00000198805, ENSG00000167325, ENSG00000138035, ENSG00000106348, ENSG00000138031, ENSG00000163882, ENSG00000156110, ENSG00000156973, ENSG00000065989, ENSG00000035687, ENSG00000116337, ENSG00000100479, ENSG00000205309, ENSG00000165609, ENSG00000125458, ENSG00000147669, ENSG00000115350, ENSG00000168495, ENSG00000148606, ENSG00000163655, ENSG00000178921, ENSG00000121281, ENSG00000100142, ENSG0000…
hsa03410:Base excision repair	0.0023986118729640467	0.037502457415422796	ENSG00000100823, ENSG00000175482, ENSG00000115350, ENSG00000139372, ENSG00000005156, ENSG00000076248, ENSG00000168496, ENSG00000132781, ENSG00000140398, ENSG00000143799, ENSG00000177084, ENSG00000103152, ENSG00000129071, ENSG00000114026, ENSG00000065057, ENSG00000148229, ENSG00000100479
hsa00620:Pyruvate metabolism	0.002444315139616481	0.03531783315283421	ENSG00000085662, ENSG00000137124, ENSG00000146701, ENSG00000168291, ENSG00000170634, ENSG00000132142, ENSG00000120437, ENSG00000103253, ENSG00000067225, ENSG00000100889, ENSG00000134333, ENSG00000063854, ENSG00000014641, ENSG00000124767, ENSG00000082212, ENSG00000150768, ENSG00000091140, ENSG00000137106, ENSG00000111716

## Sheet: GO Biological Process
Term	PValue	Benjamini	Genes
GO:0006412~translation	1.104356227334428E-47	5.243483367383864E-44	ENSG00000146282, ENSG00000168827, ENSG00000124614, ENSG00000156482, ENSG00000055950, ENSG00000144029, ENSG00000222604, ENSG00000171421, ENSG00000163682, ENSG00000174748, ENSG00000163584, ENSG00000089157, ENSG00000156976, ENSG00000116120, ENSG00000166441, ENSG00000198918, ENSG00000106682, ENSG00000130741, ENSG00000170889, ENSG00000149273, ENSG00000166986, ENSG00000184924, ENSG00000131368, ENSG0000…
GO:0006396~RNA processing	1.3306391479966685E-46	3.158937337344091E-43	ENSG00000120948, ENSG00000091127, ENSG00000138385, ENSG00000076242, ENSG00000106355, ENSG00000160193, ENSG00000114503, ENSG00000163882, ENSG00000145912, ENSG00000144028, ENSG00000111605, ENSG00000164934, ENSG00000149262, ENSG00000141642, ENSG00000104907, ENSG00000014164, ENSG00000107833, ENSG00000213079, ENSG00000087087, ENSG00000164346, ENSG00000068438, ENSG00000138231, ENSG00000164944, ENSG0000…
GO:0034660~ncRNA metabolic process	5.877812108928042E-33	9.302617297730115E-30	ENSG00000091127, ENSG00000146282, ENSG00000138385, ENSG00000167264, ENSG00000160193, ENSG00000136628, ENSG00000145912, ENSG00000124787, ENSG00000149262, ENSG00000164934, ENSG00000141994, ENSG00000143493, ENSG00000141642, ENSG00000106105, ENSG00000065427, ENSG00000104907, ENSG00000116120, ENSG00000087269, ENSG00000107833, ENSG00000164346, ENSG00000072756, ENSG00000198860, ENSG00000068438, ENSG0000…
GO:0022613~ribonucleoprotein complex biogenesis	9.171121244939301E-26	1.0886120917742952E-22	ENSG00000107581, ENSG00000111786, ENSG00000083635, ENSG00000114503, ENSG00000145912, ENSG00000144028, ENSG00000164934, ENSG00000089157, ENSG00000087269, ENSG00000107833, ENSG00000120158, ENSG00000107937, ENSG00000134697, ENSG00000132603, ENSG00000164346, ENSG00000068438, ENSG00000162851, ENSG00000117133, ENSG00000065183, ENSG00000165733, ENSG00000113360, ENSG00000029639, ENSG00000139343, ENSG0000…
GO:0034470~ncRNA processing	2.4420277265024072E-23	2.318949529086686E-20	ENSG00000091127, ENSG00000138385, ENSG00000167264, ENSG00000160193, ENSG00000145912, ENSG00000124787, ENSG00000149262, ENSG00000164934, ENSG00000143493, ENSG00000141994, ENSG00000141642, ENSG00000104907, ENSG00000087269, ENSG00000107833, ENSG00000087087, ENSG00000164346, ENSG00000072756, ENSG00000198860, ENSG00000068438, ENSG00000162851, ENSG00000117133, ENSG00000065183, ENSG00000175387, ENSG0000…
GO:0016071~mRNA metabolic process	3.260501852405437E-22	2.5801437992035023E-19	ENSG00000112739, ENSG00000120948, ENSG00000126070, ENSG00000096063, ENSG00000138385, ENSG00000179837, ENSG00000076242, ENSG00000156304, ENSG00000111786, ENSG00000106355, ENSG00000138035, ENSG00000174891, ENSG00000140829, ENSG00000077312, ENSG00000137168, ENSG00000005007, ENSG00000114503, ENSG00000163882, ENSG00000175324, ENSG00000144028, ENSG00000111605, ENSG00000172239, ENSG00000125944, ENSG0000…
GO:0006414~translational elongation	1.1085931635591626E-20	7.519429057969864E-18	ENSG00000131469, ENSG00000168827, ENSG00000148303, ENSG00000124614, ENSG00000171863, ENSG00000063177, ENSG00000156482, ENSG00000145592, ENSG00000125691, ENSG00000222604, ENSG00000108298, ENSG00000163682, ENSG00000178952, ENSG00000156508, ENSG00000174748, ENSG00000089157, ENSG00000122026, ENSG00000198755, ENSG00000166441, ENSG00000122406, ENSG00000114391, ENSG00000221983, ENSG00000198918, ENSG0000…
GO:0008380~RNA splicing	1.6281149232395485E-20	9.66286206942672E-18	ENSG00000120948, ENSG00000112739, ENSG00000096063, ENSG00000179837, ENSG00000111786, ENSG00000106355, ENSG00000174891, ENSG00000140829, ENSG00000077312, ENSG00000114503, ENSG00000137168, ENSG00000175324, ENSG00000163882, ENSG00000144028, ENSG00000125944, ENSG00000116830, ENSG00000165119, ENSG00000149532, ENSG00000138231, ENSG00000164944, ENSG00000100142, ENSG00000218018, ENSG00000096746, ENSG0000…
GO:0042254~ribosome biogenesis	1.2095785619146463E-19	6.381198902189711E-17	ENSG00000183751, ENSG00000122687, ENSG00000147679, ENSG00000160214, ENSG00000148303, ENSG00000105202, ENSG00000171863, ENSG00000132275, ENSG00000101361, ENSG00000145912, ENSG00000077348, ENSG00000143303, ENSG00000111641, ENSG00000164934, ENSG00000089157, ENSG00000087269, ENSG00000107833, ENSG00000120158, ENSG00000122406, ENSG00000114391, ENSG00000107937, ENSG00000134697, ENSG00000132603, ENSG0000…
GO:0006397~mRNA processing	1.1082391959047991E-18	5.261919702155987E-16	ENSG00000120948, ENSG00000112739, ENSG00000096063, ENSG00000179837, ENSG00000076242, ENSG00000156304, ENSG00000111786, ENSG00000106355, ENSG00000174891, ENSG00000140829, ENSG00000077312, ENSG00000114503, ENSG00000137168, ENSG00000175324, ENSG00000163882, ENSG00000144028, ENSG00000111605, ENSG00000125944, ENSG00000014164, ENSG00000116830, ENSG00000165119, ENSG00000213079, ENSG00000149532, ENSG0000…
GO:0006399~tRNA metabolic process	3.2171544992305975E-18	1.3886408693042614E-15	ENSG00000091127, ENSG00000146282, ENSG00000037897, ENSG00000138385, ENSG00000167264, ENSG00000172336, ENSG00000160193, ENSG00000110619, ENSG00000089195, ENSG00000136628, ENSG00000105202, ENSG00000066651, ENSG00000124787, ENSG00000067704, ENSG00000141994, ENSG00000141642, ENSG00000065427, ENSG00000037474, ENSG00000106105, ENSG00000104907, ENSG00000179115, ENSG00000116120, ENSG00000196305, ENSG0000…
GO:0006974~response to DNA damage stimulus	1.44642004320256E-17	5.72300197093813E-15	ENSG00000163781, ENSG00000169139, ENSG00000051341, ENSG00000141446, ENSG00000176890, ENSG00000076242, ENSG00000139579, ENSG00000071539, ENSG00000196419, ENSG00000110768, ENSG00000140521, ENSG00000204410, ENSG00000053254, ENSG00000076248, ENSG00000158161, ENSG00000005007, ENSG00000140525, ENSG00000182923, ENSG00000183207, ENSG00000158169, ENSG00000221829, ENSG00000213689, ENSG00000167670, ENSG0000…
GO:0006259~DNA metabolic process	6.08324203255306E-17	4.0523140398818214E-14	ENSG00000163781, ENSG00000169139, ENSG00000141446, ENSG00000076242, ENSG00000176890, ENSG00000071539, ENSG00000110768, ENSG00000076248, ENSG00000131238, ENSG00000159593, ENSG00000171320, ENSG00000100479, ENSG00000119684, ENSG00000138376, ENSG00000139372, ENSG00000132604, ENSG00000087088, ENSG00000133895, ENSG00000187736, ENSG00000137337, ENSG00000141510, ENSG00000198924, ENSG00000075131, ENSG0000…
GO:0033554~cellular response to stress	6.606847942664587E-16	2.2593038551121936E-13	ENSG00000163781, ENSG00000169139, ENSG00000141446, ENSG00000176890, ENSG00000076242, ENSG00000071539, ENSG00000110768, ENSG00000076248, ENSG00000182923, ENSG00000159593, ENSG00000171320, ENSG00000100479, ENSG00000167815, ENSG00000119684, ENSG00000138376, ENSG00000139372, ENSG00000009954, ENSG00000196591, ENSG00000132604, ENSG00000087088, ENSG00000133895, ENSG00000187736, ENSG00000137337, ENSG0000…
GO:0016072~rRNA metabolic process	1.2226617546639404E-15	3.865796571744795E-13	ENSG00000183751, ENSG00000122687, ENSG00000147679, ENSG00000160214, ENSG00000105202, ENSG00000132275, ENSG00000171863, ENSG00000101361, ENSG00000145912, ENSG00000077348, ENSG00000143303, ENSG00000111641, ENSG00000164934, ENSG00000087269, ENSG00000107833, ENSG00000122406, ENSG00000164346, ENSG00000011260, ENSG00000068438, ENSG00000162851, ENSG00000182117, ENSG00000161970, ENSG00000117133, ENSG0000…
GO:0044265~cellular macromolecule catabolic process	3.2413160674000465E-15	9.554579349924097E-13	ENSG00000197323, ENSG00000126070, ENSG00000169139, ENSG00000084073, ENSG00000076242, ENSG00000154611, ENSG00000205220, ENSG00000110768, ENSG00000080802, ENSG00000114503, ENSG00000089053, ENSG00000131238, ENSG00000156970, ENSG00000159593, ENSG00000128973, ENSG00000078140, ENSG00000159069, ENSG00000166598, ENSG00000138376, ENSG00000166348, ENSG00000139372, ENSG00000126067, ENSG00000148090, ENSG0000…
GO:0000377~RNA splicing, via transesterification reactions with bulged adenosine as nucleophile	3.681731333297527E-15	1.0232925617970068E-12	ENSG00000079785, ENSG00000161547, ENSG00000111786, ENSG00000140829, ENSG00000174891, ENSG00000123136, ENSG00000136527, ENSG00000077312, ENSG00000114503, ENSG00000117360, ENSG00000163882, ENSG00000177733, ENSG00000144028, ENSG00000060339, ENSG00000125944, ENSG00000082516, ENSG00000136450, ENSG00000136937, ENSG00000128534, ENSG00000124562, ENSG00000147669, ENSG00000165119, ENSG00000135486, ENSG0000…
GO:0000398~nuclear mRNA splicing, via spliceosome	3.681731333297527E-15	1.0232925617970068E-12	ENSG00000079785, ENSG00000161547, ENSG00000111786, ENSG00000140829, ENSG00000174891, ENSG00000123136, ENSG00000136527, ENSG00000077312, ENSG00000114503, ENSG00000117360, ENSG00000163882, ENSG00000177733, ENSG00000144028, ENSG00000060339, ENSG00000125944, ENSG00000082516, ENSG00000136450, ENSG00000136937, ENSG00000128534, ENSG00000124562, ENSG00000147669, ENSG00000165119, ENSG00000135486, ENSG0000…
GO:0000375~RNA splicing, via transesterification reactions	3.681731333297527E-15	1.0232925617970068E-12	ENSG00000079785, ENSG00000161547, ENSG00000111786, ENSG00000140829, ENSG00000174891, ENSG00000123136, ENSG00000136527, ENSG00000077312, ENSG00000114503, ENSG00000117360, ENSG00000163882, ENSG00000177733, ENSG00000144028, ENSG00000060339, ENSG00000125944, ENSG00000082516, ENSG00000136450, ENSG00000136937, ENSG00000128534, ENSG00000124562, ENSG00000147669, ENSG00000165119, ENSG00000135486, ENSG0000…
GO:0016568~chromatin modification	5.167070889632776E-15	1.376454505930269E-12	ENSG00000128908, ENSG00000171316, ENSG00000071243, ENSG00000071794, ENSG00000156256, ENSG00000080503, ENSG00000099381, ENSG00000107077, ENSG00000113648, ENSG00000158161, ENSG00000183207, ENSG00000178028, ENSG00000074266, ENSG00000116539, ENSG00000168283, ENSG00000112511, ENSG00000009954, ENSG00000099956, ENSG00000196591, ENSG00000128708, ENSG00000149474, ENSG00000132604, ENSG00000163159, ENSG0000…
GO:0006364~rRNA processing	1.2083925707243058E-14	3.024136496776464E-12	ENSG00000183751, ENSG00000122687, ENSG00000147679, ENSG00000160214, ENSG00000105202, ENSG00000132275, ENSG00000171863, ENSG00000101361, ENSG00000145912, ENSG00000077348, ENSG00000143303, ENSG00000111641, ENSG00000164934, ENSG00000087269, ENSG00000107833, ENSG00000122406, ENSG00000164346, ENSG00000011260, ENSG00000068438, ENSG00000162851, ENSG00000182117, ENSG00000161970, ENSG00000117133, ENSG0000…
GO:0009057~macromolecule catabolic process	4.052614304401244E-14	9.620193530679444E-12	ENSG00000197323, ENSG00000126070, ENSG00000169139, ENSG00000084073, ENSG00000076242, ENSG00000154611, ENSG00000205220, ENSG00000110768, ENSG00000080802, ENSG00000114503, ENSG00000089053, ENSG00000131238, ENSG00000156970, ENSG00000159593, ENSG00000128973, ENSG00000088832, ENSG00000078140, ENSG00000159069, ENSG00000138376, ENSG00000166598, ENSG00000166348, ENSG00000139372, ENSG00000126067, ENSG0000…
GO:0010605~negative regulation of macromolecule metabolic process	6.702563126876274E-14	1.5161427668886063E-11	ENSG00000197323, ENSG00000126070, ENSG00000076242, ENSG00000138386, ENSG00000205220, ENSG00000141002, ENSG00000089053, ENSG00000156970, ENSG00000168310, ENSG00000104447, ENSG00000130726, ENSG00000141644, ENSG00000088832, ENSG00000074266, ENSG00000080298, ENSG00000138376, ENSG00000196092, ENSG00000081237, ENSG00000107937, ENSG00000124831, ENSG00000128708, ENSG00000196591, ENSG00000126067, ENSG0000…
GO:0006281~DNA repair	1.7657667193193525E-13	3.809741411231471E-11	ENSG00000163781, ENSG00000169139, ENSG00000051341, ENSG00000141446, ENSG00000176890, ENSG00000076242, ENSG00000139579, ENSG00000196419, ENSG00000071539, ENSG00000110768, ENSG00000140521, ENSG00000204410, ENSG00000076248, ENSG00000158161, ENSG00000005007, ENSG00000140525, ENSG00000183207, ENSG00000158169, ENSG00000221829, ENSG00000213689, ENSG00000167670, ENSG00000122547, ENSG00000174371, ENSG0000…
GO:0007049~cell cycle	2.5136021953300094E-13	5.1888271457301016E-11	ENSG00000120948, ENSG00000141446, ENSG00000076242, ENSG00000071539, ENSG00000205220, ENSG00000060982, ENSG00000156876, ENSG00000067208, ENSG00000167842, ENSG00000182923, ENSG00000089053, ENSG00000156970, ENSG00000159593, ENSG00000171320, ENSG00000166974, ENSG00000149679, ENSG00000119684, ENSG00000138376, ENSG00000126067, ENSG00000149474, ENSG00000132604, ENSG00000133895, ENSG00000146918, ENSG0000…
GO:0051276~chromosome organization	3.712990642294287E-13	7.344735930558954E-11	ENSG00000128908, ENSG00000171316, ENSG00000071243, ENSG00000071794, ENSG00000156256, ENSG00000080503, ENSG00000196419, ENSG00000099381, ENSG00000107077, ENSG00000204410, ENSG00000113648, ENSG00000158161, ENSG00000167842, ENSG00000183207, ENSG00000178028, ENSG00000167670, ENSG00000197299, ENSG00000116539, ENSG00000074266, ENSG00000151876, ENSG00000178093, ENSG00000124529, ENSG00000168283, ENSG0000…
GO:0046907~intracellular transport	4.658345583427924E-13	8.847411692158857E-11	ENSG00000100075, ENSG00000170759, ENSG00000215305, ENSG00000120805, ENSG00000184743, ENSG00000114503, ENSG00000157538, ENSG00000104447, ENSG00000014164, ENSG00000196497, ENSG00000188428, ENSG00000100281, ENSG00000126883, ENSG00000087086, ENSG00000087088, ENSG00000099624, ENSG00000124222, ENSG00000141510, ENSG00000136152, ENSG00000197535, ENSG00000053501, ENSG00000100284, ENSG00000133612, ENSG0000…
GO:0010608~posttranscriptional regulation of gene expression	2.053787417800845E-12	3.750557642234753E-10	ENSG00000079785, ENSG00000126070, ENSG00000101665, ENSG00000179218, ENSG00000089195, ENSG00000075151, ENSG00000147677, ENSG00000005007, ENSG00000114503, ENSG00000158417, ENSG00000172239, ENSG00000104408, ENSG00000134001, ENSG00000070756, ENSG00000145191, ENSG00000089154, ENSG00000156976, ENSG00000136937, ENSG00000135446, ENSG00000185650, ENSG00000055917, ENSG00000168564, ENSG00000107937, ENSG0000…
GO:0043039~tRNA aminoacylation	1.1306891893482476E-11	1.9883295010458824E-9	ENSG00000146282, ENSG00000172053, ENSG00000164022, ENSG00000110619, ENSG00000136628, ENSG00000124201, ENSG00000112855, ENSG00000137513, ENSG00000125821, ENSG00000067704, ENSG00000185418, ENSG00000065427, ENSG00000106105, ENSG00000179115, ENSG00000116120, ENSG00000011376, ENSG00000196305, ENSG00000204394, ENSG00000133706, ENSG00000031698, ENSG00000103356, ENSG00000108825, ENSG00000116874, ENSG0000…
GO:0006418~tRNA aminoacylation for protein translation	1.1306891893482476E-11	1.9883295010458824E-9	ENSG00000146282, ENSG00000172053, ENSG00000164022, ENSG00000110619, ENSG00000136628, ENSG00000124201, ENSG00000112855, ENSG00000137513, ENSG00000125821, ENSG00000067704, ENSG00000185418, ENSG00000065427, ENSG00000106105, ENSG00000179115, ENSG00000116120, ENSG00000011376, ENSG00000196305, ENSG00000204394, ENSG00000133706, ENSG00000031698, ENSG00000103356, ENSG00000108825, ENSG00000116874, ENSG0000…
GO:0043038~amino acid activation	1.1306891893482476E-11	1.9883295010458824E-9	ENSG00000146282, ENSG00000172053, ENSG00000164022, ENSG00000110619, ENSG00000136628, ENSG00000124201, ENSG00000112855, ENSG00000137513, ENSG00000125821, ENSG00000067704, ENSG00000185418, ENSG00000065427, ENSG00000106105, ENSG00000179115, ENSG00000116120, ENSG00000011376, ENSG00000196305, ENSG00000204394, ENSG00000133706, ENSG00000031698, ENSG00000103356, ENSG00000108825, ENSG00000116874, ENSG0000…
GO:0030163~protein catabolic process	1.8479008714546863E-11	3.133509784980504E-9	ENSG00000197323, ENSG00000169139, ENSG00000084073, ENSG00000154611, ENSG00000205220, ENSG00000080802, ENSG00000089053, ENSG00000131238, ENSG00000156970, ENSG00000128973, ENSG00000159593, ENSG00000078140, ENSG00000159069, ENSG00000166598, ENSG00000138376, ENSG00000166348, ENSG00000126067, ENSG00000129559, ENSG00000140455, ENSG00000036672, ENSG00000053501, ENSG00000091732, ENSG00000106588, ENSG0000…
GO:0051603~proteolysis involved in cellular protein catabolic process	2.936928368053093E-11	4.808460851712937E-9	ENSG00000197323, ENSG00000169139, ENSG00000084073, ENSG00000154611, ENSG00000205220, ENSG00000080802, ENSG00000089053, ENSG00000156970, ENSG00000159593, ENSG00000078140, ENSG00000159069, ENSG00000166598, ENSG00000138376, ENSG00000166348, ENSG00000126067, ENSG00000129559, ENSG00000140455, ENSG00000036672, ENSG00000091732, ENSG00000106588, ENSG00000171823, ENSG00000124422, ENSG00000095015, ENSG0000…
GO:0019941~modification-dependent protein catabolic process	4.2445218703411146E-11	6.7176713081096295E-9	ENSG00000197323, ENSG00000169139, ENSG00000084073, ENSG00000154611, ENSG00000205220, ENSG00000080802, ENSG00000089053, ENSG00000156970, ENSG00000159593, ENSG00000078140, ENSG00000159069, ENSG00000166598, ENSG00000138376, ENSG00000166348, ENSG00000126067, ENSG00000129559, ENSG00000140455, ENSG00000036672, ENSG00000091732, ENSG00000106588, ENSG00000171823, ENSG00000124422, ENSG00000095015, ENSG0000…
GO:0043632~modification-dependent macromolecule catabolic process	4.2445218703411146E-11	6.7176713081096295E-9	ENSG00000197323, ENSG00000169139, ENSG00000084073, ENSG00000154611, ENSG00000205220, ENSG00000080802, ENSG00000089053, ENSG00000156970, ENSG00000159593, ENSG00000078140, ENSG00000159069, ENSG00000166598, ENSG00000138376, ENSG00000166348, ENSG00000126067, ENSG00000129559, ENSG00000140455, ENSG00000036672, ENSG00000091732, ENSG00000106588, ENSG00000171823, ENSG00000124422, ENSG00000095015, ENSG0000…
GO:0043933~macromolecular complex subunit organization	4.326096669531159E-11	6.625902937429373E-9	ENSG00000115286, ENSG00000028839, ENSG00000076242, ENSG00000110768, ENSG00000113648, ENSG00000184743, ENSG00000114503, ENSG00000167842, ENSG00000163882, ENSG00000144028, ENSG00000137822, ENSG00000184216, ENSG00000088832, ENSG00000124529, ENSG00000196497, ENSG00000185000, ENSG00000056558, ENSG00000205531, ENSG00000132603, ENSG00000170606, ENSG00000087088, ENSG00000109107, ENSG00000171530, ENSG0000…
GO:0044257~cellular protein catabolic process	4.9045440784676834E-11	7.277116353954227E-9	ENSG00000197323, ENSG00000169139, ENSG00000084073, ENSG00000154611, ENSG00000205220, ENSG00000080802, ENSG00000089053, ENSG00000156970, ENSG00000159593, ENSG00000078140, ENSG00000159069, ENSG00000166598, ENSG00000138376, ENSG00000166348, ENSG00000126067, ENSG00000129559, ENSG00000140455, ENSG00000036672, ENSG00000091732, ENSG00000106588, ENSG00000171823, ENSG00000124422, ENSG00000095015, ENSG0000…
GO:0006325~chromatin organization	5.260747011435857E-11	7.569099569337823E-9	ENSG00000128908, ENSG00000171316, ENSG00000071243, ENSG00000071794, ENSG00000156256, ENSG00000080503, ENSG00000099381, ENSG00000107077, ENSG00000113648, ENSG00000158161, ENSG00000183207, ENSG00000178028, ENSG00000167670, ENSG00000074266, ENSG00000116539, ENSG00000178093, ENSG00000124529, ENSG00000168283, ENSG00000112511, ENSG00000009954, ENSG00000099956, ENSG00000205531, ENSG00000196591, ENSG0000…
GO:0000278~mitotic cell cycle	5.675963438656765E-11	7.926310718886498E-9	ENSG00000120948, ENSG00000156256, ENSG00000205220, ENSG00000060982, ENSG00000053254, ENSG00000167842, ENSG00000130177, ENSG00000182923, ENSG00000089053, ENSG00000156970, ENSG00000197299, ENSG00000122545, ENSG00000166974, ENSG00000135446, ENSG00000108055, ENSG00000103035, ENSG00000126067, ENSG00000138764, ENSG00000145349, ENSG00000105821, ENSG00000146918, ENSG00000196510, ENSG00000112941, ENSG0000…
GO:0034621~cellular macromolecular complex subunit organization	7.081291805064565E-11	9.606277107110373E-9	ENSG00000115286, ENSG00000107581, ENSG00000108064, ENSG00000076242, ENSG00000111786, ENSG00000083635, ENSG00000113648, ENSG00000167842, ENSG00000114503, ENSG00000144028, ENSG00000167670, ENSG00000140307, ENSG00000165506, ENSG00000171953, ENSG00000088832, ENSG00000124529, ENSG00000196497, ENSG00000116830, ENSG00000125459, ENSG00000205531, ENSG00000132141, ENSG00000132603, ENSG00000105968, ENSG0000…
GO:0015031~protein transport	1.0576805374957116E-10	1.3949631894050185E-8	ENSG00000215305, ENSG00000103227, ENSG00000086598, ENSG00000167987, ENSG00000099246, ENSG00000131238, ENSG00000104447, ENSG00000214736, ENSG00000139998, ENSG00000196497, ENSG00000139370, ENSG00000166598, ENSG00000126883, ENSG00000106266, ENSG00000156675, ENSG00000124222, ENSG00000141510, ENSG00000136152, ENSG00000111711, ENSG00000053501, ENSG00000164077, ENSG00000100284, ENSG00000133612, ENSG0000…
GO:0006351~transcription, DNA-dependent	2.231748846652822E-10	2.863877079928301E-8	ENSG00000120948, ENSG00000028839, ENSG00000108064, ENSG00000071539, ENSG00000116747, ENSG00000110768, ENSG00000115207, ENSG00000113649, ENSG00000163882, ENSG00000086102, ENSG00000115415, ENSG00000124782, ENSG00000104447, ENSG00000175197, ENSG00000100968, ENSG00000140307, ENSG00000141644, ENSG00000116539, ENSG00000077809, ENSG00000107833, ENSG00000130382, ENSG00000116830, ENSG00000136807, ENSG0000…
GO:0032774~RNA biosynthetic process	2.677294307311049E-10	3.345208265947974E-8	ENSG00000120948, ENSG00000028839, ENSG00000108064, ENSG00000071539, ENSG00000116747, ENSG00000110768, ENSG00000115207, ENSG00000113649, ENSG00000163882, ENSG00000086102, ENSG00000115415, ENSG00000124782, ENSG00000104447, ENSG00000175197, ENSG00000100968, ENSG00000140307, ENSG00000141644, ENSG00000116539, ENSG00000077809, ENSG00000107833, ENSG00000130382, ENSG00000116830, ENSG00000136807, ENSG0000…
GO:0045184~establishment of protein localization	2.9482971545972245E-10	3.5893627403638106E-8	ENSG00000215305, ENSG00000103227, ENSG00000086598, ENSG00000167987, ENSG00000099246, ENSG00000131238, ENSG00000104447, ENSG00000214736, ENSG00000139998, ENSG00000196497, ENSG00000139370, ENSG00000166598, ENSG00000126883, ENSG00000106266, ENSG00000156675, ENSG00000124222, ENSG00000141510, ENSG00000136152, ENSG00000111711, ENSG00000053501, ENSG00000164077, ENSG00000100284, ENSG00000133612, ENSG0000…
GO:0022402~cell cycle process	3.1650988154056863E-10	3.7569727884267934E-8	ENSG00000120948, ENSG00000076242, ENSG00000071539, ENSG00000205220, ENSG00000060982, ENSG00000156876, ENSG00000167842, ENSG00000182923, ENSG00000089053, ENSG00000156970, ENSG00000166974, ENSG00000119684, ENSG00000138376, ENSG00000126067, ENSG00000149474, ENSG00000146918, ENSG00000133895, ENSG00000146670, ENSG00000141510, ENSG00000091732, ENSG00000106588, ENSG00000198924, ENSG00000163697, ENSG0000…
GO:0065003~macromolecular complex assembly	3.5963055257776016E-10	4.164697087194469E-8	ENSG00000115286, ENSG00000028839, ENSG00000076242, ENSG00000110768, ENSG00000113648, ENSG00000184743, ENSG00000114503, ENSG00000167842, ENSG00000163882, ENSG00000144028, ENSG00000137822, ENSG00000184216, ENSG00000088832, ENSG00000124529, ENSG00000196497, ENSG00000185000, ENSG00000056558, ENSG00000205531, ENSG00000132603, ENSG00000170606, ENSG00000087088, ENSG00000109107, ENSG00000171530, ENSG0000…
GO:0006511~ubiquitin-dependent protein catabolic process	8.843770731860053E-10	9.997672356654164E-8	ENSG00000131467, ENSG00000184787, ENSG00000119318, ENSG00000156256, ENSG00000154611, ENSG00000205220, ENSG00000143106, ENSG00000106346, ENSG00000164663, ENSG00000103264, ENSG00000166233, ENSG00000130177, ENSG00000176386, ENSG00000089053, ENSG00000156970, ENSG00000113558, ENSG00000108294, ENSG00000078140, ENSG00000155313, ENSG00000127870, ENSG00000151876, ENSG00000125818, ENSG00000147475, ENSG0000…
GO:0051726~regulation of cell cycle	9.104118558615351E-10	1.005264018694163E-7	ENSG00000109971, ENSG00000139579, ENSG00000110768, ENSG00000053254, ENSG00000171223, ENSG00000130177, ENSG00000182923, ENSG00000156970, ENSG00000221829, ENSG00000168517, ENSG00000117318, ENSG00000159593, ENSG00000197299, ENSG00000149679, ENSG00000135446, ENSG00000112659, ENSG00000081237, ENSG00000107937, ENSG00000196591, ENSG00000138764, ENSG00000145349, ENSG00000110851, ENSG00000133895, ENSG0000…
GO:0045934~negative regulation of nucleobase, nucleoside, nucleotide and nucleic acid metabolic process	1.7438709681255687E-9	1.881795098634953E-7	ENSG00000125740, ENSG00000197323, ENSG00000101665, ENSG00000179837, ENSG00000076242, ENSG00000080503, ENSG00000138386, ENSG00000053254, ENSG00000141002, ENSG00000163602, ENSG00000086102, ENSG00000137166, ENSG00000101158, ENSG00000168610, ENSG00000104447, ENSG00000168310, ENSG00000178028, ENSG00000168517, ENSG00000130726, ENSG00000178951, ENSG00000117318, ENSG00000141644, ENSG00000197299, ENSG0000…
GO:0006260~DNA replication	1.7490403073756092E-9	1.8454317463056924E-7	ENSG00000175054, ENSG00000025708, ENSG00000164045, ENSG00000051341, ENSG00000167325, ENSG00000176890, ENSG00000117724, ENSG00000108064, ENSG00000140521, ENSG00000005007, ENSG00000094804, ENSG00000160294, ENSG00000213689, ENSG00000167670, ENSG00000172613, ENSG00000159593, ENSG00000197299, ENSG00000164104, ENSG00000100479, ENSG00000205309, ENSG00000132604, ENSG00000105821, ENSG00000168496, ENSG0000…
GO:0022618~ribonucleoprotein complex assembly	2.221193905684958E-9	2.2926581344506758E-7	ENSG00000079785, ENSG00000165733, ENSG00000139343, ENSG00000107581, ENSG00000111786, ENSG00000083635, ENSG00000100650, ENSG00000074201, ENSG00000114503, ENSG00000046647, ENSG00000144028, ENSG00000181163, ENSG00000183431, ENSG00000174243, ENSG00000142252, ENSG00000116455, ENSG00000082516, ENSG00000204842, ENSG00000115268, ENSG00000136450, ENSG00000182004, ENSG00000136937, ENSG00000188529, ENSG0000…
GO:0032268~regulation of cellular protein metabolic process	2.8167387918055617E-9	2.8455051359621564E-7	ENSG00000126070, ENSG00000101665, ENSG00000205220, ENSG00000005007, ENSG00000114503, ENSG00000130177, ENSG00000108953, ENSG00000172239, ENSG00000089053, ENSG00000156970, ENSG00000128973, ENSG00000088832, ENSG00000089154, ENSG00000135446, ENSG00000156976, ENSG00000151876, ENSG00000171132, ENSG00000196092, ENSG00000081237, ENSG00000107937, ENSG00000103035, ENSG00000125457, ENSG00000126067, ENSG0000…
GO:0016569~covalent chromatin modification	4.05944636719787E-9	4.015468201279404E-7	ENSG00000177889, ENSG00000127616, ENSG00000198890, ENSG00000071243, ENSG00000156256, ENSG00000086758, ENSG00000158161, ENSG00000183207, ENSG00000088305, ENSG00000178028, ENSG00000116478, ENSG00000137265, ENSG00000009954, ENSG00000108773, ENSG00000128708, ENSG00000196591, ENSG00000135801, ENSG00000149474, ENSG00000136518, ENSG00000133895, ENSG00000162227, ENSG00000121481, ENSG00000181090, ENSG0000…
GO:0000087~M phase of mitotic cell cycle	4.420718754415751E-9	4.283585381958943E-7	ENSG00000173465, ENSG00000120948, ENSG00000137267, ENSG00000111859, ENSG00000164045, ENSG00000169220, ENSG00000117724, ENSG00000156256, ENSG00000167842, ENSG00000002822, ENSG00000130177, ENSG00000094804, ENSG00000182923, ENSG00000176386, ENSG00000089053, ENSG00000129933, ENSG00000156970, ENSG00000196230, ENSG00000101367, ENSG00000101224, ENSG00000122545, ENSG00000166974, ENSG00000076382, ENSG0000…
GO:0010558~negative regulation of macromolecule biosynthetic process	5.168640363993189E-9	4.908139736858885E-7	ENSG00000125740, ENSG00000197323, ENSG00000126070, ENSG00000101665, ENSG00000179837, ENSG00000080503, ENSG00000138386, ENSG00000053254, ENSG00000141002, ENSG00000163602, ENSG00000086102, ENSG00000137166, ENSG00000101158, ENSG00000168610, ENSG00000104447, ENSG00000168310, ENSG00000178028, ENSG00000178951, ENSG00000168517, ENSG00000130726, ENSG00000117318, ENSG00000141644, ENSG00000197299, ENSG0000…
GO:0051172~negative regulation of nitrogen compound metabolic process	5.578286896845284E-9	5.193274432713224E-7	ENSG00000125740, ENSG00000197323, ENSG00000101665, ENSG00000179837, ENSG00000076242, ENSG00000080503, ENSG00000138386, ENSG00000053254, ENSG00000141002, ENSG00000163602, ENSG00000086102, ENSG00000137166, ENSG00000101158, ENSG00000168610, ENSG00000104447, ENSG00000168310, ENSG00000178028, ENSG00000168517, ENSG00000130726, ENSG00000178951, ENSG00000117318, ENSG00000141644, ENSG00000197299, ENSG0000…
GO:0007005~mitochondrion organization	6.0755698152433524E-9	5.547461079391525E-7	ENSG00000115286, ENSG00000025708, ENSG00000108064, ENSG00000168827, ENSG00000027001, ENSG00000115204, ENSG00000140521, ENSG00000180535, ENSG00000175793, ENSG00000168653, ENSG00000221829, ENSG00000164284, ENSG00000139197, ENSG00000116688, ENSG00000115317, ENSG00000125459, ENSG00000049883, ENSG00000170606, ENSG00000072756, ENSG00000087088, ENSG00000103423, ENSG00000162851, ENSG00000141510, ENSG0000…
GO:0006350~transcription	7.2960430264086444E-9	6.536151119229672E-7	ENSG00000151304, ENSG00000146285, ENSG00000171316, ENSG00000160685, ENSG00000164330, ENSG00000169136, ENSG00000071539, ENSG00000138386, ENSG00000099381, ENSG00000110768, ENSG00000141002, ENSG00000080802, ENSG00000171223, ENSG00000163882, ENSG00000133884, ENSG00000176896, ENSG00000171425, ENSG00000130726, ENSG00000100968, ENSG00000104903, ENSG00000159592, ENSG00000141644, ENSG00000198911, ENSG0000…
GO:0034622~cellular macromolecular complex assembly	7.757267426764951E-9	6.820646873961778E-7	ENSG00000115286, ENSG00000107581, ENSG00000108064, ENSG00000076242, ENSG00000111786, ENSG00000083635, ENSG00000113648, ENSG00000114503, ENSG00000167842, ENSG00000144028, ENSG00000167670, ENSG00000140307, ENSG00000165506, ENSG00000171953, ENSG00000088832, ENSG00000124529, ENSG00000196497, ENSG00000125459, ENSG00000205531, ENSG00000132141, ENSG00000132603, ENSG00000170606, ENSG00000105968, ENSG0000…
GO:0016570~histone modification	8.203532251451225E-9	7.081883220960705E-7	ENSG00000177889, ENSG00000198890, ENSG00000071243, ENSG00000156256, ENSG00000086758, ENSG00000158161, ENSG00000183207, ENSG00000178028, ENSG00000116478, ENSG00000137265, ENSG00000009954, ENSG00000108773, ENSG00000196591, ENSG00000128708, ENSG00000149474, ENSG00000135801, ENSG00000136518, ENSG00000133895, ENSG00000162227, ENSG00000121481, ENSG00000181090, ENSG00000115548, ENSG00000165671, ENSG0000…
GO:0007067~mitosis	8.374844247468129E-9	7.100669037196639E-7	ENSG00000173465, ENSG00000120948, ENSG00000137267, ENSG00000111859, ENSG00000164045, ENSG00000169220, ENSG00000117724, ENSG00000156256, ENSG00000167842, ENSG00000002822, ENSG00000130177, ENSG00000094804, ENSG00000182923, ENSG00000176386, ENSG00000089053, ENSG00000129933, ENSG00000156970, ENSG00000196230, ENSG00000101367, ENSG00000101224, ENSG00000122545, ENSG00000166974, ENSG00000076382, ENSG0000…
GO:0000280~nuclear division	8.374844247468129E-9	7.100669037196639E-7	ENSG00000173465, ENSG00000120948, ENSG00000137267, ENSG00000111859, ENSG00000164045, ENSG00000169220, ENSG00000117724, ENSG00000156256, ENSG00000167842, ENSG00000002822, ENSG00000130177, ENSG00000094804, ENSG00000182923, ENSG00000176386, ENSG00000089053, ENSG00000129933, ENSG00000156970, ENSG00000196230, ENSG00000101367, ENSG00000101224, ENSG00000122545, ENSG00000166974, ENSG00000076382, ENSG0000…
GO:0008104~protein localization	1.061875933083741E-8	8.845236351140429E-7	ENSG00000215305, ENSG00000103227, ENSG00000086598, ENSG00000167987, ENSG00000099246, ENSG00000131238, ENSG00000104447, ENSG00000214736, ENSG00000139998, ENSG00000196497, ENSG00000119684, ENSG00000139370, ENSG00000166598, ENSG00000126883, ENSG00000106266, ENSG00000132604, ENSG00000087088, ENSG00000156675, ENSG00000129559, ENSG00000124222, ENSG00000141510, ENSG00000136152, ENSG00000111711, ENSG0000…
GO:0051301~cell division	1.5351256867867984E-8	1.256684864614499E-6	ENSG00000156256, ENSG00000067208, ENSG00000167842, ENSG00000130177, ENSG00000182923, ENSG00000089053, ENSG00000156970, ENSG00000172757, ENSG00000122545, ENSG00000149679, ENSG00000166974, ENSG00000135446, ENSG00000108055, ENSG00000138764, ENSG00000146918, ENSG00000186298, ENSG00000196510, ENSG00000112941, ENSG00000007168, ENSG00000134690, ENSG00000146670, ENSG00000091732, ENSG00000198924, ENSG0000…
GO:0006446~regulation of translational initiation	1.9470170790866387E-8	1.5668525334966432E-6	ENSG00000079785, ENSG00000122033, ENSG00000089195, ENSG00000075151, ENSG00000147677, ENSG00000063046, ENSG00000114503, ENSG00000187840, ENSG00000158417, ENSG00000104408, ENSG00000070785, ENSG00000134001, ENSG00000114867, ENSG00000145191, ENSG00000136937, ENSG00000156976, ENSG00000110321, ENSG00000106682, ENSG00000106211, ENSG00000173812, ENSG00000100664, ENSG00000111361, ENSG00000115211, ENSG0000…
GO:0006417~regulation of translation	3.38680651236298E-8	2.68008934123376E-6	ENSG00000079785, ENSG00000126070, ENSG00000179218, ENSG00000089195, ENSG00000075151, ENSG00000147677, ENSG00000114503, ENSG00000005007, ENSG00000158417, ENSG00000172239, ENSG00000104408, ENSG00000134001, ENSG00000145191, ENSG00000089154, ENSG00000135446, ENSG00000136937, ENSG00000156976, ENSG00000185650, ENSG00000055917, ENSG00000125457, ENSG00000110321, ENSG00000158615, ENSG00000106682, ENSG0000…
GO:0048285~organelle fission	3.568349541093695E-8	2.777459078728839E-6	ENSG00000173465, ENSG00000120948, ENSG00000137267, ENSG00000111859, ENSG00000164045, ENSG00000169220, ENSG00000117724, ENSG00000156256, ENSG00000167842, ENSG00000002822, ENSG00000130177, ENSG00000094804, ENSG00000182923, ENSG00000176386, ENSG00000089053, ENSG00000129933, ENSG00000156970, ENSG00000196230, ENSG00000101367, ENSG00000101224, ENSG00000122545, ENSG00000166974, ENSG00000076382, ENSG0000…
GO:0031327~negative regulation of cellular biosynthetic process	4.352987400335888E-8	3.3335403539780373E-6	ENSG00000125740, ENSG00000197323, ENSG00000126070, ENSG00000101665, ENSG00000179837, ENSG00000080503, ENSG00000138386, ENSG00000053254, ENSG00000141002, ENSG00000163602, ENSG00000086102, ENSG00000137166, ENSG00000101158, ENSG00000168610, ENSG00000104447, ENSG00000168310, ENSG00000178028, ENSG00000178951, ENSG00000168517, ENSG00000130726, ENSG00000117318, ENSG00000141644, ENSG00000197299, ENSG0000…
GO:0006403~RNA localization	6.040288742293713E-8	4.552258183965208E-6	ENSG00000138095, ENSG00000132341, ENSG00000151461, ENSG00000123136, ENSG00000108559, ENSG00000005007, ENSG00000114503, ENSG00000155561, ENSG00000138757, ENSG00000113569, ENSG00000058804, ENSG00000181163, ENSG00000138750, ENSG00000100296, ENSG00000162231, ENSG00000198952, ENSG00000204842, ENSG00000111581, ENSG00000136243, ENSG00000124789, ENSG00000136937, ENSG00000188529, ENSG00000014164, ENSG0000…
GO:0008033~tRNA processing	7.249086377850554E-8	5.377901688863318E-6	ENSG00000091127, ENSG00000037897, ENSG00000171103, ENSG00000138385, ENSG00000130299, ENSG00000043514, ENSG00000172336, ENSG00000167264, ENSG00000107614, ENSG00000089195, ENSG00000160193, ENSG00000105202, ENSG00000066651, ENSG00000100416, ENSG00000124787, ENSG00000213339, ENSG00000189007, ENSG00000141994, ENSG00000141642, ENSG00000142544, ENSG00000037474, ENSG00000104907, ENSG00000182173, ENSG0000…
GO:0006913~nucleocytoplasmic transport	7.677115041216185E-8	5.607821757069864E-6	ENSG00000179218, ENSG00000179837, ENSG00000140350, ENSG00000186432, ENSG00000174891, ENSG00000123136, ENSG00000114503, ENSG00000005007, ENSG00000125691, ENSG00000126746, ENSG00000125695, ENSG00000160294, ENSG00000138750, ENSG00000104447, ENSG00000198952, ENSG00000111581, ENSG00000108788, ENSG00000086200, ENSG00000136937, ENSG00000014164, ENSG00000141232, ENSG00000196497, ENSG00000135486, ENSG0000…
GO:0009890~negative regulation of biosynthetic process	8.578670673431011E-8	6.171424912215784E-6	ENSG00000125740, ENSG00000197323, ENSG00000126070, ENSG00000101665, ENSG00000179837, ENSG00000080503, ENSG00000138386, ENSG00000053254, ENSG00000141002, ENSG00000163602, ENSG00000086102, ENSG00000137166, ENSG00000101158, ENSG00000168610, ENSG00000104447, ENSG00000168310, ENSG00000178028, ENSG00000178951, ENSG00000168517, ENSG00000130726, ENSG00000117318, ENSG00000141644, ENSG00000197299, ENSG0000…
GO:0009451~RNA modification	8.796801620709826E-8	6.2338933947136965E-6	ENSG00000091127, ENSG00000171103, ENSG00000122687, ENSG00000037897, ENSG00000138385, ENSG00000029639, ENSG00000130299, ENSG00000166133, ENSG00000160193, ENSG00000145912, ENSG00000143303, ENSG00000213339, ENSG00000142544, ENSG00000160710, ENSG00000156990, ENSG00000037474, ENSG00000165526, ENSG00000177192, ENSG00000101391, ENSG00000090520, ENSG00000166166, ENSG00000169972, ENSG00000113272, ENSG0000…
GO:0010629~negative regulation of gene expression	1.2286442081844926E-7	8.578791232505267E-6	ENSG00000125740, ENSG00000197323, ENSG00000126070, ENSG00000101665, ENSG00000179837, ENSG00000080503, ENSG00000138386, ENSG00000053254, ENSG00000141002, ENSG00000086102, ENSG00000163602, ENSG00000137166, ENSG00000101158, ENSG00000168610, ENSG00000104447, ENSG00000168310, ENSG00000178028, ENSG00000168517, ENSG00000130726, ENSG00000178951, ENSG00000117318, ENSG00000141644, ENSG00000175550, ENSG0000…
GO:0051169~nuclear transport	1.37905833190889E-7	9.48947586121296E-6	ENSG00000179218, ENSG00000179837, ENSG00000140350, ENSG00000186432, ENSG00000174891, ENSG00000123136, ENSG00000114503, ENSG00000005007, ENSG00000125691, ENSG00000126746, ENSG00000125695, ENSG00000160294, ENSG00000138750, ENSG00000104447, ENSG00000198952, ENSG00000111581, ENSG00000108788, ENSG00000086200, ENSG00000136937, ENSG00000014164, ENSG00000141232, ENSG00000196497, ENSG00000135486, ENSG0000…
GO:0022403~cell cycle phase	1.4130302814277699E-7	9.584337286261402E-6	ENSG00000120948, ENSG00000076242, ENSG00000156256, ENSG00000071539, ENSG00000060982, ENSG00000204410, ENSG00000053254, ENSG00000167842, ENSG00000138031, ENSG00000130177, ENSG00000182923, ENSG00000089053, ENSG00000156970, ENSG00000174371, ENSG00000197299, ENSG00000122545, ENSG00000166974, ENSG00000135446, ENSG00000119684, ENSG00000108055, ENSG00000138764, ENSG00000145349, ENSG00000105821, ENSG0000…
GO:0050658~RNA transport	1.8141036482148575E-7	1.213142627831676E-5	ENSG00000138095, ENSG00000132341, ENSG00000151461, ENSG00000123136, ENSG00000108559, ENSG00000005007, ENSG00000114503, ENSG00000155561, ENSG00000138757, ENSG00000113569, ENSG00000058804, ENSG00000181163, ENSG00000138750, ENSG00000100296, ENSG00000162231, ENSG00000198952, ENSG00000204842, ENSG00000111581, ENSG00000136243, ENSG00000124789, ENSG00000136937, ENSG00000188529, ENSG00000014164, ENSG0000…
GO:0050657~nucleic acid transport	1.8141036482148575E-7	1.213142627831676E-5	ENSG00000138095, ENSG00000132341, ENSG00000151461, ENSG00000123136, ENSG00000108559, ENSG00000005007, ENSG00000114503, ENSG00000155561, ENSG00000138757, ENSG00000113569, ENSG00000058804, ENSG00000181163, ENSG00000138750, ENSG00000100296, ENSG00000162231, ENSG00000198952, ENSG00000204842, ENSG00000111581, ENSG00000136243, ENSG00000124789, ENSG00000136937, ENSG00000188529, ENSG00000014164, ENSG0000…
GO:0051236~establishment of RNA localization	1.8141036482148575E-7	1.213142627831676E-5	ENSG00000138095, ENSG00000132341, ENSG00000151461, ENSG00000123136, ENSG00000108559, ENSG00000005007, ENSG00000114503, ENSG00000155561, ENSG00000138757, ENSG00000113569, ENSG00000058804, ENSG00000181163, ENSG00000138750, ENSG00000100296, ENSG00000162231, ENSG00000198952, ENSG00000204842, ENSG00000111581, ENSG00000136243, ENSG00000124789, ENSG00000136937, ENSG00000188529, ENSG00000014164, ENSG0000…
GO:0048193~Golgi vesicle transport	1.8441140090135988E-7	1.216083456112571E-5	ENSG00000109971, ENSG00000119787, ENSG00000152056, ENSG00000116675, ENSG00000120805, ENSG00000184743, ENSG00000104388, ENSG00000113282, ENSG00000106636, ENSG00000087502, ENSG00000113615, ENSG00000121542, ENSG00000105829, ENSG00000104164, ENSG00000188428, ENSG00000142186, ENSG00000087086, ENSG00000166747, ENSG00000113719, ENSG00000124222, ENSG00000136152, ENSG00000053501, ENSG00000196961, ENSG0000…
GO:0015931~nucleobase, nucleoside, nucleotide and nucleic acid transport	2.774003633544703E-7	1.8042263371320644E-5	ENSG00000138095, ENSG00000123136, ENSG00000108559, ENSG00000114503, ENSG00000138757, ENSG00000005007, ENSG00000058804, ENSG00000138750, ENSG00000089057, ENSG00000198952, ENSG00000111581, ENSG00000124789, ENSG00000137860, ENSG00000136937, ENSG00000014164, ENSG00000125454, ENSG00000169062, ENSG00000095319, ENSG00000135486, ENSG00000126883, ENSG00000163904, ENSG00000184575, ENSG00000047410, ENSG0000…
GO:0006413~translational initiation	3.1949379300266795E-7	2.049920571789432E-5	ENSG00000122033, ENSG00000104131, ENSG00000107581, ENSG00000100129, ENSG00000130811, ENSG00000089195, ENSG00000147677, ENSG00000172239, ENSG00000104408, ENSG00000175376, ENSG00000137947, ENSG00000070785, ENSG00000100353, ENSG00000145191, ENSG00000139726, ENSG00000130741, ENSG00000173812, ENSG00000100664, ENSG00000111361, ENSG00000115211, ENSG00000143486, ENSG00000085760, ENSG00000125977, ENSG0000…
GO:0045449~regulation of transcription	5.96543936120732E-7	3.776450628445449E-5	ENSG00000151304, ENSG00000146285, ENSG00000138380, ENSG00000171316, ENSG00000160685, ENSG00000164330, ENSG00000169136, ENSG00000138386, ENSG00000099381, ENSG00000110768, ENSG00000141002, ENSG00000080802, ENSG00000171222, ENSG00000171223, ENSG00000176896, ENSG00000133884, ENSG00000171425, ENSG00000099246, ENSG00000184216, ENSG00000130726, ENSG00000100968, ENSG00000104903, ENSG00000144021, ENSG0000…
GO:0051340~regulation of ligase activity	6.965803051640424E-7	4.351700627980293E-5	ENSG00000177889, ENSG00000131467, ENSG00000154473, ENSG00000101665, ENSG00000143106, ENSG00000205220, ENSG00000169018, ENSG00000153107, ENSG00000134057, ENSG00000176386, ENSG00000130177, ENSG00000147889, ENSG00000089053, ENSG00000156970, ENSG00000160445, ENSG00000113558, ENSG00000108294, ENSG00000150991, ENSG00000164162, ENSG00000125818, ENSG00000013275, ENSG00000221983, ENSG00000103035, ENSG0000…
GO:0006461~protein complex assembly	7.804386624193587E-7	4.81225331827595E-5	ENSG00000115286, ENSG00000028839, ENSG00000076242, ENSG00000108064, ENSG00000156256, ENSG00000110768, ENSG00000136628, ENSG00000167842, ENSG00000184743, ENSG00000163882, ENSG00000158169, ENSG00000137822, ENSG00000184216, ENSG00000167670, ENSG00000165506, ENSG00000140307, ENSG00000171953, ENSG00000122545, ENSG00000197299, ENSG00000088832, ENSG00000139197, ENSG00000196497, ENSG00000077809, ENSG0000…
GO:0070271~protein complex biogenesis	7.804386624193587E-7	4.81225331827595E-5	ENSG00000115286, ENSG00000028839, ENSG00000076242, ENSG00000108064, ENSG00000156256, ENSG00000110768, ENSG00000136628, ENSG00000167842, ENSG00000184743, ENSG00000163882, ENSG00000158169, ENSG00000137822, ENSG00000184216, ENSG00000167670, ENSG00000165506, ENSG00000140307, ENSG00000171953, ENSG00000122545, ENSG00000197299, ENSG00000088832, ENSG00000139197, ENSG00000196497, ENSG00000077809, ENSG0000…
GO:0043161~proteasomal ubiquitin-dependent protein catabolic process	7.884569603546217E-7	4.799365754648566E-5	ENSG00000131871, ENSG00000131467, ENSG00000179262, ENSG00000136813, ENSG00000154473, ENSG00000184787, ENSG00000119318, ENSG00000143106, ENSG00000205220, ENSG00000153107, ENSG00000103264, ENSG00000134057, ENSG00000176386, ENSG00000130177, ENSG00000089053, ENSG00000156970, ENSG00000107566, ENSG00000108294, ENSG00000150991, ENSG00000164162, ENSG00000100350, ENSG00000125818, ENSG00000147475, ENSG0000…
GO:0010498~proteasomal protein catabolic process	7.884569603546217E-7	4.799365754648566E-5	ENSG00000131871, ENSG00000131467, ENSG00000179262, ENSG00000136813, ENSG00000154473, ENSG00000184787, ENSG00000119318, ENSG00000143106, ENSG00000205220, ENSG00000153107, ENSG00000103264, ENSG00000134057, ENSG00000176386, ENSG00000130177, ENSG00000089053, ENSG00000156970, ENSG00000107566, ENSG00000108294, ENSG00000150991, ENSG00000164162, ENSG00000100350, ENSG00000125818, ENSG00000147475, ENSG0000…
GO:0016481~negative regulation of transcription	9.45054053236168E-7	5.679735867847313E-5	ENSG00000125740, ENSG00000197323, ENSG00000101665, ENSG00000179837, ENSG00000080503, ENSG00000138386, ENSG00000053254, ENSG00000141002, ENSG00000086102, ENSG00000163602, ENSG00000137166, ENSG00000101158, ENSG00000168610, ENSG00000104447, ENSG00000168310, ENSG00000178028, ENSG00000168517, ENSG00000130726, ENSG00000178951, ENSG00000117318, ENSG00000141644, ENSG00000175550, ENSG00000074266, ENSG0000…
GO:0006888~ER to Golgi vesicle-mediated transport	1.157051538478993E-6	6.866869073363091E-5	ENSG00000119787, ENSG00000054116, ENSG00000150961, ENSG00000074695, ENSG00000101310, ENSG00000167515, ENSG00000184743, ENSG00000104388, ENSG00000138802, ENSG00000106636, ENSG00000047932, ENSG00000153339, ENSG00000108433, ENSG00000087502, ENSG00000113615, ENSG00000121542, ENSG00000105829, ENSG00000176986, ENSG00000139921, ENSG00000021574, ENSG00000113719, ENSG00000136152, ENSG00000108587, ENSG0000…
GO:0070727~cellular macromolecule localization	1.25066977477814E-6	7.330822397932923E-5	ENSG00000152056, ENSG00000028528, ENSG00000215305, ENSG00000027001, ENSG00000183020, ENSG00000221838, ENSG00000102910, ENSG00000108953, ENSG00000164284, ENSG00000138750, ENSG00000104447, ENSG00000070718, ENSG00000139197, ENSG00000196497, ENSG00000185359, ENSG00000126883, ENSG00000132604, ENSG00000087088, ENSG00000072756, ENSG00000143486, ENSG00000213672, ENSG00000124222, ENSG00000141510, ENSG0000…
GO:0006366~transcription from RNA polymerase II promoter	1.3873174603112495E-6	8.032589407924728E-5	ENSG00000120948, ENSG00000028277, ENSG00000028839, ENSG00000100823, ENSG00000151014, ENSG00000103168, ENSG00000103363, ENSG00000071539, ENSG00000110768, ENSG00000213780, ENSG00000164975, ENSG00000113649, ENSG00000042429, ENSG00000163882, ENSG00000086102, ENSG00000115415, ENSG00000143799, ENSG00000070047, ENSG00000124782, ENSG00000160207, ENSG00000104447, ENSG00000196233, ENSG00000175197, ENSG0000…
GO:0051168~nuclear export	1.4153963495462327E-6	8.096427189963062E-5	ENSG00000179218, ENSG00000105329, ENSG00000132341, ENSG00000151461, ENSG00000123136, ENSG00000114503, ENSG00000005007, ENSG00000125695, ENSG00000181163, ENSG00000100296, ENSG00000162231, ENSG00000198952, ENSG00000111581, ENSG00000115268, ENSG00000136243, ENSG00000136937, ENSG00000188529, ENSG00000014164, ENSG00000041802, ENSG00000124571, ENSG00000135486, ENSG00000126883, ENSG00000079134, ENSG0000…
GO:0032269~negative regulation of cellular protein metabolic process	1.9267531491283773E-6	1.0890160271026517E-4	ENSG00000126070, ENSG00000131467, ENSG00000179218, ENSG00000101665, ENSG00000205220, ENSG00000143106, ENSG00000188603, ENSG00000130177, ENSG00000176386, ENSG00000108953, ENSG00000088305, ENSG00000089053, ENSG00000104408, ENSG00000156970, ENSG00000108294, ENSG00000088832, ENSG00000145191, ENSG00000125818, ENSG00000221983, ENSG00000196092, ENSG00000081237, ENSG00000107937, ENSG00000103035, ENSG0000…
GO:0051248~negative regulation of protein metabolic process	2.110339329219709E-6	1.1787424884501796E-4	ENSG00000126070, ENSG00000131467, ENSG00000179218, ENSG00000101665, ENSG00000205220, ENSG00000143106, ENSG00000188603, ENSG00000130177, ENSG00000173039, ENSG00000176386, ENSG00000108953, ENSG00000088305, ENSG00000089053, ENSG00000104408, ENSG00000156970, ENSG00000108294, ENSG00000088832, ENSG00000145191, ENSG00000125818, ENSG00000221983, ENSG00000196092, ENSG00000081237, ENSG00000107937, ENSG0000…
GO:0000075~cell cycle checkpoint	2.2447104607260658E-6	1.2392135866634568E-4	ENSG00000175054, ENSG00000154473, ENSG00000117724, ENSG00000105329, ENSG00000139579, ENSG00000090097, ENSG00000103264, ENSG00000053254, ENSG00000002822, ENSG00000167513, ENSG00000182923, ENSG00000094804, ENSG00000147889, ENSG00000087206, ENSG00000089685, ENSG00000135249, ENSG00000156970, ENSG00000221829, ENSG00000091436, ENSG00000159593, ENSG00000172613, ENSG00000095002, ENSG00000197299, ENSG0000…
GO:0034613~cellular protein localization	2.3390493186418065E-6	1.276449464102658E-4	ENSG00000152056, ENSG00000028528, ENSG00000215305, ENSG00000027001, ENSG00000183020, ENSG00000221838, ENSG00000102910, ENSG00000108953, ENSG00000164284, ENSG00000138750, ENSG00000104447, ENSG00000070718, ENSG00000139197, ENSG00000196497, ENSG00000185359, ENSG00000126883, ENSG00000132604, ENSG00000087088, ENSG00000072756, ENSG00000143486, ENSG00000213672, ENSG00000124222, ENSG00000141510, ENSG0000…
GO:0000279~M phase	2.580032526259753E-6	1.3919497327086194E-4	ENSG00000120948, ENSG00000076242, ENSG00000156256, ENSG00000071539, ENSG00000204410, ENSG00000167842, ENSG00000138031, ENSG00000130177, ENSG00000182923, ENSG00000089053, ENSG00000156970, ENSG00000174371, ENSG00000122545, ENSG00000166974, ENSG00000119684, ENSG00000108055, ENSG00000138764, ENSG00000146918, ENSG00000196510, ENSG00000177302, ENSG00000112941, ENSG00000007168, ENSG00000134690, ENSG0000…
GO:0006357~regulation of transcription from RNA polymerase II promoter	2.837925882003181E-6	1.5138731739416933E-4	ENSG00000160685, ENSG00000169136, ENSG00000110768, ENSG00000141002, ENSG00000171223, ENSG00000176896, ENSG00000108509, ENSG00000168310, ENSG00000130726, ENSG00000144021, ENSG00000198911, ENSG00000109381, ENSG00000196092, ENSG00000124831, ENSG00000196591, ENSG00000113658, ENSG00000133895, ENSG00000170890, ENSG00000196498, ENSG00000187735, ENSG00000129559, ENSG00000117505, ENSG00000148200, ENSG0000…
GO:0006338~chromatin remodeling	2.899272409371737E-6	1.5294125168374695E-4	ENSG00000128908, ENSG00000127616, ENSG00000066117, ENSG00000123485, ENSG00000076108, ENSG00000080503, ENSG00000122565, ENSG00000100888, ENSG00000152455, ENSG00000116478, ENSG00000196235, ENSG00000105610, ENSG00000166582, ENSG00000009954, ENSG00000099956, ENSG00000108773, ENSG00000196591, ENSG00000068024, ENSG00000117713, ENSG00000136518, ENSG00000133895, ENSG00000105663, ENSG00000173473, ENSG0000…
GO:0042770~DNA damage response, signal transduction	3.08100914710038E-6	1.6074151888600952E-4	ENSG00000175054, ENSG00000181026, ENSG00000076242, ENSG00000139618, ENSG00000090097, ENSG00000105327, ENSG00000100292, ENSG00000103264, ENSG00000053254, ENSG00000175793, ENSG00000182923, ENSG00000163565, ENSG00000087206, ENSG00000135249, ENSG00000091436, ENSG00000159593, ENSG00000172613, ENSG00000095002, ENSG00000197299, ENSG00000117862, ENSG00000172977, ENSG00000170855, ENSG00000145386, ENSG0000…
GO:0051028~mRNA transport	3.1707047016129384E-6	1.6362280569581777E-4	ENSG00000138095, ENSG00000151461, ENSG00000123136, ENSG00000108559, ENSG00000005007, ENSG00000114503, ENSG00000155561, ENSG00000138757, ENSG00000113569, ENSG00000058804, ENSG00000138750, ENSG00000100296, ENSG00000162231, ENSG00000198952, ENSG00000111581, ENSG00000136243, ENSG00000124789, ENSG00000136937, ENSG00000188529, ENSG00000014164, ENSG00000169062, ENSG00000095319, ENSG00000135486, ENSG0000…
GO:0031400~negative regulation of protein modification process	3.466924514346635E-6	1.7698418729683585E-4	ENSG00000131467, ENSG00000101665, ENSG00000143106, ENSG00000205220, ENSG00000176386, ENSG00000130177, ENSG00000108953, ENSG00000088305, ENSG00000089053, ENSG00000156970, ENSG00000108294, ENSG00000088832, ENSG00000125818, ENSG00000221983, ENSG00000196092, ENSG00000107937, ENSG00000081237, ENSG00000103035, ENSG00000106991, ENSG00000126067, ENSG00000087088, ENSG00000133895, ENSG00000089220, ENSG0000…
GO:0051438~regulation of ubiquitin-protein ligase activity	6.350350469533223E-6	3.2070983571075296E-4	ENSG00000177889, ENSG00000131467, ENSG00000154473, ENSG00000101665, ENSG00000143106, ENSG00000205220, ENSG00000169018, ENSG00000153107, ENSG00000134057, ENSG00000130177, ENSG00000176386, ENSG00000147889, ENSG00000089053, ENSG00000156970, ENSG00000160445, ENSG00000113558, ENSG00000108294, ENSG00000150991, ENSG00000164162, ENSG00000125818, ENSG00000013275, ENSG00000221983, ENSG00000103035, ENSG0000…
GO:0006730~one-carbon metabolic process	7.0141260782472195E-6	3.504984286083479E-4	ENSG00000158467, ENSG00000180917, ENSG00000102974, ENSG00000171103, ENSG00000122687, ENSG00000198890, ENSG00000076108, ENSG00000103342, ENSG00000175582, ENSG00000107614, ENSG00000004487, ENSG00000142453, ENSG00000160310, ENSG00000163738, ENSG00000100151, ENSG00000156239, ENSG00000066651, ENSG00000088305, ENSG00000152455, ENSG00000178028, ENSG00000136877, ENSG00000037474, ENSG00000106462, ENSG0000…
GO:0051053~negative regulation of DNA metabolic process	7.4891321282220925E-6	3.703327900469455E-4	ENSG00000175054, ENSG00000116062, ENSG00000076242, ENSG00000105329, ENSG00000107937, ENSG00000139618, ENSG00000132604, ENSG00000175595, ENSG00000012061, ENSG00000167513, ENSG00000094804, ENSG00000141510, ENSG00000149273, ENSG00000161610, ENSG00000172613, ENSG00000095002, ENSG00000152942, ENSG00000197299, ENSG00000163273, ENSG00000092330, ENSG00000112312, ENSG00000136273, ENSG00000075131
GO:0051098~regulation of binding	7.810872909598128E-6	3.822585639992049E-4	ENSG00000177889, ENSG00000175054, ENSG00000127616, ENSG00000100823, ENSG00000101665, ENSG00000122786, ENSG00000159023, ENSG00000124151, ENSG00000153879, ENSG00000173039, ENSG00000184216, ENSG00000175197, ENSG00000117318, ENSG00000140307, ENSG00000154813, ENSG00000197299, ENSG00000088832, ENSG00000137265, ENSG00000167815, ENSG00000107937, ENSG00000099956, ENSG00000196591, ENSG00000087088, ENSG0000…
GO:0031396~regulation of protein ubiquitination	8.12130586184012E-6	3.9339318031061943E-4	ENSG00000177889, ENSG00000131467, ENSG00000170881, ENSG00000154473, ENSG00000101665, ENSG00000143106, ENSG00000205220, ENSG00000153107, ENSG00000169018, ENSG00000134057, ENSG00000057663, ENSG00000176386, ENSG00000130177, ENSG00000147889, ENSG00000089053, ENSG00000156970, ENSG00000160445, ENSG00000113558, ENSG00000108294, ENSG00000088832, ENSG00000150991, ENSG00000151876, ENSG00000164162, ENSG0000…
GO:0006457~protein folding	9.384736140065955E-6	4.4998899003023674E-4	ENSG00000109971, ENSG00000100209, ENSG00000096060, ENSG00000105176, ENSG00000179218, ENSG00000188603, ENSG00000137168, ENSG00000120725, ENSG00000126602, ENSG00000183207, ENSG00000166170, ENSG00000164284, ENSG00000065485, ENSG00000176410, ENSG00000100380, ENSG00000088832, ENSG00000136731, ENSG00000166598, ENSG00000132141, ENSG00000004478, ENSG00000133265, ENSG00000105821, ENSG00000166794, ENSG0000…
GO:0006886~intracellular protein transport	9.995735201901798E-6	4.7448727466881113E-4	ENSG00000152056, ENSG00000028528, ENSG00000215305, ENSG00000027001, ENSG00000183020, ENSG00000221838, ENSG00000102910, ENSG00000108953, ENSG00000164284, ENSG00000138750, ENSG00000104447, ENSG00000070718, ENSG00000139197, ENSG00000196497, ENSG00000185359, ENSG00000126883, ENSG00000072756, ENSG00000143486, ENSG00000213672, ENSG00000124222, ENSG00000141510, ENSG00000136152, ENSG00000100284, ENSG0000…
GO:0031570~DNA integrity checkpoint	2.119760454887665E-5	9.96011503832439E-4	ENSG00000175054, ENSG00000090097, ENSG00000103264, ENSG00000053254, ENSG00000167513, ENSG00000094804, ENSG00000182923, ENSG00000087206, ENSG00000135249, ENSG00000091436, ENSG00000159593, ENSG00000172613, ENSG00000095002, ENSG00000197299, ENSG00000170855, ENSG00000145386, ENSG00000188486, ENSG00000149091, ENSG00000137337, ENSG00000075218, ENSG00000218018, ENSG00000141510, ENSG00000149311, ENSG0000…
GO:0006473~protein amino acid acetylation	2.119760454887665E-5	9.96011503832439E-4	ENSG00000136504, ENSG00000071243, ENSG00000083168, ENSG00000196284, ENSG00000152382, ENSG00000121579, ENSG00000102030, ENSG00000183207, ENSG00000077684, ENSG00000178028, ENSG00000120656, ENSG00000172977, ENSG00000137265, ENSG00000108773, ENSG00000128708, ENSG00000135801, ENSG00000149474, ENSG00000136518, ENSG00000162227, ENSG00000156650, ENSG00000127337, ENSG00000071655, ENSG00000164134, ENSG0000…
GO:0007346~regulation of mitotic cell cycle	2.2985485707018595E-5	0.0010693919142286124	ENSG00000142178, ENSG00000127616, ENSG00000117724, ENSG00000108819, ENSG00000103264, ENSG00000002822, ENSG00000094804, ENSG00000130177, ENSG00000156970, ENSG00000159593, ENSG00000173757, ENSG00000170855, ENSG00000176170, ENSG00000145386, ENSG00000114391, ENSG00000112659, ENSG00000185513, ENSG00000145349, ENSG00000047410, ENSG00000089220, ENSG00000137834, ENSG00000218018, ENSG00000141510, ENSG0000…
GO:0032259~methylation	2.5847161891872163E-5	0.0011907847311876107	ENSG00000102974, ENSG00000180917, ENSG00000122687, ENSG00000171103, ENSG00000198890, ENSG00000076108, ENSG00000103342, ENSG00000175582, ENSG00000107614, ENSG00000142453, ENSG00000160310, ENSG00000156239, ENSG00000066651, ENSG00000100151, ENSG00000152455, ENSG00000088305, ENSG00000178028, ENSG00000037474, ENSG00000106462, ENSG00000185238, ENSG00000137200, ENSG00000126457, ENSG00000118058, ENSG0000…
GO:0051351~positive regulation of ligase activity	2.6019573174405443E-5	0.0011872037605514807	ENSG00000177889, ENSG00000131467, ENSG00000143106, ENSG00000205220, ENSG00000153107, ENSG00000134057, ENSG00000130177, ENSG00000176386, ENSG00000089053, ENSG00000113558, ENSG00000108294, ENSG00000150991, ENSG00000164162, ENSG00000125818, ENSG00000013275, ENSG00000221983, ENSG00000103035, ENSG00000159352, ENSG00000126067, ENSG00000053900, ENSG00000108344, ENSG00000187736, ENSG00000115233, ENSG0000…
GO:0051090~regulation of transcription factor activity	2.7529513565587226E-5	0.0012441009842403261	ENSG00000100906, ENSG00000177889, ENSG00000127616, ENSG00000142655, ENSG00000152409, ENSG00000104365, ENSG00000101665, ENSG00000105329, ENSG00000100292, ENSG00000004487, ENSG00000082805, ENSG00000124151, ENSG00000149600, ENSG00000153879, ENSG00000173039, ENSG00000147889, ENSG00000181163, ENSG00000125968, ENSG00000184216, ENSG00000175197, ENSG00000117318, ENSG00000140307, ENSG00000136244, ENSG0000…
GO:0006302~double-strand break repair	3.627940462051278E-5	0.0016237532825382761	ENSG00000177889, ENSG00000002016, ENSG00000169139, ENSG00000185043, ENSG00000076242, ENSG00000139618, ENSG00000139579, ENSG00000071539, ENSG00000196419, ENSG00000158161, ENSG00000087206, ENSG00000152457, ENSG00000095002, ENSG00000197299, ENSG00000172977, ENSG00000174405, ENSG00000163961, ENSG00000188486, ENSG00000142168, ENSG00000168496, ENSG00000175595, ENSG00000012061, ENSG00000187736, ENSG0000…
GO:0031397~negative regulation of protein ubiquitination	3.661580950852803E-5	0.0016234942237230987	ENSG00000131467, ENSG00000154473, ENSG00000101665, ENSG00000143106, ENSG00000205220, ENSG00000153107, ENSG00000057663, ENSG00000130177, ENSG00000176386, ENSG00000147889, ENSG00000089053, ENSG00000156970, ENSG00000108294, ENSG00000150991, ENSG00000164162, ENSG00000125818, ENSG00000013275, ENSG00000221983, ENSG00000107937, ENSG00000103035, ENSG00000159352, ENSG00000126067, ENSG00000053900, ENSG0000…
GO:0070647~protein modification by small protein conjugation or removal	3.830324974847437E-5	0.00168253954138331	ENSG00000177889, ENSG00000197323, ENSG00000169139, ENSG00000100387, ENSG00000105879, ENSG00000156256, ENSG00000184900, ENSG00000086758, ENSG00000153827, ENSG00000184182, ENSG00000152348, ENSG00000198373, ENSG00000114125, ENSG00000159593, ENSG00000151876, ENSG00000114062, ENSG00000138376, ENSG00000221983, ENSG00000108773, ENSG00000163904, ENSG00000196151, ENSG00000129559, ENSG00000141552, ENSG0000…
GO:0000077~DNA damage checkpoint	4.373713034472913E-5	0.0019034012420535706	ENSG00000175054, ENSG00000090097, ENSG00000103264, ENSG00000053254, ENSG00000182923, ENSG00000087206, ENSG00000135249, ENSG00000159593, ENSG00000172613, ENSG00000091436, ENSG00000095002, ENSG00000197299, ENSG00000170855, ENSG00000145386, ENSG00000188486, ENSG00000149091, ENSG00000137337, ENSG00000075218, ENSG00000218018, ENSG00000141510, ENSG00000149311, ENSG00000152942, ENSG00000164053, ENSG0000…
GO:0045454~cell redox homeostasis	5.246980763407122E-5	0.002262284284296756	ENSG00000131871, ENSG00000100823, ENSG00000104687, ENSG00000113621, ENSG00000136810, ENSG00000185624, ENSG00000123131, ENSG00000155660, ENSG00000175197, ENSG00000153066, ENSG00000065485, ENSG00000117592, ENSG00000117862, ENSG00000165661, ENSG00000125827, ENSG00000167815, ENSG00000023572, ENSG00000126432, ENSG00000116138, ENSG00000188428, ENSG00000142669, ENSG00000087301, ENSG00000213593, ENSG0000…
GO:0006402~mRNA catabolic process	5.780565656833231E-5	0.002469640815915941	ENSG00000185650, ENSG00000126070, ENSG00000135473, ENSG00000169062, ENSG00000178764, ENSG00000076242, ENSG00000151065, ENSG00000103342, ENSG00000138035, ENSG00000151461, ENSG00000114503, ENSG00000005007, ENSG00000148090, ENSG00000110063, ENSG00000152518, ENSG00000104408, ENSG00000108349, ENSG00000198952, ENSG00000128016, ENSG00000138668, ENSG00000162290, ENSG00000136937, ENSG00000131795
GO:0006605~protein targeting	6.161687996827026E-5	0.0026087872532576384	ENSG00000112357, ENSG00000179218, ENSG00000027001, ENSG00000186432, ENSG00000215193, ENSG00000125691, ENSG00000108953, ENSG00000102910, ENSG00000125695, ENSG00000160294, ENSG00000164284, ENSG00000138750, ENSG00000104447, ENSG00000086200, ENSG00000139197, ENSG00000141232, ENSG00000196497, ENSG00000116688, ENSG00000108424, ENSG00000126883, ENSG00000047410, ENSG00000072756, ENSG00000102898, ENSG0000…
GO:0051253~negative regulation of RNA metabolic process	7.34415247293959E-5	0.0030812005369926787	ENSG00000125740, ENSG00000101665, ENSG00000080503, ENSG00000053254, ENSG00000141002, ENSG00000086102, ENSG00000163602, ENSG00000137166, ENSG00000168610, ENSG00000168310, ENSG00000104447, ENSG00000178028, ENSG00000168517, ENSG00000130726, ENSG00000178951, ENSG00000117318, ENSG00000175550, ENSG00000138376, ENSG00000196092, ENSG00000196591, ENSG00000128708, ENSG00000124523, ENSG00000163159, ENSG0000…
GO:0051444~negative regulation of ubiquitin-protein ligase activity	7.441032107865859E-5	0.003094442223528393	ENSG00000131467, ENSG00000154473, ENSG00000101665, ENSG00000143106, ENSG00000205220, ENSG00000153107, ENSG00000130177, ENSG00000176386, ENSG00000147889, ENSG00000089053, ENSG00000156970, ENSG00000108294, ENSG00000150991, ENSG00000164162, ENSG00000125818, ENSG00000013275, ENSG00000221983, ENSG00000103035, ENSG00000159352, ENSG00000126067, ENSG00000053900, ENSG00000108344, ENSG00000115233, ENSG0000…
GO:0051352~negative regulation of ligase activity	7.441032107865859E-5	0.003094442223528393	ENSG00000131467, ENSG00000154473, ENSG00000101665, ENSG00000143106, ENSG00000205220, ENSG00000153107, ENSG00000130177, ENSG00000176386, ENSG00000147889, ENSG00000089053, ENSG00000156970, ENSG00000108294, ENSG00000150991, ENSG00000164162, ENSG00000125818, ENSG00000013275, ENSG00000221983, ENSG00000103035, ENSG00000159352, ENSG00000126067, ENSG00000053900, ENSG00000108344, ENSG00000115233, ENSG0000…
GO:0051439~regulation of ubiquitin-protein ligase activity during mitotic cell cycle	1.0170456511154031E-4	0.004190480834072141	ENSG00000131467, ENSG00000154473, ENSG00000143106, ENSG00000205220, ENSG00000153107, ENSG00000134057, ENSG00000130177, ENSG00000176386, ENSG00000089053, ENSG00000156970, ENSG00000113558, ENSG00000108294, ENSG00000150991, ENSG00000164162, ENSG00000125818, ENSG00000013275, ENSG00000221983, ENSG00000103035, ENSG00000159352, ENSG00000126067, ENSG00000053900, ENSG00000108344, ENSG00000115233, ENSG0000…
GO:0031145~anaphase-promoting complex-dependent proteasomal ubiquitin-dependent protein catabolic process	1.0558541291940669E-4	0.004312622170273284	ENSG00000131467, ENSG00000154473, ENSG00000143106, ENSG00000205220, ENSG00000153107, ENSG00000134057, ENSG00000130177, ENSG00000176386, ENSG00000089053, ENSG00000156970, ENSG00000108294, ENSG00000150991, ENSG00000164162, ENSG00000125818, ENSG00000013275, ENSG00000221983, ENSG00000103035, ENSG00000159352, ENSG00000126067, ENSG00000053900, ENSG00000108344, ENSG00000115233, ENSG00000196510, ENSG0000…
GO:0010212~response to ionizing radiation	1.0666744865861785E-4	0.00431956730059968	ENSG00000163781, ENSG00000181026, ENSG00000139618, ENSG00000139579, ENSG00000196419, ENSG00000166435, ENSG00000158161, ENSG00000088305, ENSG00000087206, ENSG00000152457, ENSG00000171791, ENSG00000148153, ENSG00000095002, ENSG00000197299, ENSG00000174405, ENSG00000143624, ENSG00000163961, ENSG00000188486, ENSG00000081237, ENSG00000133895, ENSG00000087088, ENSG00000012061, ENSG00000187736, ENSG0000…
GO:0006400~tRNA modification	1.348656266138781E-4	0.0054122935199656386	ENSG00000171103, ENSG00000101391, ENSG00000037897, ENSG00000138385, ENSG00000213339, ENSG00000130299, ENSG00000142544, ENSG00000160193, ENSG00000166166, ENSG00000037474, ENSG00000167118, ENSG00000113272
GO:0051186~cofactor metabolic process	1.3542977065424353E-4	0.0053893251732408665	ENSG00000158669, ENSG00000198805, ENSG00000104687, ENSG00000160688, ENSG00000008130, ENSG00000146701, ENSG00000173085, ENSG00000105835, ENSG00000138400, ENSG00000163738, ENSG00000131238, ENSG00000101365, ENSG00000160209, ENSG00000014641, ENSG00000144021, ENSG00000150768, ENSG00000136877, ENSG00000007202, ENSG00000172992, ENSG00000117118, ENSG00000130313, ENSG00000120254, ENSG00000067829, ENSG0000…
GO:0043414~biopolymer methylation	1.4355286996716403E-4	0.005664213784644989	ENSG00000102974, ENSG00000122687, ENSG00000171103, ENSG00000198890, ENSG00000076108, ENSG00000103342, ENSG00000175582, ENSG00000107614, ENSG00000142453, ENSG00000160310, ENSG00000100151, ENSG00000152455, ENSG00000088305, ENSG00000178028, ENSG00000037474, ENSG00000106462, ENSG00000185238, ENSG00000126457, ENSG00000118058, ENSG00000166166, ENSG00000116237, ENSG00000133895, ENSG00000120705, ENSG0000…
GO:0016573~histone acetylation	1.4473143161778307E-4	0.005663525976440931	ENSG00000136504, ENSG00000071243, ENSG00000083168, ENSG00000196284, ENSG00000152382, ENSG00000108773, ENSG00000128708, ENSG00000135801, ENSG00000149474, ENSG00000136518, ENSG00000183207, ENSG00000162227, ENSG00000156650, ENSG00000077684, ENSG00000178028, ENSG00000127337, ENSG00000071655, ENSG00000120656, ENSG00000172977, ENSG00000100393, ENSG00000043143, ENSG00000137265, ENSG00000168395, ENSG0000…
GO:0051052~regulation of DNA metabolic process	1.4860466061090839E-4	0.005767136668119233	ENSG00000177889, ENSG00000166888, ENSG00000175054, ENSG00000111087, ENSG00000171105, ENSG00000169139, ENSG00000179218, ENSG00000124535, ENSG00000105329, ENSG00000076242, ENSG00000139618, ENSG00000158161, ENSG00000167513, ENSG00000153879, ENSG00000094804, ENSG00000087206, ENSG00000105568, ENSG00000117318, ENSG00000161610, ENSG00000172613, ENSG00000095002, ENSG00000140443, ENSG00000197299, ENSG0000…
GO:0009262~deoxyribonucleotide metabolic process	1.5412389022682855E-4	0.005932225742883879	ENSG00000028839, ENSG00000205309, ENSG00000125458, ENSG00000112667, ENSG00000167325, ENSG00000176890, ENSG00000139372, ENSG00000196839, ENSG00000114956, ENSG00000132781, ENSG00000156110, ENSG00000103152, ENSG00000129071, ENSG00000114026, ENSG00000065057, ENSG00000166548
GO:0042278~purine nucleoside metabolic process	1.9017642542669216E-4	0.007256155247625906	ENSG00000038274, ENSG00000198805, ENSG00000120137, ENSG00000196839, ENSG00000112664, ENSG00000116237, ENSG00000114956, ENSG00000131473, ENSG00000156110, ENSG00000198931, ENSG00000088305, ENSG00000213339, ENSG00000138621, ENSG00000189283, ENSG00000168906, ENSG00000172992, ENSG00000133027
GO:0046128~purine ribonucleoside metabolic process	1.9017642542669216E-4	0.007256155247625906	ENSG00000038274, ENSG00000198805, ENSG00000120137, ENSG00000196839, ENSG00000112664, ENSG00000116237, ENSG00000114956, ENSG00000131473, ENSG00000156110, ENSG00000198931, ENSG00000088305, ENSG00000213339, ENSG00000138621, ENSG00000189283, ENSG00000168906, ENSG00000172992, ENSG00000133027
GO:0051443~positive regulation of ubiquitin-protein ligase activity	1.9614781196758071E-4	0.007423517843898164	ENSG00000177889, ENSG00000131467, ENSG00000143106, ENSG00000205220, ENSG00000153107, ENSG00000134057, ENSG00000130177, ENSG00000176386, ENSG00000089053, ENSG00000113558, ENSG00000108294, ENSG00000150991, ENSG00000164162, ENSG00000125818, ENSG00000013275, ENSG00000221983, ENSG00000103035, ENSG00000159352, ENSG00000126067, ENSG00000053900, ENSG00000108344, ENSG00000115233, ENSG00000196510, ENSG0000…
GO:0051101~regulation of DNA binding	2.179445604844561E-4	0.00817996019007139	ENSG00000100906, ENSG00000177889, ENSG00000127616, ENSG00000152409, ENSG00000142655, ENSG00000100823, ENSG00000104365, ENSG00000101665, ENSG00000105329, ENSG00000100292, ENSG00000004487, ENSG00000082805, ENSG00000124151, ENSG00000149600, ENSG00000153879, ENSG00000173039, ENSG00000147889, ENSG00000181163, ENSG00000125968, ENSG00000184216, ENSG00000175197, ENSG00000117318, ENSG00000140307, ENSG0000…
GO:0042274~ribosomal small subunit biogenesis	2.3282924090736387E-4	0.008667743777271975	ENSG00000181163, ENSG00000105372, ENSG00000115268, ENSG00000138326, ENSG00000164587, ENSG00000105193, ENSG00000171863, ENSG00000137154, ENSG00000087269
GO:0006839~mitochondrial transport	2.7583804195993556E-4	0.010181096948986723	ENSG00000100075, ENSG00000080824, ENSG00000173726, ENSG00000126953, ENSG00000027001, ENSG00000130204, ENSG00000180535, ENSG00000171552, ENSG00000099800, ENSG00000171791, ENSG00000164284, ENSG00000004864, ENSG00000196683, ENSG00000116688, ENSG00000147454, ENSG00000134375, ENSG00000108179, ENSG00000128654, ENSG00000100216, ENSG00000175768, ENSG00000072756, ENSG00000087088, ENSG00000099624, ENSG0000…
GO:0051437~positive regulation of ubiquitin-protein ligase activity during mitotic cell cycle	2.7583804195993556E-4	0.010181096948986723	ENSG00000131467, ENSG00000143106, ENSG00000205220, ENSG00000153107, ENSG00000134057, ENSG00000130177, ENSG00000176386, ENSG00000089053, ENSG00000113558, ENSG00000108294, ENSG00000150991, ENSG00000164162, ENSG00000125818, ENSG00000013275, ENSG00000221983, ENSG00000103035, ENSG00000159352, ENSG00000126067, ENSG00000053900, ENSG00000108344, ENSG00000115233, ENSG00000196510, ENSG00000141552, ENSG0000…
GO:0006401~RNA catabolic process	2.855820648710084E-4	0.010457627009670012	ENSG00000126070, ENSG00000135473, ENSG00000178764, ENSG00000113360, ENSG00000076242, ENSG00000103342, ENSG00000138035, ENSG00000151461, ENSG00000114503, ENSG00000005007, ENSG00000104408, ENSG00000090621, ENSG00000198952, ENSG00000088930, ENSG00000136937, ENSG00000185650, ENSG00000169062, ENSG00000151065, ENSG00000172183, ENSG00000168496, ENSG00000148090, ENSG00000152518, ENSG00000110063, ENSG0000…
GO:0051436~negative regulation of ubiquitin-protein ligase activity during mitotic cell cycle	2.855820648710084E-4	0.010457627009670012	ENSG00000131467, ENSG00000154473, ENSG00000143106, ENSG00000205220, ENSG00000153107, ENSG00000130177, ENSG00000176386, ENSG00000089053, ENSG00000156970, ENSG00000108294, ENSG00000150991, ENSG00000164162, ENSG00000125818, ENSG00000013275, ENSG00000221983, ENSG00000103035, ENSG00000159352, ENSG00000126067, ENSG00000053900, ENSG00000108344, ENSG00000115233, ENSG00000196510, ENSG00000141552, ENSG0000…
GO:0031398~positive regulation of protein ubiquitination	2.871537779184304E-4	0.010434425310262285	ENSG00000177889, ENSG00000131467, ENSG00000101665, ENSG00000143106, ENSG00000205220, ENSG00000153107, ENSG00000134057, ENSG00000130177, ENSG00000176386, ENSG00000089053, ENSG00000113558, ENSG00000108294, ENSG00000088832, ENSG00000150991, ENSG00000151876, ENSG00000164162, ENSG00000125818, ENSG00000013275, ENSG00000221983, ENSG00000103035, ENSG00000159352, ENSG00000053900, ENSG00000126067, ENSG0000…
GO:0006405~RNA export from nucleus	2.8736571669205877E-4	0.010362791229555413	ENSG00000135486, ENSG00000132341, ENSG00000079134, ENSG00000184575, ENSG00000151461, ENSG00000123136, ENSG00000114503, ENSG00000005007, ENSG00000181163, ENSG00000030066, ENSG00000132507, ENSG00000100296, ENSG00000198952, ENSG00000165699, ENSG00000162231, ENSG00000101146, ENSG00000111581, ENSG00000069248, ENSG00000136937, ENSG00000014164, ENSG00000188529
GO:0010552~positive regulation of specific transcription from RNA polymerase II promoter	3.0651395127440713E-4	0.010966330525260526	ENSG00000100906, ENSG00000127616, ENSG00000166949, ENSG00000080503, ENSG00000196419, ENSG00000112561, ENSG00000168036, ENSG00000030419, ENSG00000134954, ENSG00000116478, ENSG00000140307, ENSG00000164104, ENSG00000137265, ENSG00000164442, ENSG00000064313, ENSG00000112658, ENSG00000099956, ENSG00000106991, ENSG00000196591, ENSG00000068024, ENSG00000114315, ENSG00000170890, ENSG00000131408, ENSG0000…
GO:0045892~negative regulation of transcription, DNA-dependent	3.472051087439581E-4	0.012320585974853415	ENSG00000125740, ENSG00000101665, ENSG00000080503, ENSG00000053254, ENSG00000141002, ENSG00000086102, ENSG00000163602, ENSG00000137166, ENSG00000168610, ENSG00000168310, ENSG00000104447, ENSG00000178028, ENSG00000168517, ENSG00000130726, ENSG00000178951, ENSG00000117318, ENSG00000175550, ENSG00000196092, ENSG00000196591, ENSG00000128708, ENSG00000124523, ENSG00000163159, ENSG00000133895, ENSG0000…
GO:0017038~protein import	3.528127301333945E-4	0.012425519089833248	ENSG00000100906, ENSG00000055044, ENSG00000112357, ENSG00000142655, ENSG00000124207, ENSG00000105329, ENSG00000173726, ENSG00000126953, ENSG00000027001, ENSG00000186432, ENSG00000132341, ENSG00000215193, ENSG00000130204, ENSG00000205339, ENSG00000155561, ENSG00000125691, ENSG00000099800, ENSG00000160294, ENSG00000164284, ENSG00000104447, ENSG00000124587, ENSG00000086200, ENSG00000139197, ENSG0000…
GO:0007569~cell aging	3.599111704370725E-4	0.01258068080617214	ENSG00000070444, ENSG00000139618, ENSG00000133703, ENSG00000142168, ENSG00000106991, ENSG00000132604, ENSG00000108175, ENSG00000012061, ENSG00000096717, ENSG00000147889, ENSG00000103423, ENSG00000181163, ENSG00000171791, ENSG00000125995, ENSG00000141510, ENSG00000159256, ENSG00000213281, ENSG00000213024
GO:0051188~cofactor biosynthetic process	3.92904348449153E-4	0.013625993734293962	ENSG00000164494, ENSG00000198805, ENSG00000160688, ENSG00000173085, ENSG00000136003, ENSG00000168291, ENSG00000105835, ENSG00000165060, ENSG00000163738, ENSG00000082641, ENSG00000144659, ENSG00000103245, ENSG00000160209, ENSG00000144021, ENSG00000150768, ENSG00000136877, ENSG00000172992, ENSG00000143224, ENSG00000120254, ENSG00000120137, ENSG00000135070, ENSG00000148459, ENSG00000100714, ENSG0000…
GO:0031399~regulation of protein modification process	4.0925580882901534E-4	0.014086301240969545	ENSG00000177889, ENSG00000131467, ENSG00000101665, ENSG00000108819, ENSG00000205220, ENSG00000143106, ENSG00000152348, ENSG00000130177, ENSG00000176386, ENSG00000108953, ENSG00000088305, ENSG00000089053, ENSG00000156970, ENSG00000160445, ENSG00000113558, ENSG00000108294, ENSG00000088832, ENSG00000151876, ENSG00000125818, ENSG00000171132, ENSG00000196092, ENSG00000118058, ENSG00000221983, ENSG0000…
GO:0043543~protein amino acid acylation	4.15813058737889E-4	0.014207462709168284	ENSG00000136504, ENSG00000071243, ENSG00000083168, ENSG00000196284, ENSG00000152382, ENSG00000121579, ENSG00000102030, ENSG00000183207, ENSG00000077684, ENSG00000178028, ENSG00000120656, ENSG00000172977, ENSG00000137265, ENSG00000108773, ENSG00000128708, ENSG00000135801, ENSG00000149474, ENSG00000136518, ENSG00000162227, ENSG00000156650, ENSG00000127337, ENSG00000071655, ENSG00000164134, ENSG0000…
GO:0043623~cellular protein complex assembly	4.2390338342582245E-4	0.01437850515302741	ENSG00000115286, ENSG00000137267, ENSG00000179218, ENSG00000117724, ENSG00000076242, ENSG00000108064, ENSG00000167842, ENSG00000168653, ENSG00000058804, ENSG00000196230, ENSG00000165506, ENSG00000123416, ENSG00000171953, ENSG00000088832, ENSG00000086200, ENSG00000196497, ENSG00000125459, ENSG00000108424, ENSG00000004478, ENSG00000132141, ENSG00000170606, ENSG00000130489, ENSG00000131504, ENSG0000…
GO:0009394~2'-deoxyribonucleotide metabolic process	4.3691233179741465E-4	0.014711519992842037	ENSG00000028839, ENSG00000205309, ENSG00000125458, ENSG00000176890, ENSG00000139372, ENSG00000196839, ENSG00000114956, ENSG00000156110, ENSG00000132781, ENSG00000103152, ENSG00000114026, ENSG00000129071, ENSG00000065057
GO:0008156~negative regulation of DNA replication	4.6234624565608476E-4	0.015451911233005378	ENSG00000175054, ENSG00000105329, ENSG00000139618, ENSG00000107937, ENSG00000132604, ENSG00000167513, ENSG00000094804, ENSG00000141510, ENSG00000161610, ENSG00000172613, ENSG00000152942, ENSG00000197299, ENSG00000092330, ENSG00000112312, ENSG00000136273, ENSG00000075131
GO:0010551~regulation of specific transcription from RNA polymerase II promoter	5.360858173804472E-4	0.017769923195173676	ENSG00000100906, ENSG00000127616, ENSG00000101665, ENSG00000166949, ENSG00000080503, ENSG00000196419, ENSG00000112561, ENSG00000004487, ENSG00000164683, ENSG00000168036, ENSG00000030419, ENSG00000134954, ENSG00000183337, ENSG00000116478, ENSG00000140307, ENSG00000187325, ENSG00000164104, ENSG00000179583, ENSG00000172977, ENSG00000137265, ENSG00000164442, ENSG00000064313, ENSG00000112658, ENSG0000…
GO:0009259~ribonucleotide metabolic process	5.474074768398944E-4	0.018016168811654132	ENSG00000185344, ENSG00000008130, ENSG00000106348, ENSG00000105409, ENSG00000156110, ENSG00000166377, ENSG00000023228, ENSG00000127249, ENSG00000149925, ENSG00000035687, ENSG00000116337, ENSG00000117410, ENSG00000004864, ENSG00000154723, ENSG00000103769, ENSG00000165609, ENSG00000155097, ENSG00000114491, ENSG00000102967, ENSG00000131473, ENSG00000099624, ENSG00000163655, ENSG00000162368, ENSG0000…
GO:0006261~DNA-dependent DNA replication	5.874598871200602E-4	0.019189050171036115	ENSG00000073111, ENSG00000009413, ENSG00000117748, ENSG00000175482, ENSG00000108064, ENSG00000139618, ENSG00000140521, ENSG00000137309, ENSG00000035928, ENSG00000197299, ENSG00000164104, ENSG00000166548, ENSG00000100479, ENSG00000164815, ENSG00000168496, ENSG00000135945, ENSG00000133119, ENSG00000136480, ENSG00000177302, ENSG00000103423, ENSG00000076003, ENSG00000198900, ENSG00000112118, ENSG0000…
GO:0009303~rRNA transcription	6.142913688707893E-4	0.019919968334027094	ENSG00000122034, ENSG00000147889, ENSG00000107833, ENSG00000155115, ENSG00000141510, ENSG00000125484, ENSG00000148308, ENSG00000070814, ENSG00000115207, ENSG00000117877, ENSG00000155438, ENSG00000137054
GO:0009119~ribonucleoside metabolic process	6.336960263212151E-4	0.02040364460603561	ENSG00000038274, ENSG00000198805, ENSG00000120137, ENSG00000196839, ENSG00000114491, ENSG00000112664, ENSG00000116237, ENSG00000102967, ENSG00000114956, ENSG00000131473, ENSG00000172113, ENSG00000156110, ENSG00000198931, ENSG00000088305, ENSG00000213339, ENSG00000138621, ENSG00000189283, ENSG00000168906, ENSG00000172992, ENSG00000171793, ENSG00000143156, ENSG00000133027
GO:0006284~base-excision repair	6.680791197069479E-4	0.021354408164691918	ENSG00000100823, ENSG00000198890, ENSG00000185379, ENSG00000139372, ENSG00000140521, ENSG00000076248, ENSG00000132781, ENSG00000140398, ENSG00000143799, ENSG00000103152, ENSG00000114026, ENSG00000129071, ENSG00000065057, ENSG00000141510, ENSG00000164104
GO:0042113~B cell activation	8.060235313411444E-4	0.025536809046450837	ENSG00000076242, ENSG00000105369, ENSG00000198400, ENSG00000076554, ENSG00000156738, ENSG00000086730, ENSG00000163932, ENSG00000153879, ENSG00000114861, ENSG00000152457, ENSG00000171791, ENSG00000174371, ENSG00000095002, ENSG00000151694, ENSG00000122188, ENSG00000174405, ENSG00000116062, ENSG00000081237, ENSG00000197943, ENSG00000196839, ENSG00000068024, ENSG00000095585, ENSG00000087088, ENSG0000…
GO:0007006~mitochondrial membrane organization	8.189451258584112E-4	0.02576916848017341	ENSG00000080824, ENSG00000116688, ENSG00000097033, ENSG00000126953, ENSG00000163626, ENSG00000108179, ENSG00000100216, ENSG00000170606, ENSG00000087088, ENSG00000105197, ENSG00000171552, ENSG00000099800, ENSG00000171791, ENSG00000141510, ENSG00000168924, ENSG00000150779, ENSG00000139197
GO:0051297~centrosome organization	8.189451258584112E-4	0.02576916848017341	ENSG00000126001, ENSG00000139618, ENSG00000156876, ENSG00000126756, ENSG00000151849, ENSG00000168036, ENSG00000147874, ENSG00000181163, ENSG00000131351, ENSG00000138160, ENSG00000175216, ENSG00000183479, ENSG00000168061, ENSG00000152240, ENSG00000174799, ENSG00000078674, ENSG00000074935
GO:0043193~positive regulation of gene-specific transcription	8.445339640653299E-4	0.02638916601158403	ENSG00000100906, ENSG00000127616, ENSG00000166949, ENSG00000080503, ENSG00000196419, ENSG00000112561, ENSG00000168036, ENSG00000030419, ENSG00000134954, ENSG00000130726, ENSG00000116478, ENSG00000140307, ENSG00000164104, ENSG00000136244, ENSG00000137265, ENSG00000164442, ENSG00000064313, ENSG00000112658, ENSG00000197451, ENSG00000099956, ENSG00000106991, ENSG00000196591, ENSG00000068024, ENSG0000…
GO:0031023~microtubule organizing center organization	8.644818600560445E-4	0.026827836824440343	ENSG00000126001, ENSG00000139618, ENSG00000156876, ENSG00000126756, ENSG00000151849, ENSG00000168036, ENSG00000147874, ENSG00000181163, ENSG00000131351, ENSG00000007168, ENSG00000138160, ENSG00000175216, ENSG00000183479, ENSG00000168061, ENSG00000152240, ENSG00000174799, ENSG00000078674, ENSG00000074935
GO:0000956~nuclear-transcribed mRNA catabolic process	8.644818600560445E-4	0.026827836824440343	ENSG00000185650, ENSG00000135473, ENSG00000169062, ENSG00000076242, ENSG00000151065, ENSG00000103342, ENSG00000151461, ENSG00000005007, ENSG00000114503, ENSG00000110063, ENSG00000152518, ENSG00000104408, ENSG00000108349, ENSG00000198952, ENSG00000128016, ENSG00000162290, ENSG00000136937, ENSG00000131795
GO:0006310~DNA recombination	9.062086712652398E-4	0.02792268062298231	ENSG00000177889, ENSG00000002016, ENSG00000205765, ENSG00000076242, ENSG00000139579, ENSG00000139618, ENSG00000071539, ENSG00000196419, ENSG00000204410, ENSG00000076248, ENSG00000137309, ENSG00000114861, ENSG00000183207, ENSG00000152457, ENSG00000211460, ENSG00000213689, ENSG00000174371, ENSG00000095002, ENSG00000197299, ENSG00000214941, ENSG00000174405, ENSG00000116062, ENSG00000119684, ENSG0000…
GO:0030098~lymphocyte differentiation	9.062086712652398E-4	0.02792268062298231	ENSG00000100105, ENSG00000171316, ENSG00000105329, ENSG00000105369, ENSG00000198400, ENSG00000076554, ENSG00000168036, ENSG00000153879, ENSG00000114861, ENSG00000171791, ENSG00000152457, ENSG00000182866, ENSG00000095002, ENSG00000143772, ENSG00000197299, ENSG00000151694, ENSG00000173757, ENSG00000174405, ENSG00000178562, ENSG00000165025, ENSG00000120738, ENSG00000067955, ENSG00000081237, ENSG0000…
GO:0016265~death	9.116269970405773E-4	0.027906350120946333	ENSG00000116127, ENSG00000120948, ENSG00000133884, ENSG00000115415, ENSG00000023228, ENSG00000131238, ENSG00000156970, ENSG00000128973, ENSG00000159593, ENSG00000137824, ENSG00000056558, ENSG00000087088, ENSG00000109107, ENSG00000170476, ENSG00000141510, ENSG00000149273, ENSG00000160570, ENSG00000104228, ENSG00000095015, ENSG00000197442, ENSG00000166949, ENSG00000112996, ENSG00000103342, ENSG0000…
GO:0042981~regulation of apoptosis	9.188679326058353E-4	0.027944906917584555	ENSG00000071243, ENSG00000076242, ENSG00000169136, ENSG00000171222, ENSG00000153774, ENSG00000133884, ENSG00000115415, ENSG00000131238, ENSG00000184216, ENSG00000159593, ENSG00000167815, ENSG00000171132, ENSG00000056558, ENSG00000166598, ENSG00000138376, ENSG00000186153, ENSG00000158006, ENSG00000188428, ENSG00000081237, ENSG00000204673, ENSG00000133895, ENSG00000087088, ENSG00000106952, ENSG0000…
GO:0009161~ribonucleoside monophosphate metabolic process	9.665527728895712E-4	0.02918758025146906	ENSG00000114491, ENSG00000196839, ENSG00000138363, ENSG00000128050, ENSG00000106348, ENSG00000102967, ENSG00000156110, ENSG00000163655, ENSG00000178921, ENSG00000178035, ENSG00000147853, ENSG00000035687, ENSG00000116337, ENSG00000128059
GO:0009116~nucleoside metabolic process	0.001017721740475092	0.03051574747956698	ENSG00000025708, ENSG00000028839, ENSG00000198805, ENSG00000112664, ENSG00000114956, ENSG00000172113, ENSG00000156110, ENSG00000198931, ENSG00000088305, ENSG00000100632, ENSG00000213339, ENSG00000136877, ENSG00000172992, ENSG00000171793, ENSG00000133027, ENSG00000038274, ENSG00000120137, ENSG00000196839, ENSG00000114491, ENSG00000116237, ENSG00000102967, ENSG00000131473, ENSG00000138621, ENSG0000…
GO:0032446~protein modification by small protein conjugation	0.0010190449267438897	0.030363198219674148	ENSG00000177889, ENSG00000197323, ENSG00000105229, ENSG00000100387, ENSG00000181852, ENSG00000169139, ENSG00000105879, ENSG00000119048, ENSG00000103342, ENSG00000184900, ENSG00000086758, ENSG00000153827, ENSG00000122257, ENSG00000184182, ENSG00000152348, ENSG00000174111, ENSG00000198373, ENSG00000114125, ENSG00000159593, ENSG00000175073, ENSG00000150991, ENSG00000151876, ENSG00000196470, ENSG0000…
GO:0008219~cell death	0.001141517701500096	0.0337405733838253	ENSG00000116127, ENSG00000120948, ENSG00000133884, ENSG00000115415, ENSG00000023228, ENSG00000131238, ENSG00000156970, ENSG00000128973, ENSG00000159593, ENSG00000137824, ENSG00000056558, ENSG00000087088, ENSG00000109107, ENSG00000170476, ENSG00000141510, ENSG00000149273, ENSG00000160570, ENSG00000104228, ENSG00000095015, ENSG00000166949, ENSG00000112996, ENSG00000197442, ENSG00000103342, ENSG0000…
GO:0006383~transcription from RNA polymerase III promoter	0.0011545783074168635	0.03390925970168823	ENSG00000174446, ENSG00000122034, ENSG00000100413, ENSG00000147669, ENSG00000155115, ENSG00000116679, ENSG00000125484, ENSG00000148308, ENSG00000116747, ENSG00000115207, ENSG00000164975, ENSG00000168495
GO:0006091~generation of precursor metabolites and energy	0.0011851404601162085	0.03457793457171077	ENSG00000115286, ENSG00000185344, ENSG00000140374, ENSG00000093217, ENSG00000146701, ENSG00000116747, ENSG00000134824, ENSG00000138400, ENSG00000168653, ENSG00000111640, ENSG00000023228, ENSG00000101365, ENSG00000112425, ENSG00000014641, ENSG00000149925, ENSG00000100968, ENSG00000159322, ENSG00000150768, ENSG00000007202, ENSG00000117410, ENSG00000004864, ENSG00000167774, ENSG00000075415, ENSG0000…
GO:0009264~deoxyribonucleotide catabolic process	0.0011892820371838953	0.034484971833025124	ENSG00000103152, ENSG00000205309, ENSG00000129071, ENSG00000114026, ENSG00000125458, ENSG00000112667, ENSG00000065057, ENSG00000139372, ENSG00000196839, ENSG00000132781
GO:0043067~regulation of programmed cell death	0.001222318544866193	0.03521153501525165	ENSG00000071243, ENSG00000076242, ENSG00000169136, ENSG00000171222, ENSG00000153774, ENSG00000133884, ENSG00000115415, ENSG00000131238, ENSG00000184216, ENSG00000159593, ENSG00000167815, ENSG00000171132, ENSG00000056558, ENSG00000166598, ENSG00000138376, ENSG00000186153, ENSG00000158006, ENSG00000188428, ENSG00000081237, ENSG00000204673, ENSG00000197943, ENSG00000133895, ENSG00000087088, ENSG0000…
GO:0043433~negative regulation of transcription factor activity	0.001281637528076585	0.03666740324211193	ENSG00000100906, ENSG00000167815, ENSG00000142655, ENSG00000101665, ENSG00000100292, ENSG00000196591, ENSG00000004487, ENSG00000068024, ENSG00000133895, ENSG00000149600, ENSG00000173334, ENSG00000153879, ENSG00000096717, ENSG00000147889, ENSG00000103423, ENSG00000137193, ENSG00000125968, ENSG00000184216, ENSG00000149273, ENSG00000175197, ENSG00000117318
GO:0031647~regulation of protein stability	0.0012994577591068609	0.03694557376537255	ENSG00000179218, ENSG00000101665, ENSG00000168564, ENSG00000119048, ENSG00000107937, ENSG00000123159, ENSG00000163932, ENSG00000147889, ENSG00000103423, ENSG00000015133, ENSG00000171791, ENSG00000216490, ENSG00000218018, ENSG00000198625, ENSG00000136152, ENSG00000137074, ENSG00000159256, ENSG00000124587, ENSG00000121031, ENSG00000063241
GO:0009260~ribonucleotide biosynthetic process	0.0013249962860257404	0.03743439473453869	ENSG00000185344, ENSG00000105329, ENSG00000138363, ENSG00000106348, ENSG00000105409, ENSG00000159720, ENSG00000156110, ENSG00000172113, ENSG00000166377, ENSG00000127249, ENSG00000149925, ENSG00000035687, ENSG00000116337, ENSG00000110955, ENSG00000117410, ENSG00000171793, ENSG00000004864, ENSG00000167283, ENSG00000154723, ENSG00000018625, ENSG00000174437, ENSG00000135390, ENSG00000155097, ENSG0000…
GO:0040029~regulation of gene expression, epigenetic	0.001332944267096857	0.03743227348350098	ENSG00000127616, ENSG00000102974, ENSG00000126070, ENSG00000066117, ENSG00000166949, ENSG00000076108, ENSG00000107614, ENSG00000113648, ENSG00000100151, ENSG00000137309, ENSG00000088305, ENSG00000178028, ENSG00000139546, ENSG00000118058, ENSG00000077463, ENSG00000196591, ENSG00000128708, ENSG00000124523, ENSG00000117713, ENSG00000087087, ENSG00000149187, ENSG00000172409, ENSG00000105663, ENSG0000…
GO:0002521~leukocyte differentiation	0.0013369951418611878	0.037323378515064176	ENSG00000100105, ENSG00000171316, ENSG00000105329, ENSG00000105369, ENSG00000198400, ENSG00000076554, ENSG00000171222, ENSG00000168036, ENSG00000153879, ENSG00000114861, ENSG00000163565, ENSG00000171791, ENSG00000152457, ENSG00000182866, ENSG00000095002, ENSG00000143772, ENSG00000064012, ENSG00000197299, ENSG00000151694, ENSG00000173757, ENSG00000137265, ENSG00000174405, ENSG00000178562, ENSG0000…
GO:0009156~ribonucleoside monophosphate biosynthetic process	0.0014002880150671114	0.03882861003655347	ENSG00000114491, ENSG00000196839, ENSG00000138363, ENSG00000128050, ENSG00000106348, ENSG00000102967, ENSG00000156110, ENSG00000163655, ENSG00000178921, ENSG00000178035, ENSG00000035687, ENSG00000116337, ENSG00000128059
GO:0043488~regulation of mRNA stability	0.0014002880150671114	0.03882861003655347	ENSG00000185650, ENSG00000112715, ENSG00000135316, ENSG00000152518, ENSG00000153187, ENSG00000172239, ENSG00000006047, ENSG00000159217, ENSG00000128016, ENSG00000138668, ENSG00000142864, ENSG00000070756, ENSG00000065978
GO:0010564~regulation of cell cycle process	0.0014189421147390389	0.039107776411788975	ENSG00000171105, ENSG00000102974, ENSG00000127616, ENSG00000101624, ENSG00000099985, ENSG00000179218, ENSG00000117724, ENSG00000105329, ENSG00000097046, ENSG00000139618, ENSG00000090097, ENSG00000108819, ENSG00000167513, ENSG00000130177, ENSG00000147889, ENSG00000089685, ENSG00000181163, ENSG00000044090, ENSG00000119408, ENSG00000170855, ENSG00000178562, ENSG00000164162, ENSG00000112659, ENSG0000…
GO:0012501~programmed cell death	0.0014297907077434324	0.03917384715552363	ENSG00000116127, ENSG00000168209, ENSG00000106305, ENSG00000056972, ENSG00000215251, ENSG00000133884, ENSG00000163602, ENSG00000108953, ENSG00000104081, ENSG00000115415, ENSG00000023228, ENSG00000182866, ENSG00000131238, ENSG00000156970, ENSG00000159593, ENSG00000071994, ENSG00000118689, ENSG00000117862, ENSG00000137824, ENSG00000115317, ENSG00000056558, ENSG00000215788, ENSG00000125657, ENSG0000…
GO:0032583~regulation of gene-specific transcription	0.0014640770014828458	0.03986508656213372	ENSG00000100906, ENSG00000171105, ENSG00000127616, ENSG00000142655, ENSG00000101665, ENSG00000166949, ENSG00000196419, ENSG00000080503, ENSG00000112561, ENSG00000004487, ENSG00000164683, ENSG00000168036, ENSG00000030419, ENSG00000134954, ENSG00000183337, ENSG00000130726, ENSG00000116478, ENSG00000187325, ENSG00000140307, ENSG00000164104, ENSG00000136244, ENSG00000179583, ENSG00000172977, ENSG0000…
GO:0010941~regulation of cell death	0.0015076149272480292	0.04079320097062289	ENSG00000071243, ENSG00000076242, ENSG00000169136, ENSG00000171222, ENSG00000153774, ENSG00000133884, ENSG00000115415, ENSG00000131238, ENSG00000184216, ENSG00000159593, ENSG00000167815, ENSG00000171132, ENSG00000056558, ENSG00000166598, ENSG00000138376, ENSG00000186153, ENSG00000158006, ENSG00000188428, ENSG00000081237, ENSG00000204673, ENSG00000197943, ENSG00000133895, ENSG00000087088, ENSG0000…
GO:0033365~protein localization in organelle	0.0015801917969084014	0.04247438113609503	ENSG00000186432, ENSG00000027001, ENSG00000125691, ENSG00000160294, ENSG00000164284, ENSG00000104447, ENSG00000086200, ENSG00000141232, ENSG00000196497, ENSG00000116688, ENSG00000108424, ENSG00000047410, ENSG00000072756, ENSG00000102898, ENSG00000197579, ENSG00000213672, ENSG00000141510, ENSG00000136152, ENSG00000082898, ENSG00000121671, ENSG00000150779, ENSG00000102753, ENSG00000100906, ENSG0000…
GO:0002520~immune system development	0.0016625080844055082	0.044387901089578574	ENSG00000100105, ENSG00000171316, ENSG00000076242, ENSG00000196419, ENSG00000076248, ENSG00000171222, ENSG00000168036, ENSG00000153879, ENSG00000182866, ENSG00000174371, ENSG00000197299, ENSG00000173757, ENSG00000137265, ENSG00000167815, ENSG00000168283, ENSG00000163513, ENSG00000118058, ENSG00000081237, ENSG00000185513, ENSG00000197943, ENSG00000113658, ENSG00000087088, ENSG00000133895, ENSG0000…
GO:0051789~response to protein stimulus	0.0016848678891270494	0.044720609865716576	ENSG00000171105, ENSG00000109971, ENSG00000080824, ENSG00000131871, ENSG00000222043, ENSG00000105329, ENSG00000144224, ENSG00000204410, ENSG00000143578, ENSG00000204435, ENSG00000171552, ENSG00000171791, ENSG00000125968, ENSG00000175197, ENSG00000117318, ENSG00000153234, ENSG00000051108, ENSG00000145050, ENSG00000120738, ENSG00000120694, ENSG00000135924, ENSG00000204394, ENSG00000099958, ENSG0000…
GO:0000387~spliceosomal snRNP biogenesis	0.001725218080325572	0.04551358850738807	ENSG00000124562, ENSG00000139343, ENSG00000167088, ENSG00000100028, ENSG00000074201, ENSG00000114503, ENSG00000046647, ENSG00000100462, ENSG00000116455, ENSG00000142252, ENSG00000082516, ENSG00000125835, ENSG00000182004, ENSG00000136937, ENSG00000188529
GO:0007093~mitotic cell cycle checkpoint	0.0018288288129189852	0.04791692922114177	ENSG00000114391, ENSG00000149091, ENSG00000154473, ENSG00000117724, ENSG00000105329, ENSG00000090097, ENSG00000103264, ENSG00000124688, ENSG00000047410, ENSG00000002822, ENSG00000156970, ENSG00000075218, ENSG00000218018, ENSG00000141510, ENSG00000149311, ENSG00000159593, ENSG00000152942, ENSG00000170855, ENSG00000136273, ENSG00000145386
GO:0044271~nitrogen compound biosynthetic process	0.0018442571241447465	0.04804681772781516	ENSG00000138381, ENSG00000028839, ENSG00000185344, ENSG00000176890, ENSG00000160688, ENSG00000060982, ENSG00000105835, ENSG00000138031, ENSG00000083444, ENSG00000156110, ENSG00000127249, ENSG00000149925, ENSG00000185875, ENSG00000035687, ENSG00000116337, ENSG00000136877, ENSG00000105552, ENSG00000123505, ENSG00000139428, ENSG00000099624, ENSG00000162368, ENSG00000116649, ENSG00000196511, ENSG0000…

## Sheet: GO Cellular Component
Term	Benjamini	Genes
GO:0070013~intracellular organelle lumen	3.8469275598083074E-87	ENSG00000163781, ENSG00000138380, ENSG00000215301, ENSG00000146282, ENSG00000160685, ENSG00000138385, ENSG00000169136, ENSG00000166432, ENSG00000099381, ENSG00000110768, ENSG00000171223, ENSG00000146909, ENSG00000163882, ENSG00000171421, ENSG00000163682, ENSG00000130726, ENSG00000128973, ENSG00000141644, ENSG00000164086, ENSG00000136367, ENSG00000124529, ENSG00000139372, ENSG00000196591, ENSG0000…
GO:0031974~membrane-enclosed lumen	1.6763802327021035E-85	ENSG00000163781, ENSG00000138380, ENSG00000185010, ENSG00000215301, ENSG00000146282, ENSG00000160685, ENSG00000138385, ENSG00000169136, ENSG00000166432, ENSG00000099381, ENSG00000110768, ENSG00000171223, ENSG00000146909, ENSG00000163882, ENSG00000171421, ENSG00000163682, ENSG00000130726, ENSG00000128973, ENSG00000141644, ENSG00000164086, ENSG00000136367, ENSG00000124529, ENSG00000139372, ENSG0000…
GO:0043233~organelle lumen	8.1699790774271505E-84	ENSG00000163781, ENSG00000138380, ENSG00000185010, ENSG00000215301, ENSG00000146282, ENSG00000160685, ENSG00000138385, ENSG00000169136, ENSG00000166432, ENSG00000099381, ENSG00000110768, ENSG00000171223, ENSG00000146909, ENSG00000163882, ENSG00000171421, ENSG00000163682, ENSG00000130726, ENSG00000128973, ENSG00000141644, ENSG00000164086, ENSG00000136367, ENSG00000124529, ENSG00000139372, ENSG0000…
GO:0031981~nuclear lumen	1.6654200526248418E-72	ENSG00000163781, ENSG00000138380, ENSG00000215301, ENSG00000160685, ENSG00000138385, ENSG00000169136, ENSG00000166432, ENSG00000099381, ENSG00000110768, ENSG00000171223, ENSG00000146909, ENSG00000163882, ENSG00000163682, ENSG00000130726, ENSG00000141644, ENSG00000164086, ENSG00000136367, ENSG00000124529, ENSG00000139372, ENSG00000196591, ENSG00000132603, ENSG00000087087, ENSG00000132604, ENSG0000…
GO:0030529~ribonucleoprotein complex	7.6303033279748E-52	ENSG00000126070, ENSG00000183496, ENSG00000138385, ENSG00000106355, ENSG00000124614, ENSG00000156482, ENSG00000055950, ENSG00000145912, ENSG00000144029, ENSG00000144028, ENSG00000111605, ENSG00000171421, ENSG00000222604, ENSG00000164934, ENSG00000163682, ENSG00000174748, ENSG00000108256, ENSG00000163584, ENSG00000089157, ENSG00000089154, ENSG00000166441, ENSG00000198918, ENSG00000164346, ENSG0000…
GO:0005654~nucleoplasm	2.610211081130919E-41	ENSG00000163781, ENSG00000215301, ENSG00000138380, ENSG00000028839, ENSG00000071243, ENSG00000169136, ENSG00000099381, ENSG00000110768, ENSG00000160193, ENSG00000114503, ENSG00000163882, ENSG00000145912, ENSG00000089053, ENSG00000111605, ENSG00000149262, ENSG00000107438, ENSG00000130726, ENSG00000141644, ENSG00000100479, ENSG00000164086, ENSG00000124529, ENSG00000139372, ENSG00000196591, ENSG0000…
GO:0005730~nucleolus	4.999325826274471E-36	ENSG00000120948, ENSG00000138380, ENSG00000160685, ENSG00000167470, ENSG00000138385, ENSG00000166432, ENSG00000146909, ENSG00000171223, ENSG00000163882, ENSG00000145912, ENSG00000115415, ENSG00000164934, ENSG00000163682, ENSG00000115289, ENSG00000136367, ENSG00000107833, ENSG00000120158, ENSG00000107937, ENSG00000132603, ENSG00000164346, ENSG00000071626, ENSG00000196498, ENSG00000100348, ENSG0000…
GO:0005739~mitochondrion	2.641940802395985E-32	ENSG00000100075, ENSG00000146282, ENSG00000139637, ENSG00000197142, ENSG00000144029, ENSG00000171421, ENSG00000136877, ENSG00000009307, ENSG00000137824, ENSG00000186153, ENSG00000124523, ENSG00000087088, ENSG00000109107, ENSG00000106261, ENSG00000186298, ENSG00000141510, ENSG00000091140, ENSG00000167807, ENSG00000119689, ENSG00000165060, ENSG00000100151, ENSG00000100889, ENSG00000166855, ENSG0000…
GO:0043228~non-membrane-bounded organelle	5.810145665595559E-29	ENSG00000160685, ENSG00000164331, ENSG00000171223, ENSG00000163882, ENSG00000137822, ENSG00000156970, ENSG00000171421, ENSG00000163682, ENSG00000130726, ENSG00000108256, ENSG00000137824, ENSG00000124529, ENSG00000119684, ENSG00000198918, ENSG00000087302, ENSG00000196591, ENSG00000087086, ENSG00000164346, ENSG00000133895, ENSG00000071626, ENSG00000109107, ENSG00000170889, ENSG00000141510, ENSG0000…
GO:0043232~intracellular non-membrane-bounded organelle	5.810145665595559E-29	ENSG00000160685, ENSG00000164331, ENSG00000171223, ENSG00000163882, ENSG00000137822, ENSG00000156970, ENSG00000171421, ENSG00000163682, ENSG00000130726, ENSG00000108256, ENSG00000137824, ENSG00000124529, ENSG00000119684, ENSG00000198918, ENSG00000087302, ENSG00000196591, ENSG00000087086, ENSG00000164346, ENSG00000133895, ENSG00000071626, ENSG00000109107, ENSG00000170889, ENSG00000141510, ENSG0000…
GO:0005840~ribosome	5.876303084689693E-27	ENSG00000204316, ENSG00000125445, ENSG00000180992, ENSG00000083635, ENSG00000124614, ENSG00000172172, ENSG00000156482, ENSG00000055950, ENSG00000125844, ENSG00000144029, ENSG00000171421, ENSG00000222604, ENSG00000163682, ENSG00000108256, ENSG00000174748, ENSG00000163584, ENSG00000089157, ENSG00000089154, ENSG00000165502, ENSG00000166441, ENSG00000198918, ENSG00000144713, ENSG00000198015, ENSG0000…
GO:0005829~cytosol	1.8918822454125358E-26	ENSG00000164331, ENSG00000176890, ENSG00000160688, ENSG00000205220, ENSG00000060982, ENSG00000124614, ENSG00000156482, ENSG00000182923, ENSG00000137822, ENSG00000156970, ENSG00000163682, ENSG00000184216, ENSG00000065989, ENSG00000136877, ENSG00000156976, ENSG00000164086, ENSG00000185000, ENSG00000166441, ENSG00000198918, ENSG00000126883, ENSG00000204673, ENSG00000087086, ENSG00000133895, ENSG0000…
GO:0044429~mitochondrial part	6.926901327366695E-20	ENSG00000115286, ENSG00000100075, ENSG00000146282, ENSG00000197142, ENSG00000055950, ENSG00000023228, ENSG00000171421, ENSG00000214736, ENSG00000123453, ENSG00000009307, ENSG00000117118, ENSG00000178127, ENSG00000062485, ENSG00000124523, ENSG00000087088, ENSG00000186298, ENSG00000099624, ENSG00000091140, ENSG00000167807, ENSG00000119689, ENSG00000131368, ENSG00000126953, ENSG00000165060, ENSG0000…
GO:0033279~ribosomal subunit	1.1353429860342954E-19	ENSG00000125445, ENSG00000125901, ENSG00000148303, ENSG00000124614, ENSG00000172172, ENSG00000171863, ENSG00000063177, ENSG00000156482, ENSG00000145592, ENSG00000055950, ENSG00000171421, ENSG00000222604, ENSG00000108298, ENSG00000204568, ENSG00000089157, ENSG00000122026, ENSG00000130312, ENSG00000166441, ENSG00000122406, ENSG00000114391, ENSG00000221983, ENSG00000198918, ENSG00000144713, ENSG0000…
GO:0031967~organelle envelope	5.102670930151024E-18	ENSG00000115286, ENSG00000100075, ENSG00000144224, ENSG00000197142, ENSG00000023228, ENSG00000070081, ENSG00000214736, ENSG00000009307, ENSG00000196497, ENSG00000117118, ENSG00000178127, ENSG00000126883, ENSG00000124523, ENSG00000087088, ENSG00000186298, ENSG00000099624, ENSG00000184436, ENSG00000055118, ENSG00000174106, ENSG00000157020, ENSG00000166949, ENSG00000187954, ENSG00000126953, ENSG0000…
GO:0031975~envelope	7.607934384787184E-18	ENSG00000115286, ENSG00000100075, ENSG00000144224, ENSG00000197142, ENSG00000023228, ENSG00000070081, ENSG00000214736, ENSG00000009307, ENSG00000196497, ENSG00000117118, ENSG00000178127, ENSG00000126883, ENSG00000124523, ENSG00000087088, ENSG00000186298, ENSG00000099624, ENSG00000184436, ENSG00000055118, ENSG00000174106, ENSG00000157020, ENSG00000166949, ENSG00000187954, ENSG00000126953, ENSG0000…
GO:0022626~cytosolic ribosome	1.3800693838578833E-16	ENSG00000125445, ENSG00000083635, ENSG00000148303, ENSG00000124614, ENSG00000171863, ENSG00000156482, ENSG00000063177, ENSG00000145592, ENSG00000222604, ENSG00000108298, ENSG00000089157, ENSG00000122026, ENSG00000166441, ENSG00000122406, ENSG00000114391, ENSG00000221983, ENSG00000198918, ENSG00000144713, ENSG00000087086, ENSG00000110700, ENSG00000140988, ENSG00000170889, ENSG00000172809, ENSG0000…
GO:0044451~nucleoplasm part	1.7477752619764274E-16	ENSG00000163781, ENSG00000028839, ENSG00000215301, ENSG00000071243, ENSG00000099381, ENSG00000169136, ENSG00000110768, ENSG00000163882, ENSG00000145912, ENSG00000111605, ENSG00000107438, ENSG00000149262, ENSG00000141644, ENSG00000196591, ENSG00000113658, ENSG00000133895, ENSG00000148606, ENSG00000186298, ENSG00000196498, ENSG00000137834, ENSG00000148200, ENSG00000123268, ENSG00000100142, ENSG0000…
GO:0044445~cytosolic part	2.7045032879868813E-13	ENSG00000105176, ENSG00000125445, ENSG00000148303, ENSG00000124614, ENSG00000171863, ENSG00000168036, ENSG00000063177, ENSG00000156482, ENSG00000145592, ENSG00000222604, ENSG00000108298, ENSG00000089157, ENSG00000122026, ENSG00000166441, ENSG00000122406, ENSG00000114391, ENSG00000221983, ENSG00000074800, ENSG00000198918, ENSG00000144713, ENSG00000204673, ENSG00000087086, ENSG00000110700, ENSG0000…
GO:0031980~mitochondrial lumen	1.1697642854358037E-11	ENSG00000146282, ENSG00000114054, ENSG00000108064, ENSG00000146701, ENSG00000027001, ENSG00000140521, ENSG00000172172, ENSG00000055950, ENSG00000164284, ENSG00000171421, ENSG00000178952, ENSG00000123453, ENSG00000106105, ENSG00000065427, ENSG00000062485, ENSG00000198015, ENSG00000124523, ENSG00000125656, ENSG00000166902, ENSG00000099624, ENSG00000103423, ENSG00000162851, ENSG00000091140, ENSG0000…
GO:0005759~mitochondrial matrix	1.1697642854358037E-11	ENSG00000146282, ENSG00000114054, ENSG00000108064, ENSG00000146701, ENSG00000027001, ENSG00000140521, ENSG00000172172, ENSG00000055950, ENSG00000164284, ENSG00000171421, ENSG00000178952, ENSG00000123453, ENSG00000106105, ENSG00000065427, ENSG00000062485, ENSG00000198015, ENSG00000124523, ENSG00000125656, ENSG00000166902, ENSG00000099624, ENSG00000103423, ENSG00000162851, ENSG00000091140, ENSG0000…
GO:0005694~chromosome	1.0297718233687192E-10	ENSG00000112739, ENSG00000163781, ENSG00000188312, ENSG00000171316, ENSG00000076242, ENSG00000196419, ENSG00000083635, ENSG00000204410, ENSG00000113648, ENSG00000167842, ENSG00000005007, ENSG00000171223, ENSG00000140525, ENSG00000158169, ENSG00000156970, ENSG00000101266, ENSG00000165271, ENSG00000178028, ENSG00000130726, ENSG00000111581, ENSG00000122545, ENSG00000197299, ENSG00000124529, ENSG0000…
GO:0015935~small ribosomal subunit	1.194856213970752E-9	ENSG00000008988, ENSG00000125445, ENSG00000118181, ENSG00000182180, ENSG00000187145, ENSG00000125901, ENSG00000147586, ENSG00000105193, ENSG00000138326, ENSG00000197728, ENSG00000124614, ENSG00000171863, ENSG00000177954, ENSG00000181163, ENSG00000061794, ENSG00000115268, ENSG00000204568, ENSG00000149806, ENSG00000150991, ENSG00000112306, ENSG00000198034, ENSG00000221983, ENSG00000198015, ENSG0000…
GO:0005740~mitochondrial envelope	1.4622897337446261E-9	ENSG00000115286, ENSG00000100075, ENSG00000146701, ENSG00000125648, ENSG00000115204, ENSG00000138035, ENSG00000197142, ENSG00000140521, ENSG00000023228, ENSG00000164284, ENSG00000214736, ENSG00000117862, ENSG00000009307, ENSG00000167774, ENSG00000125454, ENSG00000117118, ENSG00000178127, ENSG00000115317, ENSG00000125459, ENSG00000165264, ENSG00000124523, ENSG00000087088, ENSG00000099624, ENSG0000…
GO:0015934~large ribosomal subunit	2.0720505311544457E-9	ENSG00000174444, ENSG00000148303, ENSG00000172172, ENSG00000137547, ENSG00000156482, ENSG00000063177, ENSG00000145592, ENSG00000055950, ENSG00000109475, ENSG00000181163, ENSG00000171421, ENSG00000222604, ENSG00000108298, ENSG00000177600, ENSG00000142541, ENSG00000169288, ENSG00000089157, ENSG00000100316, ENSG00000122026, ENSG00000130255, ENSG00000130312, ENSG00000188846, ENSG00000122406, ENSG0000…
GO:0044427~chromosomal part	4.418939214545503E-9	ENSG00000188312, ENSG00000171316, ENSG00000076242, ENSG00000196419, ENSG00000083635, ENSG00000204410, ENSG00000113648, ENSG00000167842, ENSG00000005007, ENSG00000171223, ENSG00000158169, ENSG00000156970, ENSG00000101266, ENSG00000178028, ENSG00000130726, ENSG00000111581, ENSG00000197299, ENSG00000122545, ENSG00000124529, ENSG00000221944, ENSG00000119684, ENSG00000108055, ENSG00000009954, ENSG0000…
GO:0016604~nuclear body	8.536321094432253E-9	ENSG00000163781, ENSG00000215301, ENSG00000161547, ENSG00000099381, ENSG00000174891, ENSG00000221978, ENSG00000117360, ENSG00000145912, ENSG00000111605, ENSG00000143207, ENSG00000124782, ENSG00000104408, ENSG00000082516, ENSG00000068878, ENSG00000121390, ENSG00000078043, ENSG00000141644, ENSG00000171953, ENSG00000197299, ENSG00000136450, ENSG00000127870, ENSG00000124562, ENSG00000095787, ENSG0000…
GO:0022625~cytosolic large ribosomal subunit	3.069964427115934E-8	ENSG00000174444, ENSG00000148303, ENSG00000063177, ENSG00000156482, ENSG00000145592, ENSG00000109475, ENSG00000222604, ENSG00000177600, ENSG00000108298, ENSG00000089157, ENSG00000122026, ENSG00000100316, ENSG00000130255, ENSG00000188846, ENSG00000122406, ENSG00000166441, ENSG00000089009, ENSG00000114391, ENSG00000198918, ENSG00000144713, ENSG00000105640, ENSG00000163923, ENSG00000142676, ENSG0000…
GO:0031090~organelle membrane	3.3420653244853327E-8	ENSG00000100075, ENSG00000115286, ENSG00000215305, ENSG00000159063, ENSG00000197142, ENSG00000086598, ENSG00000023228, ENSG00000070081, ENSG00000214736, ENSG00000198911, ENSG00000088832, ENSG00000009307, ENSG00000117118, ENSG00000178127, ENSG00000139370, ENSG00000166598, ENSG00000103335, ENSG00000163463, ENSG00000156675, ENSG00000087088, ENSG00000186298, ENSG00000099624, ENSG00000184436, ENSG0000…
GO:0031966~mitochondrial membrane	4.056465185975355E-8	ENSG00000115286, ENSG00000100075, ENSG00000146701, ENSG00000125648, ENSG00000115204, ENSG00000197142, ENSG00000140521, ENSG00000023228, ENSG00000164284, ENSG00000214736, ENSG00000009307, ENSG00000167774, ENSG00000125454, ENSG00000117118, ENSG00000178127, ENSG00000125459, ENSG00000165264, ENSG00000087088, ENSG00000099624, ENSG00000186298, ENSG00000004139, ENSG00000088766, ENSG00000059573, ENSG0000…
GO:0005635~nuclear envelope	5.9156746834432283E-8	ENSG00000099194, ENSG00000138095, ENSG00000117724, ENSG00000144224, ENSG00000087338, ENSG00000186432, ENSG00000108559, ENSG00000002822, ENSG00000058804, ENSG00000172893, ENSG00000143799, ENSG00000070081, ENSG00000138750, ENSG00000213689, ENSG00000160117, ENSG00000111581, ENSG00000124789, ENSG00000086200, ENSG00000196497, ENSG00000158710, ENSG00000095319, ENSG00000108424, ENSG00000126883, ENSG0000…
GO:0005681~spliceosome	6.932522522706819E-8	ENSG00000112739, ENSG00000116679, ENSG00000140829, ENSG00000077312, ENSG00000137168, ENSG00000117360, ENSG00000144028, ENSG00000125944, ENSG00000082516, ENSG00000183258, ENSG00000106344, ENSG00000136450, ENSG00000070756, ENSG00000134453, ENSG00000116830, ENSG00000165119, ENSG00000135486, ENSG00000095787, ENSG00000169813, ENSG00000133226, ENSG00000090470, ENSG00000153914, ENSG00000170144, ENSG0000…
GO:0022627~cytosolic small ribosomal subunit	8.136379991974252E-8	ENSG00000008988, ENSG00000125445, ENSG00000118181, ENSG00000105193, ENSG00000138326, ENSG00000197728, ENSG00000124614, ENSG00000171863, ENSG00000177954, ENSG00000115268, ENSG00000149806, ENSG00000150991, ENSG00000112306, ENSG00000198034, ENSG00000221983, ENSG00000087086, ENSG00000186468, ENSG00000110700, ENSG00000168028, ENSG00000105372, ENSG00000140988, ENSG00000170889, ENSG00000149273, ENSG0000…
GO:0019866~organelle inner membrane	6.198957628322788E-7	ENSG00000115286, ENSG00000100075, ENSG00000125648, ENSG00000146701, ENSG00000115204, ENSG00000197142, ENSG00000140521, ENSG00000023228, ENSG00000164284, ENSG00000009307, ENSG00000167774, ENSG00000125454, ENSG00000178127, ENSG00000117118, ENSG00000165264, ENSG00000099624, ENSG00000174106, ENSG00000088766, ENSG00000059573, ENSG00000166949, ENSG00000132305, ENSG00000126953, ENSG00000007923, ENSG0000…
GO:0005643~nuclear pore	9.440432192642234E-7	ENSG00000124207, ENSG00000186432, ENSG00000132341, ENSG00000205339, ENSG00000108559, ENSG00000155561, ENSG00000002822, ENSG00000113569, ENSG00000058804, ENSG00000138750, ENSG00000162231, ENSG00000111581, ENSG00000124789, ENSG00000136243, ENSG00000086200, ENSG00000196497, ENSG00000095319, ENSG00000094914, ENSG00000108424, ENSG00000168872, ENSG00000126883, ENSG00000163904, ENSG00000169180, ENSG0000…
GO:0046930~pore complex	1.559804940987064E-6	ENSG00000124207, ENSG00000186432, ENSG00000132341, ENSG00000130204, ENSG00000205339, ENSG00000108559, ENSG00000155561, ENSG00000002822, ENSG00000213585, ENSG00000113569, ENSG00000058804, ENSG00000138750, ENSG00000162231, ENSG00000158882, ENSG00000111581, ENSG00000136243, ENSG00000124789, ENSG00000086200, ENSG00000196497, ENSG00000095319, ENSG00000094914, ENSG00000108424, ENSG00000168872, ENSG0000…
GO:0005743~mitochondrial inner membrane	6.701685739685104E-6	ENSG00000115286, ENSG00000100075, ENSG00000125648, ENSG00000146701, ENSG00000197142, ENSG00000115204, ENSG00000140521, ENSG00000023228, ENSG00000164284, ENSG00000009307, ENSG00000167774, ENSG00000125454, ENSG00000178127, ENSG00000117118, ENSG00000165264, ENSG00000099624, ENSG00000088766, ENSG00000059573, ENSG00000132305, ENSG00000126953, ENSG00000007923, ENSG00000163626, ENSG00000137409, ENSG0000…
GO:0016363~nuclear matrix	1.1132035358629722E-5	ENSG00000105229, ENSG00000117724, ENSG00000087338, ENSG00000083635, ENSG00000172216, ENSG00000183207, ENSG00000172757, ENSG00000121390, ENSG00000154832, ENSG00000197299, ENSG00000113368, ENSG00000138398, ENSG00000100811, ENSG00000108055, ENSG00000079134, ENSG00000163635, ENSG00000133226, ENSG00000133895, ENSG00000011243, ENSG00000160789, ENSG00000116560, ENSG00000153207, ENSG00000084774, ENSG0000…
GO:0016607~nuclear speck	1.2205309305346468E-5	ENSG00000100883, ENSG00000215301, ENSG00000161547, ENSG00000159140, ENSG00000119707, ENSG00000099381, ENSG00000139718, ENSG00000174891, ENSG00000221978, ENSG00000105197, ENSG00000117360, ENSG00000126653, ENSG00000143207, ENSG00000124782, ENSG00000181163, ENSG00000183431, ENSG00000162231, ENSG00000131051, ENSG00000078043, ENSG00000163660, ENSG00000068878, ENSG00000100941, ENSG00000154832, ENSG0000…
GO:0034399~nuclear periphery	2.962360299385569E-5	ENSG00000105229, ENSG00000117724, ENSG00000087338, ENSG00000083635, ENSG00000172216, ENSG00000183207, ENSG00000172757, ENSG00000121390, ENSG00000154832, ENSG00000113368, ENSG00000197299, ENSG00000138398, ENSG00000100811, ENSG00000108055, ENSG00000079134, ENSG00000133226, ENSG00000163635, ENSG00000133895, ENSG00000011243, ENSG00000160789, ENSG00000176619, ENSG00000116560, ENSG00000153207, ENSG0000…
GO:0000785~chromatin	3.2512903291759265E-5	ENSG00000175054, ENSG00000127616, ENSG00000171316, ENSG00000163041, ENSG00000117724, ENSG00000083635, ENSG00000113648, ENSG00000005007, ENSG00000105011, ENSG00000171223, ENSG00000088305, ENSG00000158169, ENSG00000104408, ENSG00000129933, ENSG00000101266, ENSG00000130726, ENSG00000116478, ENSG00000103479, ENSG00000130522, ENSG00000137265, ENSG00000124529, ENSG00000183741, ENSG00000108055, ENSG0000…
GO:0030530~heterogeneous nuclear ribonucleoprotein complex	4.759760462424989E-5	ENSG00000011304, ENSG00000105323, ENSG00000165119, ENSG00000135486, ENSG00000169813, ENSG00000169045, ENSG00000104824, ENSG00000152795, ENSG00000177733, ENSG00000153187, ENSG00000125944, ENSG00000096746, ENSG00000138668, ENSG00000125970
GO:0044454~nuclear chromosome part	6.994460210141273E-5	ENSG00000175054, ENSG00000163041, ENSG00000076242, ENSG00000196419, ENSG00000083635, ENSG00000204410, ENSG00000113648, ENSG00000088305, ENSG00000101266, ENSG00000130726, ENSG00000116478, ENSG00000197299, ENSG00000137265, ENSG00000119684, ENSG00000108055, ENSG00000103275, ENSG00000196591, ENSG00000132604, ENSG00000122779, ENSG00000012822, ENSG00000173473, ENSG00000012061, ENSG00000121481, ENSG0000…
GO:0012505~endomembrane system	9.485579114487663E-5	ENSG00000159063, ENSG00000144224, ENSG00000086598, ENSG00000157538, ENSG00000070081, ENSG00000198911, ENSG00000088832, ENSG00000196497, ENSG00000166598, ENSG00000126883, ENSG00000087088, ENSG00000156675, ENSG00000163463, ENSG00000184436, ENSG00000088035, ENSG00000055118, ENSG00000160967, ENSG00000174106, ENSG00000157020, ENSG00000131871, ENSG00000150961, ENSG00000126091, ENSG00000090863, ENSG0000…
GO:0000228~nuclear chromosome	1.04117337083931E-4	ENSG00000163781, ENSG00000175054, ENSG00000163041, ENSG00000138095, ENSG00000076242, ENSG00000196419, ENSG00000083635, ENSG00000113648, ENSG00000204410, ENSG00000088305, ENSG00000165271, ENSG00000101266, ENSG00000130726, ENSG00000116478, ENSG00000197299, ENSG00000164104, ENSG00000137265, ENSG00000119684, ENSG00000108055, ENSG00000099956, ENSG00000103275, ENSG00000196591, ENSG00000122779, ENSG0000…
GO:0042470~melanosome	2.9114441073629926E-4	ENSG00000109971, ENSG00000080824, ENSG00000072274, ENSG00000132341, ENSG00000170248, ENSG00000187109, ENSG00000197043, ENSG00000185624, ENSG00000104388, ENSG00000075785, ENSG00000108953, ENSG00000155660, ENSG00000168003, ENSG00000109133, ENSG00000132386, ENSG00000120063, ENSG00000185896, ENSG00000089597, ENSG00000166598, ENSG00000042493, ENSG00000163902, ENSG00000117394, ENSG00000105281, ENSG0000…
GO:0048770~pigment granule	2.9114441073629926E-4	ENSG00000109971, ENSG00000080824, ENSG00000072274, ENSG00000132341, ENSG00000170248, ENSG00000187109, ENSG00000197043, ENSG00000185624, ENSG00000104388, ENSG00000075785, ENSG00000108953, ENSG00000155660, ENSG00000168003, ENSG00000109133, ENSG00000132386, ENSG00000120063, ENSG00000185896, ENSG00000089597, ENSG00000166598, ENSG00000042493, ENSG00000163902, ENSG00000117394, ENSG00000105281, ENSG0000…
GO:0031968~organelle outer membrane	4.929494520951039E-4	ENSG00000115657, ENSG00000132155, ENSG00000138095, ENSG00000158828, ENSG00000151726, ENSG00000173726, ENSG00000105327, ENSG00000130204, ENSG00000197142, ENSG00000175727, ENSG00000213585, ENSG00000171552, ENSG00000172893, ENSG00000171791, ENSG00000070081, ENSG00000158882, ENSG00000214736, ENSG00000064012, ENSG00000008394, ENSG00000196683, ENSG00000110090, ENSG00000116688, ENSG00000125459, ENSG0000…
GO:0000123~histone acetyltransferase complex	6.444044828665119E-4	ENSG00000136504, ENSG00000071243, ENSG00000083168, ENSG00000196284, ENSG00000152382, ENSG00000087152, ENSG00000183207, ENSG00000077684, ENSG00000178028, ENSG00000120656, ENSG00000187325, ENSG00000172977, ENSG00000064313, ENSG00000108773, ENSG00000135801, ENSG00000136518, ENSG00000162227, ENSG00000156650, ENSG00000127337, ENSG00000124422, ENSG00000148835, ENSG00000100393, ENSG00000043143, ENSG0000…
GO:0005819~spindle	7.503635781307416E-4	ENSG00000111859, ENSG00000169220, ENSG00000117724, ENSG00000067208, ENSG00000002822, ENSG00000182923, ENSG00000094804, ENSG00000130177, ENSG00000137822, ENSG00000156970, ENSG00000101367, ENSG00000104218, ENSG00000122545, ENSG00000076382, ENSG00000137824, ENSG00000108055, ENSG00000176623, ENSG00000147874, ENSG00000126216, ENSG00000134690, ENSG00000007168, ENSG00000116871, ENSG00000198668, ENSG0000…
GO:0009295~nucleoid	9.986923694024208E-4	ENSG00000182199, ENSG00000138095, ENSG00000029639, ENSG00000132153, ENSG00000108064, ENSG00000108829, ENSG00000140521, ENSG00000213585, ENSG00000165637, ENSG00000166855, ENSG00000136480, ENSG00000103423, ENSG00000004142, ENSG00000162851, ENSG00000178952, ENSG00000113013, ENSG00000110955, ENSG00000196365
GO:0042645~mitochondrial nucleoid	9.986923694024208E-4	ENSG00000182199, ENSG00000138095, ENSG00000029639, ENSG00000132153, ENSG00000108064, ENSG00000108829, ENSG00000140521, ENSG00000213585, ENSG00000165637, ENSG00000166855, ENSG00000136480, ENSG00000103423, ENSG00000004142, ENSG00000162851, ENSG00000178952, ENSG00000113013, ENSG00000110955, ENSG00000196365
GO:0000502~proteasome complex	0.0012180262712545575	ENSG00000119912, ENSG00000131467, ENSG00000136813, ENSG00000119318, ENSG00000154611, ENSG00000205220, ENSG00000143106, ENSG00000130706, ENSG00000153827, ENSG00000132963, ENSG00000068878, ENSG00000108294, ENSG00000125818, ENSG00000135018, ENSG00000013275, ENSG00000114062, ENSG00000009335, ENSG00000103035, ENSG00000159352, ENSG00000126067, ENSG00000108344, ENSG00000106211, ENSG00000115233, ENSG0000…
GO:0019867~outer membrane	0.0012424044866016226	ENSG00000115657, ENSG00000132155, ENSG00000138095, ENSG00000158828, ENSG00000151726, ENSG00000173726, ENSG00000105327, ENSG00000130204, ENSG00000197142, ENSG00000175727, ENSG00000213585, ENSG00000171552, ENSG00000172893, ENSG00000171791, ENSG00000070081, ENSG00000158882, ENSG00000214736, ENSG00000064012, ENSG00000008394, ENSG00000196683, ENSG00000110090, ENSG00000116688, ENSG00000125459, ENSG0000…
GO:0005793~ER-Golgi intermediate compartment	0.0012328135334408463	ENSG00000111885, ENSG00000087502, ENSG00000136813, ENSG00000103335, ENSG00000142186, ENSG00000184840, ENSG00000074695, ENSG00000101310, ENSG00000086598, ENSG00000185624, ENSG00000074842, ENSG00000182149, ENSG00000113719, ENSG00000170348, ENSG00000070081, ENSG00000180398, ENSG00000100522, ENSG00000107651, ENSG00000105438, ENSG00000136731, ENSG00000174851
GO:0034708~methyltransferase complex	0.001274103082556599	ENSG00000117222, ENSG00000147162, ENSG00000118058, ENSG00000094916, ENSG00000099381, ENSG00000167548, ENSG00000157212, ENSG00000105663, ENSG00000133895, ENSG00000186298, ENSG00000213639, ENSG00000172531, ENSG00000106462, ENSG00000172534
GO:0035097~histone methyltransferase complex	0.001274103082556599	ENSG00000117222, ENSG00000147162, ENSG00000118058, ENSG00000094916, ENSG00000099381, ENSG00000167548, ENSG00000157212, ENSG00000105663, ENSG00000133895, ENSG00000186298, ENSG00000213639, ENSG00000172531, ENSG00000106462, ENSG00000172534
GO:0016591~DNA-directed RNA polymerase II, holoenzyme	0.0014298241341125228	ENSG00000028839, ENSG00000105176, ENSG00000134014, ENSG00000196284, ENSG00000110768, ENSG00000127054, ENSG00000213780, ENSG00000185085, ENSG00000163882, ENSG00000149262, ENSG00000070061, ENSG00000143493, ENSG00000120656, ENSG00000140307, ENSG00000187325, ENSG00000181222, ENSG00000143624, ENSG00000064313, ENSG00000155229, ENSG00000144231, ENSG00000197780, ENSG00000108773, ENSG00000188342, ENSG0000…
GO:0000775~chromosome, centromeric region	0.0015389404971568599	ENSG00000102974, ENSG00000188312, ENSG00000154473, ENSG00000117724, ENSG00000123485, ENSG00000184900, ENSG00000149503, ENSG00000120334, ENSG00000122565, ENSG00000167842, ENSG00000002822, ENSG00000152455, ENSG00000089685, ENSG00000156970, ENSG00000111581, ENSG00000122545, ENSG00000153044, ENSG00000076382, ENSG00000142856, ENSG00000178999, ENSG00000166582, ENSG00000221944, ENSG00000188612, ENSG0000…
GO:0044431~Golgi apparatus part	0.001946549420202226	ENSG00000152056, ENSG00000106299, ENSG00000152291, ENSG00000124198, ENSG00000188603, ENSG00000221838, ENSG00000120805, ENSG00000129472, ENSG00000073849, ENSG00000070081, ENSG00000103365, ENSG00000088833, ENSG00000144674, ENSG00000111885, ENSG00000113615, ENSG00000173905, ENSG00000168282, ENSG00000103769, ENSG00000133424, ENSG00000105829, ENSG00000142186, ENSG00000166747, ENSG00000143641, ENSG0000…
GO:0005741~mitochondrial outer membrane	0.0019673691891279876	ENSG00000115657, ENSG00000132155, ENSG00000158828, ENSG00000151726, ENSG00000173726, ENSG00000105327, ENSG00000130204, ENSG00000197142, ENSG00000175727, ENSG00000213585, ENSG00000171552, ENSG00000171791, ENSG00000158882, ENSG00000214736, ENSG00000064012, ENSG00000008394, ENSG00000196683, ENSG00000110090, ENSG00000116688, ENSG00000125459, ENSG00000097033, ENSG00000088888, ENSG00000128654, ENSG0000…
GO:0000790~nuclear chromatin	0.0033561046171834974	ENSG00000175054, ENSG00000163041, ENSG00000076108, ENSG00000083635, ENSG00000113648, ENSG00000122565, ENSG00000088305, ENSG00000152455, ENSG00000110330, ENSG00000101266, ENSG00000130726, ENSG00000116478, ENSG00000137265, ENSG00000164442, ENSG00000116062, ENSG00000188486, ENSG00000077463, ENSG00000094916, ENSG00000196591, ENSG00000122779, ENSG00000173473, ENSG00000012822, ENSG00000121481, ENSG0000…
GO:0005783~endoplasmic reticulum	0.0033106480707896235	ENSG00000123179, ENSG00000084073, ENSG00000159063, ENSG00000144224, ENSG00000184840, ENSG00000197142, ENSG00000103227, ENSG00000143418, ENSG00000184743, ENSG00000134824, ENSG00000033011, ENSG00000070081, ENSG00000128973, ENSG00000153066, ENSG00000198911, ENSG00000088832, ENSG00000185000, ENSG00000171135, ENSG00000166598, ENSG00000103335, ENSG00000188428, ENSG00000087088, ENSG00000163463, ENSG0000…
GO:0044452~nucleolar part	0.007750659791369907	ENSG00000068654, ENSG00000186184, ENSG00000055044, ENSG00000170727, ENSG00000168564, ENSG00000100129, ENSG00000076108, ENSG00000172336, ENSG00000105202, ENSG00000101361, ENSG00000147889, ENSG00000181163, ENSG00000124787, ENSG00000064012, ENSG00000117877
GO:0048475~coated membrane	0.010116535128925408	ENSG00000129354, ENSG00000152056, ENSG00000150961, ENSG00000177879, ENSG00000157823, ENSG00000101310, ENSG00000221838, ENSG00000183020, ENSG00000138802, ENSG00000129083, ENSG00000042753, ENSG00000070718, ENSG00000103365, ENSG00000157191, ENSG00000113615, ENSG00000122705, ENSG00000142186, ENSG00000175416, ENSG00000006125, ENSG00000166747, ENSG00000157978, ENSG00000161203, ENSG00000176986, ENSG0000…
GO:0030117~membrane coat	0.010116535128925408	ENSG00000129354, ENSG00000152056, ENSG00000150961, ENSG00000177879, ENSG00000157823, ENSG00000101310, ENSG00000221838, ENSG00000183020, ENSG00000138802, ENSG00000129083, ENSG00000042753, ENSG00000070718, ENSG00000103365, ENSG00000157191, ENSG00000113615, ENSG00000122705, ENSG00000142186, ENSG00000175416, ENSG00000006125, ENSG00000166747, ENSG00000157978, ENSG00000161203, ENSG00000176986, ENSG0000…
GO:0005732~small nucleolar ribonucleoprotein complex	0.01543088809637605	ENSG00000145912, ENSG00000055044, ENSG00000109534, ENSG00000182117, ENSG00000165271, ENSG00000124383, ENSG00000114767, ENSG00000125835, ENSG00000105202, ENSG00000120800, ENSG00000011260, ENSG00000101361
GO:0000792~heterochromatin	0.016278090150928626	ENSG00000175054, ENSG00000127616, ENSG00000163041, ENSG00000188486, ENSG00000076108, ENSG00000009954, ENSG00000077463, ENSG00000094916, ENSG00000196591, ENSG00000149503, ENSG00000113648, ENSG00000122565, ENSG00000173473, ENSG00000088305, ENSG00000152455, ENSG00000121481, ENSG00000110330, ENSG00000132475, ENSG00000071655, ENSG00000130726
GO:0030132~clathrin coat of coated pit	0.018211449841341043	ENSG00000122705, ENSG00000042753, ENSG00000175416, ENSG00000196961, ENSG00000183020, ENSG00000161203, ENSG00000157978, ENSG00000141367
GO:0000313~organellar ribosome	0.01907020944195459	ENSG00000130312, ENSG00000183093, ENSG00000120333, ENSG00000182180, ENSG00000198015, ENSG00000187145, ENSG00000108826, ENSG00000125901, ENSG00000147586, ENSG00000116898, ENSG00000172172, ENSG00000055950, ENSG00000166902, ENSG00000171421, ENSG00000169288, ENSG00000090263, ENSG00000061794, ENSG00000154719, ENSG00000204568, ENSG00000114686, ENSG00000131368
GO:0005761~mitochondrial ribosome	0.01907020944195459	ENSG00000130312, ENSG00000183093, ENSG00000120333, ENSG00000182180, ENSG00000198015, ENSG00000187145, ENSG00000108826, ENSG00000125901, ENSG00000147586, ENSG00000116898, ENSG00000172172, ENSG00000055950, ENSG00000166902, ENSG00000171421, ENSG00000169288, ENSG00000090263, ENSG00000061794, ENSG00000154719, ENSG00000204568, ENSG00000114686, ENSG00000131368
GO:0000139~Golgi membrane	0.021819741520529123	ENSG00000152056, ENSG00000106299, ENSG00000188603, ENSG00000124198, ENSG00000129472, ENSG00000073849, ENSG00000111885, ENSG00000113615, ENSG00000133424, ENSG00000105829, ENSG00000142186, ENSG00000166747, ENSG00000103426, ENSG00000143641, ENSG00000136840, ENSG00000164414, ENSG00000176087, ENSG00000198964, ENSG00000196961, ENSG00000160967, ENSG00000141367, ENSG00000129354, ENSG00000150961, ENSG0000…
GO:0000151~ubiquitin ligase complex	0.02333252481068626	ENSG00000135108, ENSG00000100387, ENSG00000105879, ENSG00000103264, ENSG00000166233, ENSG00000122257, ENSG00000176386, ENSG00000089053, ENSG00000156970, ENSG00000198373, ENSG00000160445, ENSG00000113558, ENSG00000124257, ENSG00000044090, ENSG00000151876, ENSG00000151893, ENSG00000164162, ENSG00000163961, ENSG00000138376, ENSG00000112659, ENSG00000111530, ENSG00000110107, ENSG00000053900, ENSG0000…
GO:0000776~kinetochore	0.023414452511369532	ENSG00000154473, ENSG00000117724, ENSG00000123485, ENSG00000184900, ENSG00000167842, ENSG00000002822, ENSG00000156970, ENSG00000111581, ENSG00000122545, ENSG00000153044, ENSG00000076382, ENSG00000166582, ENSG00000188612, ENSG00000094916, ENSG00000079616, ENSG00000047410, ENSG00000100162, ENSG00000145919, ENSG00000163939, ENSG00000007168, ENSG00000030066, ENSG00000153207, ENSG00000161888, ENSG0000…
GO:0030532~small nuclear ribonucleoprotein complex	0.024551771059074357	ENSG00000139343, ENSG00000124562, ENSG00000167088, ENSG00000100028, ENSG00000131876, ENSG00000189091, ENSG00000144028, ENSG00000174243, ENSG00000125870, ENSG00000125835, ENSG00000114767, ENSG00000130520, ENSG00000182004
GO:0030684~preribosome	0.025070993065952396	ENSG00000183751, ENSG00000170727, ENSG00000183520, ENSG00000160214, ENSG00000065183, ENSG00000156697, ENSG00000064012, ENSG00000134987, ENSG00000214320
GO:0032040~small-subunit processome	0.026323470083140288	ENSG00000183751, ENSG00000183520, ENSG00000065183, ENSG00000156697, ENSG00000134987, ENSG00000214320
GO:0005813~centrosome	0.027411558988192364	ENSG00000163781, ENSG00000116127, ENSG00000177731, ENSG00000100823, ENSG00000101624, ENSG00000170248, ENSG00000095066, ENSG00000067208, ENSG00000119397, ENSG00000156876, ENSG00000002822, ENSG00000168036, ENSG00000182923, ENSG00000130177, ENSG00000182866, ENSG00000137822, ENSG00000156970, ENSG00000101367, ENSG00000167671, ENSG00000149923, ENSG00000101224, ENSG00000104218, ENSG00000067900, ENSG0000…
GO:0044455~mitochondrial membrane part	0.02742627291359634	ENSG00000115286, ENSG00000132305, ENSG00000173726, ENSG00000130204, ENSG00000151366, ENSG00000163626, ENSG00000105197, ENSG00000168653, ENSG00000023228, ENSG00000099800, ENSG00000155463, ENSG00000140990, ENSG00000110955, ENSG00000143224, ENSG00000167774, ENSG00000196683, ENSG00000167792, ENSG00000074582, ENSG00000167283, ENSG00000178127, ENSG00000154723, ENSG00000116688, ENSG00000134375, ENSG0000…
GO:0030133~transport vesicle	0.04155370669405545	ENSG00000152056, ENSG00000150961, ENSG00000136813, ENSG00000177879, ENSG00000177854, ENSG00000146802, ENSG00000152291, ENSG00000101310, ENSG00000130733, ENSG00000138802, ENSG00000090487, ENSG00000137207, ENSG00000047932, ENSG00000113615, ENSG00000138660, ENSG00000103769, ENSG00000122705, ENSG00000220205, ENSG00000175416, ENSG00000157978, ENSG00000176986, ENSG00000165240, ENSG00000105649, ENSG0000…
GO:0005680~anaphase-promoting complex	0.04374173400879755	ENSG00000141552, ENSG00000089053, ENSG00000156970, ENSG00000112659, ENSG00000005810, ENSG00000053900, ENSG00000044090, ENSG00000164162, ENSG00000176386
GO:0005758~mitochondrial intermembrane space	0.043459190714594254	ENSG00000163528, ENSG00000004455, ENSG00000115317, ENSG00000126953, ENSG00000138035, ENSG00000172115, ENSG00000124523, ENSG00000123213, ENSG00000196636, ENSG00000023228, ENSG00000099800, ENSG00000147507, ENSG00000117289, ENSG00000150779, ENSG00000117862, ENSG00000143224
GO:0000793~condensed chromosome	0.048248233697902654	ENSG00000163781, ENSG00000102974, ENSG00000138095, ENSG00000117724, ENSG00000123485, ENSG00000076242, ENSG00000149503, ENSG00000204410, ENSG00000113648, ENSG00000122565, ENSG00000167842, ENSG00000002822, ENSG00000156970, ENSG00000165271, ENSG00000111581, ENSG00000164104, ENSG00000197299, ENSG00000122545, ENSG00000153044, ENSG00000076382, ENSG00000178999, ENSG00000166582, ENSG00000174405, ENSG0000…
GO:0016281~eukaryotic translation initiation factor 4F complex	0.04776871265628635	ENSG00000161960, ENSG00000110321, ENSG00000106682, ENSG00000075151, ENSG00000063046, ENSG00000114867, ENSG00000156976
GO:0030658~transport vesicle membrane	0.04873477722021324	ENSG00000152056, ENSG00000113615, ENSG00000122705, ENSG00000150961, ENSG00000220205, ENSG00000175416, ENSG00000101310, ENSG00000157978, ENSG00000176986, ENSG00000138802, ENSG00000105649, ENSG00000196961, ENSG00000141367

## Sheet: GO Molecular Function
Term	PValue	Benjamini	Genes
GO:0003723~RNA binding	7.8119404755276E-54	1.3858382403585963E-50	ENSG00000120948, ENSG00000091127, ENSG00000215301, ENSG00000126070, ENSG00000183496, ENSG00000138385, ENSG00000106355, ENSG00000099381, ENSG00000145907, ENSG00000171222, ENSG00000080802, ENSG00000114503, ENSG00000156482, ENSG00000144029, ENSG00000145912, ENSG00000161813, ENSG00000111605, ENSG00000163682, ENSG00000174748, ENSG00000108256, ENSG00000089157, ENSG00000104907, ENSG00000009307, ENSG0000…
GO:0000166~nucleotide binding	1.3302516726088138E-23	1.1799332336040179E-20	ENSG00000164080, ENSG00000215301, ENSG00000171316, ENSG00000198909, ENSG00000146282, ENSG00000138385, ENSG00000170759, ENSG00000176890, ENSG00000160688, ENSG00000071539, ENSG00000099381, ENSG00000113240, ENSG00000197142, ENSG00000080802, ENSG00000103222, ENSG00000144028, ENSG00000099246, ENSG00000156970, ENSG00000171219, ENSG00000184216, ENSG00000141644, ENSG00000078140, ENSG00000136877, ENSG0000…
GO:0003735~structural constituent of ribosome	1.2278073715472871E-20	7.260434257082958E-18	ENSG00000131469, ENSG00000125445, ENSG00000120333, ENSG00000180992, ENSG00000148303, ENSG00000172172, ENSG00000171863, ENSG00000063177, ENSG00000156482, ENSG00000145592, ENSG00000055950, ENSG00000125691, ENSG00000144029, ENSG00000171421, ENSG00000222604, ENSG00000108298, ENSG00000163682, ENSG00000204568, ENSG00000174748, ENSG00000163584, ENSG00000089157, ENSG00000122026, ENSG00000165502, ENSG0000…
GO:0005524~ATP binding	1.5945383988918744E-13	7.07063296800925E-11	ENSG00000164080, ENSG00000215301, ENSG00000171316, ENSG00000146282, ENSG00000198909, ENSG00000170759, ENSG00000160688, ENSG00000071539, ENSG00000113240, ENSG00000197142, ENSG00000103222, ENSG00000144028, ENSG00000099246, ENSG00000156970, ENSG00000171219, ENSG00000184216, ENSG00000136877, ENSG00000078140, ENSG00000156976, ENSG00000034152, ENSG00000178093, ENSG00000171132, ENSG00000119684, ENSG0000…
GO:0001882~nucleoside binding	2.1410691792132098E-13	7.598466300606788E-11	ENSG00000164080, ENSG00000215301, ENSG00000171316, ENSG00000146282, ENSG00000198909, ENSG00000170759, ENSG00000160688, ENSG00000071539, ENSG00000113240, ENSG00000197142, ENSG00000103222, ENSG00000144028, ENSG00000099246, ENSG00000156970, ENSG00000171219, ENSG00000184216, ENSG00000136877, ENSG00000078140, ENSG00000156976, ENSG00000034152, ENSG00000178093, ENSG00000171132, ENSG00000119684, ENSG0000…
GO:0017076~purine nucleotide binding	2.2427685480863219E-13	6.630773707883009E-11	ENSG00000164080, ENSG00000215301, ENSG00000171316, ENSG00000198909, ENSG00000146282, ENSG00000170759, ENSG00000160688, ENSG00000071539, ENSG00000113240, ENSG00000197142, ENSG00000103222, ENSG00000144028, ENSG00000099246, ENSG00000156970, ENSG00000171219, ENSG00000184216, ENSG00000078140, ENSG00000136877, ENSG00000156976, ENSG00000034152, ENSG00000178093, ENSG00000171132, ENSG00000139998, ENSG0000…
GO:0008135~translation factor activity, nucleic acid binding	2.5848167610486943E-13	6.550116005143991E-11	ENSG00000126070, ENSG00000107581, ENSG00000103363, ENSG00000168827, ENSG00000067248, ENSG00000089195, ENSG00000075151, ENSG00000147677, ENSG00000158417, ENSG00000104408, ENSG00000178952, ENSG00000161960, ENSG00000134001, ENSG00000156508, ENSG00000089154, ENSG00000145191, ENSG00000156976, ENSG00000139726, ENSG00000204574, ENSG00000128886, ENSG00000110321, ENSG00000106682, ENSG00000130741, ENSG0000…
GO:0008134~transcription factor binding	3.2240634758640587E-13	7.14941439383665E-11	ENSG00000125740, ENSG00000164080, ENSG00000028839, ENSG00000156256, ENSG00000080503, ENSG00000071539, ENSG00000169136, ENSG00000204410, ENSG00000113649, ENSG00000153827, ENSG00000171222, ENSG00000171223, ENSG00000173039, ENSG00000163602, ENSG00000108509, ENSG00000099246, ENSG00000168610, ENSG00000107438, ENSG00000126261, ENSG00000178028, ENSG00000175197, ENSG00000130726, ENSG00000100968, ENSG0000…
GO:0032555~purine ribonucleotide binding	4.024573558070498E-13	7.932854373393639E-11	ENSG00000164080, ENSG00000215301, ENSG00000171316, ENSG00000198909, ENSG00000146282, ENSG00000170759, ENSG00000160688, ENSG00000071539, ENSG00000113240, ENSG00000197142, ENSG00000103222, ENSG00000144028, ENSG00000099246, ENSG00000156970, ENSG00000171219, ENSG00000184216, ENSG00000136877, ENSG00000078140, ENSG00000156976, ENSG00000034152, ENSG00000178093, ENSG00000171132, ENSG00000139998, ENSG0000…
GO:0032553~ribonucleotide binding	4.024573558070498E-13	7.932854373393639E-11	ENSG00000164080, ENSG00000215301, ENSG00000171316, ENSG00000198909, ENSG00000146282, ENSG00000170759, ENSG00000160688, ENSG00000071539, ENSG00000113240, ENSG00000197142, ENSG00000103222, ENSG00000144028, ENSG00000099246, ENSG00000156970, ENSG00000171219, ENSG00000184216, ENSG00000136877, ENSG00000078140, ENSG00000156976, ENSG00000034152, ENSG00000178093, ENSG00000171132, ENSG00000139998, ENSG0000…
GO:0030554~adenyl nucleotide binding	5.188453210054689E-13	9.203637851840085E-11	ENSG00000164080, ENSG00000215301, ENSG00000171316, ENSG00000146282, ENSG00000198909, ENSG00000170759, ENSG00000160688, ENSG00000071539, ENSG00000113240, ENSG00000197142, ENSG00000103222, ENSG00000144028, ENSG00000099246, ENSG00000156970, ENSG00000171219, ENSG00000184216, ENSG00000136877, ENSG00000078140, ENSG00000156976, ENSG00000034152, ENSG00000178093, ENSG00000171132, ENSG00000119684, ENSG0000…
GO:0032559~adenyl ribonucleotide binding	6.85133407768807E-13	1.1049094972293005E-10	ENSG00000164080, ENSG00000215301, ENSG00000171316, ENSG00000146282, ENSG00000198909, ENSG00000170759, ENSG00000160688, ENSG00000071539, ENSG00000113240, ENSG00000197142, ENSG00000103222, ENSG00000144028, ENSG00000099246, ENSG00000156970, ENSG00000171219, ENSG00000184216, ENSG00000136877, ENSG00000078140, ENSG00000156976, ENSG00000034152, ENSG00000178093, ENSG00000171132, ENSG00000119684, ENSG0000…
GO:0001883~purine nucleoside binding	8.802538783040021E-13	1.3013701227748697E-10	ENSG00000164080, ENSG00000215301, ENSG00000171316, ENSG00000146282, ENSG00000198909, ENSG00000170759, ENSG00000160688, ENSG00000071539, ENSG00000113240, ENSG00000197142, ENSG00000103222, ENSG00000144028, ENSG00000099246, ENSG00000156970, ENSG00000171219, ENSG00000184216, ENSG00000136877, ENSG00000078140, ENSG00000156976, ENSG00000034152, ENSG00000178093, ENSG00000171132, ENSG00000119684, ENSG0000…
GO:0016876~ligase activity, forming aminoacyl-tRNA and related compounds	2.186718663950391E-12	2.983997493544166E-10	ENSG00000146282, ENSG00000172053, ENSG00000110619, ENSG00000136628, ENSG00000124201, ENSG00000112855, ENSG00000137513, ENSG00000125821, ENSG00000067704, ENSG00000185418, ENSG00000065427, ENSG00000106105, ENSG00000179115, ENSG00000116120, ENSG00000011376, ENSG00000196305, ENSG00000204394, ENSG00000133706, ENSG00000031698, ENSG00000103356, ENSG00000124160, ENSG00000130764, ENSG00000108825, ENSG0000…
GO:0016875~ligase activity, forming carbon-oxygen bonds	2.186718663950391E-12	2.983997493544166E-10	ENSG00000146282, ENSG00000172053, ENSG00000110619, ENSG00000136628, ENSG00000124201, ENSG00000112855, ENSG00000137513, ENSG00000125821, ENSG00000067704, ENSG00000185418, ENSG00000065427, ENSG00000106105, ENSG00000179115, ENSG00000116120, ENSG00000011376, ENSG00000196305, ENSG00000204394, ENSG00000133706, ENSG00000031698, ENSG00000103356, ENSG00000124160, ENSG00000130764, ENSG00000108825, ENSG0000…
GO:0004812~aminoacyl-tRNA ligase activity	2.186718663950391E-12	2.983997493544166E-10	ENSG00000146282, ENSG00000172053, ENSG00000110619, ENSG00000136628, ENSG00000124201, ENSG00000112855, ENSG00000137513, ENSG00000125821, ENSG00000067704, ENSG00000185418, ENSG00000065427, ENSG00000106105, ENSG00000179115, ENSG00000116120, ENSG00000011376, ENSG00000196305, ENSG00000204394, ENSG00000133706, ENSG00000031698, ENSG00000103356, ENSG00000124160, ENSG00000130764, ENSG00000108825, ENSG0000…
GO:0003743~translation initiation factor activity	5.3444358564822374E-11	6.772163940738096E-9	ENSG00000126070, ENSG00000122033, ENSG00000104131, ENSG00000107581, ENSG00000100129, ENSG00000067248, ENSG00000130811, ENSG00000089195, ENSG00000075151, ENSG00000147677, ENSG00000063046, ENSG00000184708, ENSG00000158417, ENSG00000104408, ENSG00000175376, ENSG00000161960, ENSG00000137947, ENSG00000070785, ENSG00000134001, ENSG00000114867, ENSG00000100353, ENSG00000145191, ENSG00000156976, ENSG0000…
GO:0003712~transcription cofactor activity	8.107302975198875E-9	9.588232385837614E-7	ENSG00000164080, ENSG00000028839, ENSG00000156256, ENSG00000080503, ENSG00000071539, ENSG00000169136, ENSG00000113649, ENSG00000171222, ENSG00000171223, ENSG00000163602, ENSG00000107438, ENSG00000178028, ENSG00000130726, ENSG00000175197, ENSG00000100968, ENSG00000117318, ENSG00000140307, ENSG00000175550, ENSG00000141644, ENSG00000112514, ENSG00000196498, ENSG00000197157, ENSG00000117505, ENSG0000…
GO:0030528~transcription regulator activity	3.285167441988358E-8	3.6424228231357603E-6	ENSG00000164080, ENSG00000138380, ENSG00000160685, ENSG00000164330, ENSG00000103326, ENSG00000138386, ENSG00000071539, ENSG00000169136, ENSG00000110768, ENSG00000141002, ENSG00000171222, ENSG00000171223, ENSG00000176896, ENSG00000184216, ENSG00000130726, ENSG00000100968, ENSG00000104903, ENSG00000141644, ENSG00000198911, ENSG00000074266, ENSG00000116539, ENSG00000080298, ENSG00000136367, ENSG0000…
GO:0016564~transcription repressor activity	8.528210793217035E-8	8.89939957193775E-6	ENSG00000138386, ENSG00000169136, ENSG00000053254, ENSG00000171223, ENSG00000163602, ENSG00000137166, ENSG00000104447, ENSG00000178028, ENSG00000175197, ENSG00000168517, ENSG00000130726, ENSG00000178951, ENSG00000117318, ENSG00000175550, ENSG00000141644, ENSG00000074266, ENSG00000080298, ENSG00000109381, ENSG00000124831, ENSG00000196591, ENSG00000196498, ENSG00000117505, ENSG00000121481, ENSG0000…
GO:0008173~RNA methyltransferase activity	9.019525996099044E-8	8.889204842321696E-6	ENSG00000037897, ENSG00000122687, ENSG00000171103, ENSG00000059588, ENSG00000029639, ENSG00000107614, ENSG00000160193, ENSG00000166166, ENSG00000171861, ENSG00000086189, ENSG00000100416, ENSG00000143303, ENSG00000162851, ENSG00000165819, ENSG00000037474, ENSG00000104907, ENSG00000129282, ENSG00000126814
GO:0004386~helicase activity	1.682144371165117E-7	1.5705794379372584E-5	ENSG00000128908, ENSG00000005100, ENSG00000079785, ENSG00000164080, ENSG00000127616, ENSG00000108406, ENSG00000215301, ENSG00000171316, ENSG00000051341, ENSG00000071794, ENSG00000080503, ENSG00000196419, ENSG00000067248, ENSG00000100201, ENSG00000152670, ENSG00000140829, ENSG00000145907, ENSG00000123136, ENSG00000005007, ENSG00000144028, ENSG00000183207, ENSG00000105671, ENSG00000183258, ENSG0000…
GO:0003677~DNA binding	1.6993764238356666E-7	1.5073356557704365E-5	ENSG00000164080, ENSG00000163781, ENSG00000146285, ENSG00000138380, ENSG00000215301, ENSG00000171316, ENSG00000141446, ENSG00000160685, ENSG00000164330, ENSG00000103326, ENSG00000169136, ENSG00000166432, ENSG00000141002, ENSG00000171222, ENSG00000171223, ENSG00000176896, ENSG00000171425, ENSG00000130726, ENSG00000100968, ENSG00000104903, ENSG00000159592, ENSG00000141644, ENSG00000171320, ENSG0000…
GO:0051082~unfolded protein binding	2.2369430340421472E-7	1.8896666152956598E-5	ENSG00000109971, ENSG00000105176, ENSG00000179218, ENSG00000188603, ENSG00000120725, ENSG00000126602, ENSG00000183207, ENSG00000164284, ENSG00000167670, ENSG00000176410, ENSG00000136731, ENSG00000166598, ENSG00000115317, ENSG00000205531, ENSG00000132141, ENSG00000105821, ENSG00000166794, ENSG00000077232, ENSG00000115541, ENSG00000148719, ENSG00000096384, ENSG00000147570, ENSG00000103423, ENSG0000…
GO:0008026~ATP-dependent helicase activity	3.315798503646394E-7	2.673704037947644E-5	ENSG00000079785, ENSG00000005100, ENSG00000165732, ENSG00000108406, ENSG00000215301, ENSG00000051341, ENSG00000132153, ENSG00000196419, ENSG00000067248, ENSG00000152670, ENSG00000100201, ENSG00000140829, ENSG00000145907, ENSG00000123136, ENSG00000005007, ENSG00000144028, ENSG00000183207, ENSG00000105671, ENSG00000174243, ENSG00000101452, ENSG00000161960, ENSG00000112249, ENSG00000183258, ENSG0000…
GO:0070035~purine NTP-dependent helicase activity	3.315798503646394E-7	2.673704037947644E-5	ENSG00000079785, ENSG00000005100, ENSG00000165732, ENSG00000108406, ENSG00000215301, ENSG00000051341, ENSG00000132153, ENSG00000196419, ENSG00000067248, ENSG00000152670, ENSG00000100201, ENSG00000140829, ENSG00000145907, ENSG00000123136, ENSG00000005007, ENSG00000144028, ENSG00000183207, ENSG00000105671, ENSG00000174243, ENSG00000101452, ENSG00000161960, ENSG00000112249, ENSG00000183258, ENSG0000…
GO:0042623~ATPase activity, coupled	5.019004879196876E-7	3.8711063275242985E-5	ENSG00000109971, ENSG00000215301, ENSG00000051341, ENSG00000196419, ENSG00000080503, ENSG00000100201, ENSG00000140829, ENSG00000110768, ENSG00000145907, ENSG00000005007, ENSG00000103222, ENSG00000102910, ENSG00000144028, ENSG00000183207, ENSG00000127249, ENSG00000114770, ENSG00000197299, ENSG00000156976, ENSG00000174953, ENSG00000116830, ENSG00000099624, ENSG00000110367, ENSG00000170004, ENSG0000…
GO:0008022~protein C-terminus binding	5.712638304709963E-7	4.2225038693999295E-5	ENSG00000163781, ENSG00000156304, ENSG00000117724, ENSG00000196419, ENSG00000215193, ENSG00000053254, ENSG00000168036, ENSG00000182866, ENSG00000101367, ENSG00000198911, ENSG00000070756, ENSG00000179583, ENSG00000174799, ENSG00000139197, ENSG00000115289, ENSG00000197780, ENSG00000125457, ENSG00000132604, ENSG00000173473, ENSG00000012061, ENSG00000137337, ENSG00000109062, ENSG00000185591, ENSG0000…
GO:0000049~tRNA binding	1.0438091156951955E-6	7.406599048576101E-5	ENSG00000037897, ENSG00000124571, ENSG00000109618, ENSG00000138385, ENSG00000164022, ENSG00000184575, ENSG00000144895, ENSG00000110619, ENSG00000072756, ENSG00000132394, ENSG00000100416, ENSG00000182899, ENSG00000166986, ENSG00000142544, ENSG00000037474, ENSG00000179115
GO:0016887~ATPase activity	1.15956264232022E-6	7.911476719157928E-5	ENSG00000109971, ENSG00000128908, ENSG00000215301, ENSG00000051341, ENSG00000071794, ENSG00000080503, ENSG00000196419, ENSG00000100201, ENSG00000110768, ENSG00000140829, ENSG00000145907, ENSG00000005007, ENSG00000103222, ENSG00000102910, ENSG00000144028, ENSG00000183207, ENSG00000127249, ENSG00000114770, ENSG00000197299, ENSG00000156976, ENSG00000174953, ENSG00000116830, ENSG00000099624, ENSG0000…
GO:0016563~transcription activator activity	1.189649833733876E-6	7.81613919216273E-5	ENSG00000028839, ENSG00000071794, ENSG00000156256, ENSG00000080503, ENSG00000196419, ENSG00000113649, ENSG00000171222, ENSG00000171223, ENSG00000100003, ENSG00000124782, ENSG00000168610, ENSG00000107438, ENSG00000184216, ENSG00000130726, ENSG00000100968, ENSG00000140307, ENSG00000118689, ENSG00000166529, ENSG00000198791, ENSG00000109381, ENSG00000196591, ENSG00000113658, ENSG00000112514, ENSG0000…
GO:0016779~nucleotidyltransferase activity	2.160377328789035E-6	1.3686611587648834E-4	ENSG00000058600, ENSG00000141446, ENSG00000051341, ENSG00000160688, ENSG00000138035, ENSG00000140521, ENSG00000161217, ENSG00000149016, ENSG00000163882, ENSG00000171320, ENSG00000100479, ENSG00000147669, ENSG00000115350, ENSG00000103932, ENSG00000168495, ENSG00000072756, ENSG00000135945, ENSG00000148606, ENSG00000122678, ENSG00000112941, ENSG00000104472, ENSG00000100142, ENSG00000117877, ENSG0000…
GO:0003729~mRNA binding	2.544057080394698E-6	1.5561420125331793E-4	ENSG00000138385, ENSG00000179218, ENSG00000119707, ENSG00000132463, ENSG00000197728, ENSG00000152795, ENSG00000135316, ENSG00000163950, ENSG00000187742, ENSG00000006047, ENSG00000090621, ENSG00000211460, ENSG00000162231, ENSG00000161960, ENSG00000070756, ENSG00000185650, ENSG00000197451, ENSG00000136231, ENSG00000149187, ENSG00000110700, ENSG00000148090, ENSG00000108848, ENSG00000159217, ENSG0000…
GO:0043021~ribonucleoprotein binding	6.245813670348431E-6	3.692687386240845E-4	ENSG00000167881, ENSG00000122033, ENSG00000100883, ENSG00000204574, ENSG00000143742, ENSG00000104626, ENSG00000144895, ENSG00000102030, ENSG00000168028, ENSG00000105197, ENSG00000120705, ENSG00000174780, ENSG00000006047, ENSG00000181163, ENSG00000085760, ENSG00000100462, ENSG00000132507, ENSG00000178982, ENSG00000058262, ENSG00000172531, ENSG00000164134
GO:0003713~transcription coactivator activity	9.154736886614584E-6	5.237523930304855E-4	ENSG00000028839, ENSG00000100823, ENSG00000066117, ENSG00000156256, ENSG00000080503, ENSG00000213588, ENSG00000113649, ENSG00000171222, ENSG00000124151, ENSG00000171223, ENSG00000168036, ENSG00000042429, ENSG00000015153, ENSG00000107438, ENSG00000130726, ENSG00000100968, ENSG00000108604, ENSG00000078043, ENSG00000140307, ENSG00000179583, ENSG00000198176, ENSG00000100811, ENSG00000105866, ENSG0000…
GO:0034061~DNA polymerase activity	1.1460208107146767E-5	6.351271487597954E-4	ENSG00000009413, ENSG00000141446, ENSG00000051341, ENSG00000175482, ENSG00000101751, ENSG00000115350, ENSG00000164362, ENSG00000140521, ENSG00000135945, ENSG00000121274, ENSG00000122678, ENSG00000136480, ENSG00000112941, ENSG00000177084, ENSG00000104472, ENSG00000148229, ENSG00000171320, ENSG00000130997, ENSG00000110958, ENSG00000100479, ENSG00000132382
GO:0016407~acetyltransferase activity	1.2123144108137059E-5	6.515024682816062E-4	ENSG00000136504, ENSG00000110583, ENSG00000155189, ENSG00000173418, ENSG00000071243, ENSG00000083168, ENSG00000134014, ENSG00000196284, ENSG00000139618, ENSG00000152382, ENSG00000121579, ENSG00000120437, ENSG00000124151, ENSG00000102030, ENSG00000165102, ENSG00000125484, ENSG00000150768, ENSG00000172977, ENSG00000135372, ENSG00000116906, ENSG00000100116, ENSG00000108773, ENSG00000128708, ENSG0000…
GO:0003887~DNA-directed DNA polymerase activity	1.246841722709945E-5	6.503504908661473E-4	ENSG00000009413, ENSG00000141446, ENSG00000051341, ENSG00000175482, ENSG00000101751, ENSG00000115350, ENSG00000140521, ENSG00000135945, ENSG00000121274, ENSG00000122678, ENSG00000136480, ENSG00000112941, ENSG00000177084, ENSG00000104472, ENSG00000148229, ENSG00000171320, ENSG00000130997, ENSG00000100479, ENSG00000132382
GO:0008170~N-methyltransferase activity	2.3731525993325332E-5	0.0012021404685496062	ENSG00000198890, ENSG00000029639, ENSG00000099381, ENSG00000139718, ENSG00000142453, ENSG00000152455, ENSG00000143303, ENSG00000104907, ENSG00000116539, ENSG00000106462, ENSG00000185238, ENSG00000133027, ENSG00000145391, ENSG00000126457, ENSG00000118058, ENSG00000143379, ENSG00000167548, ENSG00000133895, ENSG00000105663, ENSG00000116731, ENSG00000086189, ENSG00000100462, ENSG00000162851, ENSG0000…
GO:0016796~exonuclease activity, active with either ribo- or deoxyribonucleic acids and producing 5'-phosphomonoesters	2.8452833853081193E-5	0.0014011298705866038	ENSG00000135473, ENSG00000178896, ENSG00000138035, ENSG00000172183, ENSG00000168496, ENSG00000077348, ENSG00000120699, ENSG00000213689, ENSG00000130713, ENSG00000172613, ENSG00000137074, ENSG00000183479, ENSG00000174371, ENSG00000088930
GO:0003682~chromatin binding	2.9140429785846457E-5	0.0013962102190531178	ENSG00000100105, ENSG00000127616, ENSG00000171316, ENSG00000138795, ENSG00000117724, ENSG00000113648, ENSG00000005007, ENSG00000168036, ENSG00000094804, ENSG00000108509, ENSG00000167670, ENSG00000198911, ENSG00000119684, ENSG00000183741, ENSG00000118058, ENSG00000009954, ENSG00000185513, ENSG00000122779, ENSG00000136518, ENSG00000012822, ENSG00000133895, ENSG00000173473, ENSG00000125686, ENSG0000…
GO:0008565~protein transporter activity	4.353808368273681E-5	0.0020305210096477344	ENSG00000152056, ENSG00000028528, ENSG00000124207, ENSG00000177879, ENSG00000173726, ENSG00000186432, ENSG00000130204, ENSG00000163626, ENSG00000157823, ENSG00000183020, ENSG00000205339, ENSG00000184708, ENSG00000042753, ENSG00000110025, ENSG00000058262, ENSG00000086200, ENSG00000177370, ENSG00000196683, ENSG00000196497, ENSG00000124571, ENSG00000108424, ENSG00000134375, ENSG00000169180, ENSG0000…
GO:0016879~ligase activity, forming carbon-nitrogen bonds	4.670968288664448E-5	0.0021224856875822207	ENSG00000177889, ENSG00000138381, ENSG00000100387, ENSG00000169139, ENSG00000105879, ENSG00000184787, ENSG00000135912, ENSG00000184900, ENSG00000086758, ENSG00000148634, ENSG00000153827, ENSG00000166233, ENSG00000184182, ENSG00000089053, ENSG00000198373, ENSG00000160445, ENSG00000114125, ENSG00000107341, ENSG00000078043, ENSG00000035687, ENSG00000136877, ENSG00000078140, ENSG00000127870, ENSG0000…
GO:0008080~N-acetyltransferase activity	7.470997229335323E-5	0.003308027429522964	ENSG00000136504, ENSG00000110583, ENSG00000155189, ENSG00000173418, ENSG00000071243, ENSG00000083168, ENSG00000134014, ENSG00000196284, ENSG00000139618, ENSG00000152382, ENSG00000121579, ENSG00000102030, ENSG00000165102, ENSG00000124151, ENSG00000125484, ENSG00000172977, ENSG00000135372, ENSG00000108773, ENSG00000128708, ENSG00000135801, ENSG00000149474, ENSG00000162227, ENSG00000156650, ENSG0000…
GO:0003714~transcription corepressor activity	8.987762364236337E-5	0.0038814736279974005	ENSG00000100823, ENSG00000105176, ENSG00000161547, ENSG00000169136, ENSG00000171223, ENSG00000163602, ENSG00000126368, ENSG00000088305, ENSG00000015153, ENSG00000139154, ENSG00000178028, ENSG00000175197, ENSG00000130726, ENSG00000117318, ENSG00000187325, ENSG00000141644, ENSG00000175550, ENSG00000060138, ENSG00000141232, ENSG00000100811, ENSG00000074800, ENSG00000104881, ENSG00000118922, ENSG0000…
GO:0035257~nuclear hormone receptor binding	9.587760342883399E-5	0.004041691783854606	ENSG00000140396, ENSG00000179218, ENSG00000054118, ENSG00000132341, ENSG00000213588, ENSG00000118418, ENSG00000153827, ENSG00000124151, ENSG00000168036, ENSG00000042429, ENSG00000137309, ENSG00000136146, ENSG00000078043, ENSG00000215021, ENSG00000173757, ENSG00000172977, ENSG00000108278, ENSG00000155229, ENSG00000155846, ENSG00000204220, ENSG00000004478, ENSG00000101161, ENSG00000112514, ENSG0000…
GO:0016881~acid-amino acid ligase activity	1.445740999114802E-4	0.005947198353528083	ENSG00000177889, ENSG00000100387, ENSG00000169139, ENSG00000105879, ENSG00000184787, ENSG00000135912, ENSG00000184900, ENSG00000086758, ENSG00000148634, ENSG00000153827, ENSG00000166233, ENSG00000184182, ENSG00000089053, ENSG00000198373, ENSG00000160445, ENSG00000114125, ENSG00000107341, ENSG00000078043, ENSG00000136877, ENSG00000078140, ENSG00000127870, ENSG00000151876, ENSG00000114062, ENSG0000…
GO:0019787~small conjugating protein ligase activity	1.536907701091731E-4	0.006177846781224239	ENSG00000177889, ENSG00000169139, ENSG00000100387, ENSG00000105879, ENSG00000184787, ENSG00000184900, ENSG00000086758, ENSG00000153827, ENSG00000166233, ENSG00000184182, ENSG00000089053, ENSG00000198373, ENSG00000160445, ENSG00000114125, ENSG00000107341, ENSG00000078043, ENSG00000078140, ENSG00000127870, ENSG00000151876, ENSG00000114062, ENSG00000138376, ENSG00000103275, ENSG00000140367, ENSG0000…
GO:0003697~single-stranded DNA binding	1.6332311491329692E-4	0.006418399480684345	ENSG00000179262, ENSG00000117748, ENSG00000138095, ENSG00000076242, ENSG00000119318, ENSG00000139618, ENSG00000139579, ENSG00000152795, ENSG00000213689, ENSG00000095002, ENSG00000197299, ENSG00000164104, ENSG00000060138, ENSG00000162613, ENSG00000135486, ENSG00000175595, ENSG00000012061, ENSG00000136480, ENSG00000169714, ENSG00000141510, ENSG00000076003, ENSG00000169564, ENSG00000130511, ENSG0000…
GO:0003702~RNA polymerase II transcription factor activity	4.0834458259234735E-4	0.015627713711410363	ENSG00000028839, ENSG00000138795, ENSG00000103168, ENSG00000160685, ENSG00000071794, ENSG00000102241, ENSG00000169136, ENSG00000130772, ENSG00000151923, ENSG00000110768, ENSG00000213780, ENSG00000113649, ENSG00000171223, ENSG00000042429, ENSG00000177732, ENSG00000173039, ENSG00000099917, ENSG00000168310, ENSG00000196233, ENSG00000130522, ENSG00000140307, ENSG00000198911, ENSG00000179583, ENSG0000…
GO:0019899~enzyme binding	4.4616331070537995E-4	0.016702981805489903	ENSG00000164080, ENSG00000101665, ENSG00000140521, ENSG00000173039, ENSG00000187266, ENSG00000108953, ENSG00000102910, ENSG00000108509, ENSG00000076984, ENSG00000182866, ENSG00000168610, ENSG00000184216, ENSG00000178951, ENSG00000118689, ENSG00000078140, ENSG00000115839, ENSG00000171132, ENSG00000163513, ENSG00000081721, ENSG00000138376, ENSG00000112659, ENSG00000081237, ENSG00000196591, ENSG0000…
GO:0043566~structure-specific DNA binding	4.758962696810229E-4	0.01743867453077319	ENSG00000138095, ENSG00000076242, ENSG00000119318, ENSG00000139579, ENSG00000196419, ENSG00000204410, ENSG00000132466, ENSG00000168036, ENSG00000171223, ENSG00000153879, ENSG00000213689, ENSG00000174371, ENSG00000164104, ENSG00000197299, ENSG00000060138, ENSG00000173757, ENSG00000162613, ENSG00000119684, ENSG00000135486, ENSG00000139372, ENSG00000132604, ENSG00000168496, ENSG00000133895, ENSG0000…
GO:0008175~tRNA methyltransferase activity	6.013168696345213E-4	0.02154127312660381	ENSG00000100416, ENSG00000171103, ENSG00000037897, ENSG00000107614, ENSG00000160193, ENSG00000166166, ENSG00000037474, ENSG00000104907, ENSG00000126814
GO:0008276~protein methyltransferase activity	6.908482309034579E-4	0.024221598436338643	ENSG00000126457, ENSG00000145391, ENSG00000198890, ENSG00000118058, ENSG00000167548, ENSG00000143379, ENSG00000099381, ENSG00000139718, ENSG00000116237, ENSG00000142453, ENSG00000105663, ENSG00000133895, ENSG00000116731, ENSG00000156239, ENSG00000152455, ENSG00000100462, ENSG00000181090, ENSG00000165671, ENSG00000147548, ENSG00000106462, ENSG00000116539, ENSG00000185238, ENSG00000108799
GO:0004402~histone acetyltransferase activity	7.21267266970637E-4	0.02478550675515645	ENSG00000136504, ENSG00000071243, ENSG00000134014, ENSG00000083168, ENSG00000196284, ENSG00000139618, ENSG00000152382, ENSG00000108773, ENSG00000128708, ENSG00000135801, ENSG00000124151, ENSG00000162227, ENSG00000156650, ENSG00000125484, ENSG00000080603, ENSG00000124422, ENSG00000148835, ENSG00000172977, ENSG00000100393
GO:0004468~lysine N-acetyltransferase activity	7.21267266970637E-4	0.02478550675515645	ENSG00000136504, ENSG00000071243, ENSG00000134014, ENSG00000083168, ENSG00000196284, ENSG00000139618, ENSG00000152382, ENSG00000108773, ENSG00000128708, ENSG00000135801, ENSG00000124151, ENSG00000162227, ENSG00000156650, ENSG00000125484, ENSG00000080603, ENSG00000124422, ENSG00000148835, ENSG00000172977, ENSG00000100393
GO:0004722~protein serine/threonine phosphatase activity	7.220624864868578E-4	0.024341193476396406	ENSG00000011485, ENSG00000158615, ENSG00000172115, ENSG00000148660, ENSG00000115241, ENSG00000172840, ENSG00000105197, ENSG00000186298, ENSG00000213639, ENSG00000182866, ENSG00000132825, ENSG00000112425, ENSG00000221914, ENSG00000164951, ENSG00000081913, ENSG00000149923, ENSG00000164088, ENSG00000100614, ENSG00000172531, ENSG00000139505, ENSG00000164086
GO:0051427~hormone receptor binding	7.844975480614214E-4	0.025926747575931608	ENSG00000140396, ENSG00000179218, ENSG00000054118, ENSG00000132341, ENSG00000213588, ENSG00000118418, ENSG00000153827, ENSG00000124151, ENSG00000168036, ENSG00000042429, ENSG00000137309, ENSG00000136146, ENSG00000078043, ENSG00000215021, ENSG00000173757, ENSG00000172977, ENSG00000108278, ENSG00000155229, ENSG00000155846, ENSG00000204220, ENSG00000004478, ENSG00000101161, ENSG00000112514, ENSG0000…
GO:0051059~NF-kappaB binding	9.150696009816516E-4	0.02962772616176268	ENSG00000100906, ENSG00000147649, ENSG00000204394, ENSG00000204348, ENSG00000204410, ENSG00000204435, ENSG00000149600, ENSG00000173039, ENSG00000185104, ENSG00000147889, ENSG00000181163, ENSG00000103423, ENSG00000149273, ENSG00000116478, ENSG00000141384
GO:0004527~exonuclease activity	9.567351639911265E-4	0.030402099727609544	ENSG00000135473, ENSG00000100823, ENSG00000181026, ENSG00000104626, ENSG00000178896, ENSG00000138035, ENSG00000166938, ENSG00000172183, ENSG00000140521, ENSG00000117419, ENSG00000168496, ENSG00000148300, ENSG00000120699, ENSG00000077348, ENSG00000152457, ENSG00000213689, ENSG00000130713, ENSG00000172613, ENSG00000137074, ENSG00000183479, ENSG00000174371, ENSG00000076043, ENSG00000088930
GO:0042054~histone methyltransferase activity	0.0010572389944931212	0.0329543124190671	ENSG00000145391, ENSG00000198890, ENSG00000118058, ENSG00000167548, ENSG00000143379, ENSG00000099381, ENSG00000139718, ENSG00000142453, ENSG00000105663, ENSG00000133895, ENSG00000116731, ENSG00000152455, ENSG00000100462, ENSG00000181090, ENSG00000165671, ENSG00000147548, ENSG00000106462, ENSG00000116539, ENSG00000108799
GO:0000287~magnesium ion binding	0.0013439674429117667	0.04099229750721434	ENSG00000096063, ENSG00000198909, ENSG00000027001, ENSG00000112664, ENSG00000197142, ENSG00000140521, ENSG00000158161, ENSG00000138031, ENSG00000156110, ENSG00000079459, ENSG00000076984, ENSG00000171219, ENSG00000127249, ENSG00000213689, ENSG00000184216, ENSG00000186364, ENSG00000159322, ENSG00000164088, ENSG00000174371, ENSG00000125246, ENSG00000035687, ENSG00000116120, ENSG00000178093, ENSG0000…
GO:0016410~N-acyltransferase activity	0.0014816560812959663	0.044338822578078974	ENSG00000136504, ENSG00000110583, ENSG00000155189, ENSG00000173418, ENSG00000071243, ENSG00000083168, ENSG00000134014, ENSG00000196284, ENSG00000139618, ENSG00000152382, ENSG00000121579, ENSG00000143418, ENSG00000124151, ENSG00000102030, ENSG00000165102, ENSG00000125484, ENSG00000172977, ENSG00000135372, ENSG00000108773, ENSG00000128708, ENSG00000135801, ENSG00000149474, ENSG00000162227, ENSG0000…
GO:0030374~ligand-dependent nuclear receptor transcription coactivator activity	0.001539403442523909	0.045265638786275875	ENSG00000140396, ENSG00000155846, ENSG00000054118, ENSG00000213588, ENSG00000087152, ENSG00000204220, ENSG00000112514, ENSG00000124151, ENSG00000042429, ENSG00000137309, ENSG00000204228, ENSG00000125686, ENSG00000136146, ENSG00000116455, ENSG00000173933, ENSG00000124422, ENSG00000122515

## Sheet: SMART Protein Domain
Term	PValue	Benjamini	Genes
SM00360:RRM	3.999486481722329E-17	1.7517750789943802E-14	ENSG00000120948, ENSG00000138385, ENSG00000156304, ENSG00000179837, ENSG00000111786, ENSG00000099381, ENSG00000145907, ENSG00000114503, ENSG00000138757, ENSG00000080802, ENSG00000077312, ENSG00000172660, ENSG00000161813, ENSG00000111605, ENSG00000125944, ENSG00000121390, ENSG00000004534, ENSG00000213079, ENSG00000099899, ENSG00000188739, ENSG00000106682, ENSG00000149532, ENSG00000099622, ENSG0000…
SM00320:WD40	8.511956301388666E-10	1.864118343020138E-7	ENSG00000160193, ENSG00000115207, ENSG00000103091, ENSG00000125746, ENSG00000143207, ENSG00000164934, ENSG00000135541, ENSG00000144021, ENSG00000126870, ENSG00000035681, ENSG00000074266, ENSG00000164087, ENSG00000159069, ENSG00000105447, ENSG00000168411, ENSG00000126883, ENSG00000167716, ENSG00000196151, ENSG00000136709, ENSG00000187535, ENSG00000103426, ENSG00000032389, ENSG00000007168, ENSG0000…
SM00490:HELICc	8.85309811218487E-10	1.2925522618889573E-7	ENSG00000005100, ENSG00000079785, ENSG00000164080, ENSG00000128908, ENSG00000127616, ENSG00000108406, ENSG00000215301, ENSG00000171316, ENSG00000051341, ENSG00000071794, ENSG00000067248, ENSG00000080503, ENSG00000100201, ENSG00000152670, ENSG00000140829, ENSG00000123136, ENSG00000144028, ENSG00000105671, ENSG00000161960, ENSG00000183258, ENSG00000197299, ENSG00000088205, ENSG00000174953, ENSG0000…
SM00487:DEXDc	2.9865225454737563E-9	3.270241700770171E-7	ENSG00000005100, ENSG00000079785, ENSG00000164080, ENSG00000128908, ENSG00000127616, ENSG00000108406, ENSG00000215301, ENSG00000171316, ENSG00000051341, ENSG00000071794, ENSG00000067248, ENSG00000080503, ENSG00000100201, ENSG00000152670, ENSG00000140829, ENSG00000123136, ENSG00000144028, ENSG00000105671, ENSG00000161960, ENSG00000183258, ENSG00000197299, ENSG00000088205, ENSG00000174953, ENSG0000…
SM00249:PHD	4.104976115018795E-8	3.5959526847317846E-6	ENSG00000197323, ENSG00000126012, ENSG00000071243, ENSG00000011332, ENSG00000083168, ENSG00000076108, ENSG00000089094, ENSG00000108557, ENSG00000107077, ENSG00000133884, ENSG00000078403, ENSG00000101191, ENSG00000070047, ENSG00000077684, ENSG00000130726, ENSG00000040633, ENSG00000154832, ENSG00000119403, ENSG00000106443, ENSG00000108292, ENSG00000116539, ENSG00000112511, ENSG00000118058, ENSG0000…
SM00356:ZnF_C3H1	2.747904034307274E-7	2.0059501012137382E-5	ENSG00000056586, ENSG00000182909, ENSG00000123200, ENSG00000160917, ENSG00000100722, ENSG00000130749, ENSG00000141994, ENSG00000144161, ENSG00000136243, ENSG00000104907, ENSG00000091009, ENSG00000014164, ENSG00000185650, ENSG00000160201, ENSG00000065548, ENSG00000188177, ENSG00000125352, ENSG00000139746, ENSG00000059378, ENSG00000075975, ENSG00000100403, ENSG00000152518, ENSG00000105939, ENSG0000…
SM00184:RING	1.5017336504690584E-4	0.00935325127805009	ENSG00000152193, ENSG00000056586, ENSG00000197323, ENSG00000180233, ENSG00000100387, ENSG00000183496, ENSG00000105879, ENSG00000110315, ENSG00000154359, ENSG00000071794, ENSG00000076604, ENSG00000145860, ENSG00000080802, ENSG00000137522, ENSG00000166233, ENSG00000166439, ENSG00000133884, ENSG00000086102, ENSG00000108395, ENSG00000143207, ENSG00000070047, ENSG00000163743, ENSG00000114125, ENSG0000…
SM00651:Sm	7.310870355326407E-4	0.03925058068615728	ENSG00000204392, ENSG00000128534, ENSG00000139343, ENSG00000167088, ENSG00000106355, ENSG00000100028, ENSG00000125835, ENSG00000130520, ENSG00000182004, ENSG00000175324, ENSG00000183011
