# Supplementary material for: Deep Sequencing of MYC DNA-Binding Sites in Burkitt Lymphoma
Source: PLoS One. 2011 Nov 10;6(11):e26837. doi: 10.1371/journal.pone.0026837 (PMC3213110; doi:10.1371/journal.pone.0026837)
Supplement: Table S9 — Biological annotations associated with genes differentially expressed after siRNA-mediated MYC knock-down in 3 BL cell lines (Raji, BL41, Blue1). Interesting terms are highlighted in red. (XLS) [file pone.0026837.s018.xls]

## Sheet: Up-regulated KEGG_Pathways
Table S9: Biological annotations associated with genes differentially expressed after siRNA-mediated MYC knock-down in 3 BL cell lines (Raji, BL41, Blue1). Interesting terms are highlighted in red.
Term	PValue	Benjamini	Genes
hsa05330:Allograft rejection	9.77781431251683E-9	7.822248447864055E-7	35150_AT, 215193_X_AT, 211911_X_AT, 205153_S_AT, 215346_AT, 205671_S_AT, 217478_S_AT, 216526_X_AT, 217456_X_AT, 208729_X_AT, 212998_X_AT, 211528_X_AT, 200905_X_AT, 209140_X_AT, 208812_X_AT, 211529_X_AT, 210982_S_AT
hsa05320:Autoimmune thyroid disease	1.901381747669638E-7	7.605498791529719E-6	35150_AT, 215193_X_AT, 211911_X_AT, 205153_S_AT, 215346_AT, 205671_S_AT, 217478_S_AT, 216526_X_AT, 217456_X_AT, 208729_X_AT, 212998_X_AT, 211528_X_AT, 200905_X_AT, 209140_X_AT, 208812_X_AT, 211529_X_AT, 210982_S_AT
hsa05416:Viral myocarditis	2.2448440314669948E-7	5.986233505783645E-6	35150_AT, 215193_X_AT, 211911_X_AT, 205153_S_AT, 215346_AT, 205671_S_AT, 217478_S_AT, 207419_S_AT, 216526_X_AT, 217456_X_AT, 208729_X_AT, 212998_X_AT, 211528_X_AT, 200905_X_AT, 209140_X_AT, 208812_X_AT, 213603_S_AT, 211529_X_AT, 210982_S_AT
hsa05332:Graft-versus-host disease	4.5374798252622947E-7	9.074920531926267E-6	215193_X_AT, 211911_X_AT, 205671_S_AT, 217478_S_AT, 216526_X_AT, 208729_X_AT, 217456_X_AT, 212998_X_AT, 211528_X_AT, 200905_X_AT, 208812_X_AT, 209140_X_AT, 211529_X_AT, 210982_S_AT
hsa04940:Type I diabetes mellitus	8.091205555585796E-7	1.2945850328072162E-5	215193_X_AT, 211911_X_AT, 205671_S_AT, 217478_S_AT, 216526_X_AT, 208729_X_AT, 217456_X_AT, 212998_X_AT, 211528_X_AT, 200905_X_AT, 208812_X_AT, 209140_X_AT, 211529_X_AT, 210982_S_AT
hsa04672:Intestinal immune network for IgA production	2.757571837452298E-5	3.676137280643754E-4	217478_S_AT, 35150_AT, 215193_X_AT, 212998_X_AT, 205153_S_AT, 219841_AT, 215346_AT, 205671_S_AT, 210982_S_AT
hsa05310:Asthma	2.9250139152678986E-5	3.3423632426277106E-4	217478_S_AT, 35150_AT, 215193_X_AT, 212998_X_AT, 205153_S_AT, 215346_AT, 205671_S_AT, 210982_S_AT
hsa04514:Cell adhesion molecules (CAMs)	3.2963849445628315E-5	3.295896010625521E-4	35150_AT, 215193_X_AT, 211911_X_AT, 205153_S_AT, 215346_AT, 205671_S_AT, 217478_S_AT, 216526_X_AT, 217456_X_AT, 208729_X_AT, 212998_X_AT, 207238_S_AT, 211528_X_AT, 200905_X_AT, 209140_X_AT, 208812_X_AT, 211529_X_AT, 210982_S_AT
hsa04612:Antigen processing and presentation	9.079031028832432E-5	8.067360309508276E-4	215193_X_AT, 211911_X_AT, 205671_S_AT, 217478_S_AT, 216526_X_AT, 208729_X_AT, 217456_X_AT, 212998_X_AT, 211528_X_AT, 200905_X_AT, 208812_X_AT, 209140_X_AT, 211529_X_AT, 210982_S_AT
hsa04662:B cell receptor signaling pathway	3.56921707033439E-4	0.0028518091944771395	207419_S_AT, 207957_S_AT, 215925_S_AT, 203332_S_AT, 205049_S_AT, 209685_S_AT, 205801_S_AT, 213603_S_AT, 205297_S_AT
hsa05322:Systemic lupus erythematosus	7.42494079777733E-4	0.005387398291671341	217478_S_AT, 35150_AT, 212206_S_AT, 215193_X_AT, 212998_X_AT, 205153_S_AT, 215346_AT, 205671_S_AT, 210982_S_AT
hsa05340:Primary immunodeficiency	0.0011865499316462832	0.007883788228772448	35150_AT, 204116_AT, 205049_S_AT, 205153_S_AT, 219841_AT, 215346_AT, 207238_S_AT
hsa04666:Fc gamma R-mediated phagocytosis	0.008114882398575688	0.04890512703219074	207419_S_AT, 207957_S_AT, 203332_S_AT, 204961_S_AT, 209685_S_AT, 200644_AT, 214084_X_AT, 207238_S_AT, 213603_S_AT

## Sheet: Up-regulated GO_BP
Term	PValue	Benjamini	Genes
GO:0006955~immune response	3.1192747501068205E-16	3.8602454566216693E-13	209138_X_AT, 202869_AT, 205552_S_AT, 217418_X_AT, 211911_X_AT, 206206_AT, 205297_S_AT, 216526_X_AT, 208729_X_AT, 217456_X_AT, 204116_AT, 205484_AT, 207339_S_AT, 205859_AT, 212998_X_AT, 213193_X_AT, 211528_X_AT, 209140_X_AT, 209827_S_AT, 211529_X_AT, 221479_S_AT, 210982_S_AT, 204440_AT, 203332_S_AT, 215193_X_AT, 210356_X_AT, 205205_AT, 205671_S_AT, 204908_S_AT, 215118_S_AT, 217478_S_AT, 203233_AT,…
GO:0019882~antigen processing and presentation	1.4051136667710689E-8	8.14260062287353E-6	215193_X_AT, 211911_X_AT, 205205_AT, 205671_S_AT, 217478_S_AT, 216526_X_AT, 217456_X_AT, 208729_X_AT, 212998_X_AT, 211528_X_AT, 200905_X_AT, 208812_X_AT, 209140_X_AT, 211529_X_AT, 204279_AT, 210982_S_AT
GO:0042113~B cell activation	1.7159068978453086E-5	0.006607252669586394	35150_AT, 217418_X_AT, 221581_S_AT, 205049_S_AT, 205153_S_AT, 219841_AT, 216379_X_AT, 210356_X_AT, 215346_AT, 207238_S_AT, 204908_S_AT
GO:0002504~antigen processing and presentation of peptide or polysaccharide antigen via MHC class II	2.673328571721636E-5	0.0077161495650535095	217478_S_AT, 215193_X_AT, 212998_X_AT, 205671_S_AT, 210982_S_AT
GO:0045621~positive regulation of lymphocyte differentiation	3.856142192839588E-5	0.008898878450102843	217478_S_AT, 203233_AT, 204440_AT, 204116_AT, 203332_S_AT, 207238_S_AT
GO:0002684~positive regulation of immune system process	3.863495744880091E-5	0.007435350112966033	35150_AT, 204440_AT, 203332_S_AT, 205153_S_AT, 215346_AT, 217478_S_AT, 203233_AT, 204116_AT, 221581_S_AT, 216379_X_AT, 205049_S_AT, 207238_S_AT, 204192_AT, 210982_S_AT
GO:0045619~regulation of lymphocyte differentiation	4.034255349041058E-5	0.006657449287212458	217478_S_AT, 203233_AT, 204440_AT, 204116_AT, 203332_S_AT, 216379_X_AT, 207238_S_AT
GO:0046649~lymphocyte activation	4.3044809148413436E-5	0.006216845891742984	35150_AT, 201700_AT, 217418_X_AT, 205153_S_AT, 215346_AT, 210356_X_AT, 205205_AT, 204908_S_AT, 217478_S_AT, 221581_S_AT, 216379_X_AT, 219841_AT, 205049_S_AT, 207238_S_AT
GO:0051251~positive regulation of lymphocyte activation	7.346565398816197E-5	0.009416475891147136	217478_S_AT, 35150_AT, 203233_AT, 204440_AT, 204116_AT, 203332_S_AT, 205153_S_AT, 216379_X_AT, 215346_AT, 207238_S_AT
GO:0051249~regulation of lymphocyte activation	1.1801343882790725E-4	0.013585438232803337	217478_S_AT, 35150_AT, 203233_AT, 204440_AT, 204116_AT, 205484_AT, 203332_S_AT, 205153_S_AT, 216379_X_AT, 215346_AT, 207238_S_AT
GO:0002696~positive regulation of leukocyte activation	1.261776801215214E-4	0.013207384873927808	217478_S_AT, 35150_AT, 203233_AT, 204440_AT, 204116_AT, 203332_S_AT, 205153_S_AT, 216379_X_AT, 215346_AT, 207238_S_AT
GO:0046635~positive regulation of alpha-beta T cell activation	1.715925241521676E-4	0.016437800378847345	203233_AT, 204440_AT, 204116_AT, 216379_X_AT, 207238_S_AT
GO:0050867~positive regulation of cell activation	1.7241762319445918E-4	0.015255457911725778	217478_S_AT, 35150_AT, 203233_AT, 204440_AT, 204116_AT, 203332_S_AT, 205153_S_AT, 216379_X_AT, 215346_AT, 207238_S_AT
GO:0001775~cell activation	1.8717198715828936E-4	0.015377162238135789	35150_AT, 201700_AT, 217418_X_AT, 205153_S_AT, 210356_X_AT, 215346_AT, 205205_AT, 204908_S_AT, 217478_S_AT, 207339_S_AT, 221581_S_AT, 216379_X_AT, 219841_AT, 205049_S_AT, 207238_S_AT
GO:0045321~leukocyte activation	2.2423479153745957E-4	0.01717855446077554	35150_AT, 201700_AT, 217418_X_AT, 205153_S_AT, 215346_AT, 210356_X_AT, 205205_AT, 204908_S_AT, 217478_S_AT, 221581_S_AT, 216379_X_AT, 219841_AT, 205049_S_AT, 207238_S_AT
GO:0002694~regulation of leukocyte activation	2.2826340122026213E-4	0.016400736638718327	217478_S_AT, 35150_AT, 203233_AT, 204440_AT, 204116_AT, 205484_AT, 203332_S_AT, 205153_S_AT, 216379_X_AT, 215346_AT, 207238_S_AT
GO:0048002~antigen processing and presentation of peptide antigen	2.3389181575015266E-4	0.015821291015353123	217478_S_AT, 216526_X_AT, 217456_X_AT, 208729_X_AT, 211911_X_AT, 211528_X_AT, 200905_X_AT, 209140_X_AT, 208812_X_AT, 211529_X_AT, 210982_S_AT
GO:0050865~regulation of cell activation	3.457172285694669E-4	0.02201817894398861	217478_S_AT, 35150_AT, 203233_AT, 204440_AT, 204116_AT, 205484_AT, 203332_S_AT, 205153_S_AT, 216379_X_AT, 215346_AT, 207238_S_AT
GO:0045577~regulation of B cell differentiation	3.850852240313545E-4	0.02322087058003519	204116_AT, 203332_S_AT, 216379_X_AT, 207238_S_AT
GO:0045582~positive regulation of T cell differentiation	4.0479966264939007E-4	0.023189776240241433	217478_S_AT, 203233_AT, 204440_AT, 204116_AT, 207238_S_AT
GO:0046634~regulation of alpha-beta T cell activation	4.585679809232402E-4	0.02499666732398631	203233_AT, 204440_AT, 204116_AT, 216379_X_AT, 207238_S_AT
GO:0002252~immune effector process	5.123066806802023E-4	0.02663502383023597	217478_S_AT, 203332_S_AT, 221581_S_AT, 219841_AT, 207238_S_AT, 204908_S_AT, 210982_S_AT, 221479_S_AT
GO:0030098~lymphocyte differentiation	7.948831336195917E-4	0.03927889547809171	217478_S_AT, 205049_S_AT, 219841_AT, 216379_X_AT, 207238_S_AT, 205205_AT, 204908_S_AT
GO:0009615~response to virus	7.948831336195917E-4	0.03927889547809171	204698_AT, 203882_AT, 33304_AT, 208436_S_AT, 207238_S_AT, 204908_S_AT, 221479_S_AT, 213293_S_AT
GO:0002768~immune response-regulating cell surface receptor signaling pathway	8.059357696467895E-4	0.038187422784530356	35150_AT, 221581_S_AT, 205049_S_AT, 205153_S_AT, 216379_X_AT, 215346_AT, 207238_S_AT

## Sheet: Up-regulated GO_CC
Term	PValue	Benjamini	Genes
GO:0042611~MHC protein complex	4.742024231239187E-8	9.484003709148148E-6	215193_X_AT, 211911_X_AT, 205671_S_AT, 217478_S_AT, 216526_X_AT, 208729_X_AT, 217456_X_AT, 212998_X_AT, 211528_X_AT, 200905_X_AT, 208812_X_AT, 209140_X_AT, 211529_X_AT, 210982_S_AT
GO:0005886~plasma membrane	3.935344354759202E-6	3.934577849971088E-4	35150_AT, 217418_X_AT, 200958_S_AT, 211911_X_AT, 206206_AT, 221239_S_AT, 211066_X_AT, 200645_AT, 201720_S_AT, 202391_AT, 217456_X_AT, 208729_X_AT, 204445_S_AT, 205859_AT, 205484_AT, 213193_X_AT, 209140_X_AT, 211529_X_AT, 201276_AT, 204192_AT, 210982_S_AT, 204440_AT, 208749_X_AT, 215193_X_AT, 203416_AT, 210356_X_AT, 200644_AT, 205671_S_AT, 219259_AT, 214366_S_AT, 221581_S_AT, 216379_X_AT, 214084_X…
GO:0042613~MHC class II protein complex	5.242281794420574E-6	3.4942530576909103E-4	217478_S_AT, 215193_X_AT, 212998_X_AT, 205671_S_AT, 210982_S_AT
GO:0044459~plasma membrane part	4.467769234960753E-4	0.022096063199637195	35150_AT, 217418_X_AT, 200958_S_AT, 211911_X_AT, 201720_S_AT, 217456_X_AT, 208729_X_AT, 205484_AT, 209140_X_AT, 201276_AT, 211529_X_AT, 204192_AT, 210982_S_AT, 204440_AT, 208749_X_AT, 215193_X_AT, 210356_X_AT, 205671_S_AT, 216379_X_AT, 214084_X_AT, 208812_X_AT, 211742_S_AT, 215925_S_AT, 206846_S_AT, 205153_S_AT, 215346_AT, 34210_AT, 204661_AT, 205297_S_AT, 216526_X_AT, 204116_AT, 213511_S_AT, 212…

## Sheet: Up-regulated GO_MF
Term	PValue	Benjamini	Genes
GO:0032395~MHC class II receptor activity	4.3482453677631394E-8	1.182715770520204E-5	217478_S_AT, 216526_X_AT, 208729_X_AT, 215193_X_AT, 211911_X_AT, 212998_X_AT, 209140_X_AT, 208812_X_AT, 205671_S_AT, 210982_S_AT

## Sheet: Up-regulated SMART
Term	Count	PValue	Benjamini	Genes
SM00407:IGc1	11	1.0672084693164301E-10	7.897343223817188E-9	209138_X_AT, 215193_X_AT, 211911_X_AT, 205671_S_AT, 217478_S_AT, 215118_S_AT, 216526_X_AT, 214677_X_AT, 217456_X_AT, 208729_X_AT, 212998_X_AT, 213193_X_AT, 211528_X_AT, 200905_X_AT, 209140_X_AT, 208812_X_AT, 211529_X_AT, 210982_S_AT

## Sheet: Down-regulated KEGG_Pathways
Term	PValue	Benjamini	Genes
hsa00970:Aminoacyl-tRNA biosynthesis	5.1683506673729844E-8	7.3390312097521004E-6	200840_AT, 204744_S_AT, 208693_S_AT, 201475_X_AT, 200841_S_AT, 219217_AT, 201797_S_AT, 200629_AT, 212048_S_AT, 213671_S_AT, 217810_X_AT, 200843_S_AT, 200079_S_AT, 200842_S_AT, 216602_S_AT, 200027_AT
hsa03040:Spliceosome	1.6638466433469398E-6	1.1812623250284648E-4	203103_S_AT, 204228_AT, 215722_S_AT, 216977_X_AT, 203818_S_AT, 212060_AT, 202396_AT, 203316_S_AT, 202230_S_AT, 204559_S_AT, 211784_S_AT, 212058_AT, 202690_S_AT, 201303_AT, 209162_S_AT, 213729_AT, 210092_AT, 203832_AT, 211929_AT, 210093_S_AT, 202505_AT, 20
hsa00230:Purine metabolism	2.177143277160729E-6	1.0304625100421294E-4	204120_S_AT, 212174_AT, 204119_S_AT, 218866_S_AT, 203401_AT, 208967_S_AT, 213892_S_AT, 201268_AT, 210250_X_AT, 213302_AT, 212175_S_AT, 201577_AT, 221761_AT, 206654_S_AT, 212378_AT, 208758_AT, 206653_AT, 201115_AT, 209302_AT, 201014_S_AT, 201013_S_AT, 2018
hsa00240:Pyrimidine metabolism	4.6374251676187405E-5	0.0016449696601782415	209825_S_AT, 201115_AT, 201571_S_AT, 218866_S_AT, 209302_AT, 201572_X_AT, 209317_AT, 201268_AT, 201577_AT, 201266_AT, 213887_S_AT, 206654_S_AT, 209511_AT, 201695_S_AT, 202613_AT, 217854_S_AT, 202706_S_AT, 206653_AT
hsa00330:Arginine and proline metabolism	2.5576687888368864E-4	0.007238384225954242	201599_AT, 200790_AT, 217933_S_AT, 217791_S_AT, 221510_S_AT, 202148_S_AT, 202043_S_AT, 200708_AT, 201197_AT, 201516_AT

## Sheet: Down-regulated GO_BP
Term	PValue	Benjamini	Genes
GO:0022613~ribonucleoprotein complex biogenesis	5.696545380344299E-33	1.2481130928334358E-29	204133_AT, 215136_S_AT, 201922_AT, 201323_AT, 212627_S_AT, 201479_AT, 203818_S_AT, 208114_S_AT, 212885_AT, 211784_S_AT, 209143_S_AT, 202690_S_AT, 201303_AT, 211951_AT, 209165_AT, 212422_AT, 214794_AT, 212846_AT, 201742_X_AT, 216212_S_AT, 212766_S_AT, 209233_AT, 211949_S_AT, 221688_S_AT, 221514_AT, 203316_S_AT, 217915_S_AT, 217754_AT, 201478_S_AT, 205324_S_AT, 205129_AT, 212563_AT, 219231_AT, 2038…
GO:0042254~ribosome biogenesis	3.014185654808983E-31	3.3020403848432407E-28	215136_S_AT, 204133_AT, 201922_AT, 201323_AT, 212627_S_AT, 201479_AT, 208114_S_AT, 212885_AT, 201303_AT, 211951_AT, 209165_AT, 212422_AT, 212846_AT, 214794_AT, 216212_S_AT, 212766_S_AT, 209233_AT, 211949_S_AT, 221688_S_AT, 221514_AT, 217915_S_AT, 217754_AT, 201478_S_AT, 205324_S_AT, 205129_AT, 212563_AT, 217106_X_AT, 211623_S_AT, 209104_S_AT, 204405_X_AT, 220688_S_AT, 218481_AT, 218238_AT, 221987…
GO:0034660~ncRNA metabolic process	7.772352564975687E-26	5.676408156620577E-23	204133_AT, 215136_S_AT, 200840_AT, 201922_AT, 212627_S_AT, 200629_AT, 219217_AT, 201479_AT, 212885_AT, 201139_S_AT, 213671_S_AT, 213427_AT, 201303_AT, 218670_AT, 211951_AT, 217912_AT, 202542_S_AT, 200079_S_AT, 212422_AT, 214794_AT, 212846_AT, 216212_S_AT, 209233_AT, 211949_S_AT, 219581_AT, 221688_S_AT, 204744_S_AT, 200841_S_AT, 221514_AT, 201797_S_AT, 217754_AT, 201478_S_AT, 217810_X_AT, 205324_S…
GO:0006396~RNA processing	8.158330605736934E-23	4.4687255892924054E-20	203103_S_AT, 215136_S_AT, 201922_AT, 212627_S_AT, 201479_AT, 213427_AT, 211784_S_AT, 201303_AT, 218670_AT, 210092_AT, 212422_AT, 212846_AT, 214794_AT, 216212_S_AT, 209024_S_AT, 219581_AT, 217754_AT, 201478_S_AT, 201064_S_AT, 217834_S_AT, 210093_S_AT, 212563_AT, 212061_AT, 218877_S_AT, 203701_S_AT, 217106_X_AT, 211623_S_AT, 212060_AT, 204405_X_AT, 218993_AT, 218594_AT, 202200_S_AT, 209302_AT, 2185…
GO:0006412~translation	2.309103557331255E-19	1.0118491788225558E-16	200840_AT, 201018_AT, 218398_AT, 200629_AT, 219217_AT, 201573_S_AT, 201113_AT, 213671_S_AT, 201574_AT, 201435_S_AT, 212018_S_AT, 204331_S_AT, 201912_S_AT, 214805_AT, 208708_X_AT, 221437_S_AT, 200079_S_AT, 202542_S_AT, 213757_AT, 217919_S_AT, 210949_S_AT, 208726_S_AT, 202231_AT, 202138_X_AT, 201016_AT, 204744_S_AT, 200841_S_AT, 209971_X_AT, 201797_S_AT, 208787_AT, 208688_X_AT, 218105_S_AT, 217915_…
GO:0006364~rRNA processing	8.120726591923281E-19	2.965418660483985E-16	204133_AT, 215136_S_AT, 201922_AT, 217106_X_AT, 212627_S_AT, 211623_S_AT, 201479_AT, 212885_AT, 209104_S_AT, 204405_X_AT, 218481_AT, 201303_AT, 211951_AT, 212422_AT, 212846_AT, 214794_AT, 218594_AT, 216212_S_AT, 219110_AT, 205895_S_AT, 202212_AT, 209233_AT, 211949_S_AT, 221688_S_AT, 221514_AT, 218512_AT, 208676_S_AT, 210802_S_AT, 200875_S_AT, 217754_AT, 201478_S_AT, 218605_AT, 205324_S_AT, 218882…
GO:0016072~rRNA metabolic process	1.8461645417776374E-18	5.778495015764005E-16	204133_AT, 215136_S_AT, 201922_AT, 217106_X_AT, 212627_S_AT, 211623_S_AT, 201479_AT, 212885_AT, 209104_S_AT, 204405_X_AT, 218481_AT, 201303_AT, 211951_AT, 212422_AT, 212846_AT, 214794_AT, 218594_AT, 216212_S_AT, 219110_AT, 205895_S_AT, 202212_AT, 209233_AT, 211949_S_AT, 221688_S_AT, 221514_AT, 218512_AT, 208676_S_AT, 210802_S_AT, 200875_S_AT, 217754_AT, 201478_S_AT, 218605_AT, 205324_S_AT, 218882…
GO:0034470~ncRNA processing	2.390934364665435E-17	6.54817149122746E-15	215136_S_AT, 204133_AT, 201922_AT, 212627_S_AT, 201479_AT, 212885_AT, 201139_S_AT, 213427_AT, 201303_AT, 218670_AT, 211951_AT, 217912_AT, 212422_AT, 212846_AT, 214794_AT, 216212_S_AT, 209233_AT, 211949_S_AT, 219581_AT, 221688_S_AT, 221514_AT, 217754_AT, 201478_S_AT, 205324_S_AT, 205129_AT, 212563_AT, 218877_S_AT, 203701_S_AT, 217106_X_AT, 211623_S_AT, 209104_S_AT, 204405_X_AT, 218481_AT, 218594_A…
GO:0006457~protein folding	1.5859580474207615E-16	2.6978419498391304E-14	213097_S_AT, 214359_S_AT, 201916_S_AT, 219933_AT, 200877_AT, 201459_AT, 204228_AT, 219118_AT, 201490_S_AT, 200910_AT, 214173_X_AT, 208638_AT, 219117_S_AT, 201946_S_AT, 203857_S_AT, 208778_S_AT, 200894_S_AT, 212434_AT, 213262_AT, 201947_S_AT, 200873_S_AT, 205361_S_AT, 204809_AT, 202984_S_AT, 200692_S_AT, 208993_S_AT, 208666_S_AT, 212432_AT, 200812_AT, 200690_AT, 201391_AT, 200709_AT, 208696_AT, 22…
GO:0006399~tRNA metabolic process	1.8217882219639324E-10	3.991538033432107E-8	200840_AT, 203701_S_AT, 222064_S_AT, 211623_S_AT, 200629_AT, 219217_AT, 213671_S_AT, 201139_S_AT, 213427_AT, 218670_AT, 200079_S_AT, 217912_AT, 202542_S_AT, 200027_AT, 216602_S_AT, 219581_AT, 204744_S_AT, 208693_S_AT, 201475_X_AT, 210463_X_AT, 200841_S_AT, 201797_S_AT, 212048_S_AT, 205761_S_AT, 217810_X_AT, 201138_S_AT, 200843_S_AT, 218984_AT, 202541_AT, 200842_S_AT, 218877_S_AT
GO:0007005~mitochondrion organization	7.304575757975324E-9	1.4549376202710462E-6	211015_S_AT, 203177_X_AT, 201490_S_AT, 218188_S_AT, 218118_S_AT, 203782_S_AT, 200662_S_AT, 219006_AT, 202264_S_AT, 201821_S_AT, 218119_AT, 215380_S_AT, 203176_S_AT, 212434_AT, 203093_S_AT, 202591_S_AT, 208815_X_AT, 209017_S_AT, 219449_S_AT, 218590_AT, 212432_AT, 203092_AT, 215171_S_AT, 202431_S_AT, 203517_AT, 207618_S_AT, 201519_AT, 205963_S_AT, 218605_AT, 218497_S_AT, 218496_AT, 203931_S_AT, 201…
GO:0043038~amino acid activation	2.451283084008639E-8	4.475624410082979E-6	200840_AT, 204744_S_AT, 208693_S_AT, 201475_X_AT, 200841_S_AT, 222064_S_AT, 200629_AT, 219217_AT, 201797_S_AT, 212048_S_AT, 213671_S_AT, 217810_X_AT, 200843_S_AT, 200079_S_AT, 202542_S_AT, 202541_AT, 200842_S_AT, 200027_AT, 216602_S_AT
GO:0006418~tRNA aminoacylation for protein translation	2.451283084008639E-8	4.475624410082979E-6	200840_AT, 204744_S_AT, 208693_S_AT, 201475_X_AT, 200841_S_AT, 222064_S_AT, 200629_AT, 219217_AT, 201797_S_AT, 212048_S_AT, 213671_S_AT, 217810_X_AT, 200843_S_AT, 200079_S_AT, 202542_S_AT, 202541_AT, 200842_S_AT, 200027_AT, 216602_S_AT
GO:0043039~tRNA aminoacylation	2.451283084008639E-8	4.475624410082979E-6	200840_AT, 204744_S_AT, 208693_S_AT, 201475_X_AT, 200841_S_AT, 222064_S_AT, 200629_AT, 219217_AT, 201797_S_AT, 212048_S_AT, 213671_S_AT, 217810_X_AT, 200843_S_AT, 200079_S_AT, 202542_S_AT, 202541_AT, 200842_S_AT, 200027_AT, 216602_S_AT
GO:0008380~RNA splicing	3.4168484681816717E-8	5.758687362966697E-6	203103_S_AT, 217786_AT, 203852_S_AT, 204228_AT, 218593_AT, 212896_AT, 215722_S_AT, 208835_S_AT, 203818_S_AT, 212885_AT, 200060_S_AT, 211784_S_AT, 209143_S_AT, 202690_S_AT, 201303_AT, 213729_AT, 210092_AT, 203832_AT, 211929_AT, 202505_AT, 201742_X_AT, 202200_S_AT, 209024_S_AT, 219581_AT, 200870_AT, 208993_S_AT, 209302_AT, 216977_X_AT, 217833_AT, 203316_S_AT, 204559_S_AT, 217832_AT, 213887_S_AT, 21…
GO:0034621~cellular macromolecular complex subunit organization	4.450291032348978E-8	6.964681372290116E-6	203177_X_AT, 211727_S_AT, 218305_AT, 201111_AT, 201573_S_AT, 203818_S_AT, 211982_X_AT, 200993_AT, 211784_S_AT, 201574_AT, 202690_S_AT, 209143_S_AT, 219166_AT, 201742_X_AT, 209226_S_AT, 40189_AT, 208815_X_AT, 214766_S_AT, 203230_AT, 209225_X_AT, 210766_S_AT, 205241_AT, 200709_AT, 203316_S_AT, 213047_X_AT, 200631_S_AT, 203667_AT, 200807_S_AT, 214119_S_AT, 221829_S_AT, 200995_AT, 219231_AT, 222010_A…
GO:0009156~ribonucleoside monophosphate biosynthetic process	4.498845754630042E-8	6.571292584411914E-6	204120_S_AT, 204119_S_AT, 203401_AT, 201014_S_AT, 201013_S_AT, 201892_S_AT, 210250_X_AT, 213302_AT, 210005_AT, 221761_AT, 209434_S_AT, 212378_AT, 208758_AT, 209433_S_AT, 202706_S_AT, 202144_S_AT
GO:0044271~nitrogen compound biosynthetic process	5.557720659264824E-8	7.6105749816646195E-6	217791_S_AT, 204119_S_AT, 208972_S_AT, 201572_X_AT, 202309_AT, 214432_AT, 201268_AT, 200790_AT, 221761_AT, 208758_AT, 200769_S_AT, 214390_S_AT, 205194_AT, 212297_AT, 217738_AT, 201014_S_AT, 220892_S_AT, 200708_AT, 210005_AT, 203225_S_AT, 200768_S_AT, 209433_S_AT, 205565_S_AT, 202144_S_AT, 204120_S_AT, 203401_AT, 213892_S_AT, 202148_S_AT, 213302_AT, 201197_AT, 210250_X_AT, 208836_AT, 201577_AT, 21…
GO:0034622~cellular macromolecular complex assembly	7.095391421048331E-8	9.14466592272234E-6	203177_X_AT, 211727_S_AT, 218305_AT, 201111_AT, 203818_S_AT, 211982_X_AT, 200993_AT, 211784_S_AT, 202690_S_AT, 209143_S_AT, 219166_AT, 201742_X_AT, 209226_S_AT, 40189_AT, 208815_X_AT, 214766_S_AT, 203230_AT, 209225_X_AT, 210766_S_AT, 205241_AT, 200709_AT, 203316_S_AT, 213047_X_AT, 200631_S_AT, 203667_AT, 200807_S_AT, 214119_S_AT, 221829_S_AT, 200995_AT, 219231_AT, 222010_AT, 211015_S_AT, 217786_A…
GO:0009161~ribonucleoside monophosphate metabolic process	7.846514036597772E-8	9.55090601917341E-6	204120_S_AT, 204119_S_AT, 203401_AT, 201014_S_AT, 201013_S_AT, 201892_S_AT, 210250_X_AT, 213302_AT, 210005_AT, 221761_AT, 209434_S_AT, 212378_AT, 208758_AT, 209433_S_AT, 202706_S_AT, 202144_S_AT
GO:0016071~mRNA metabolic process	1.6007211044283751E-7	1.8458672903842732E-5	203103_S_AT, 204228_AT, 208835_S_AT, 203818_S_AT, 200060_S_AT, 201139_S_AT, 211784_S_AT, 202690_S_AT, 209143_S_AT, 201303_AT, 213729_AT, 201912_S_AT, 209669_S_AT, 210092_AT, 211929_AT, 201742_X_AT, 209024_S_AT, 219581_AT, 217833_AT, 203316_S_AT, 210076_X_AT, 210466_S_AT, 201501_S_AT, 217834_S_AT, 210093_S_AT, 212265_AT, 219231_AT, 201368_AT, 203852_S_AT, 217786_AT, 218593_AT, 212896_AT, 215722_S_…
GO:0043933~macromolecular complex subunit organization	2.57470699110592E-7	2.8205520933743955E-5	203177_X_AT, 204228_AT, 211727_S_AT, 205353_S_AT, 218305_AT, 201573_S_AT, 200085_S_AT, 201111_AT, 203818_S_AT, 211982_X_AT, 200993_AT, 211784_S_AT, 201574_AT, 210825_S_AT, 202690_S_AT, 209143_S_AT, 219166_AT, 201819_AT, 220865_S_AT, 201300_S_AT, 202491_S_AT, 201742_X_AT, 209226_S_AT, 210976_S_AT, 40189_AT, 208815_X_AT, 214766_S_AT, 203230_AT, 209225_X_AT, 209017_S_AT, 210766_S_AT, 200841_S_AT, 20…
GO:0006397~mRNA processing	6.662229334705571E-7	6.950686683404594E-5	203103_S_AT, 217786_AT, 203852_S_AT, 204228_AT, 218593_AT, 212896_AT, 215722_S_AT, 208835_S_AT, 203818_S_AT, 200060_S_AT, 211784_S_AT, 209143_S_AT, 202690_S_AT, 201303_AT, 213729_AT, 210092_AT, 203832_AT, 211929_AT, 202505_AT, 201742_X_AT, 202200_S_AT, 209024_S_AT, 219581_AT, 200870_AT, 218947_S_AT, 209302_AT, 216977_X_AT, 217833_AT, 203316_S_AT, 204559_S_AT, 217832_AT, 213887_S_AT, 213461_AT, 20…
GO:0065003~macromolecular complex assembly	7.983911352751957E-7	7.95093696797089E-5	203177_X_AT, 204228_AT, 211727_S_AT, 205353_S_AT, 218305_AT, 200085_S_AT, 201111_AT, 203818_S_AT, 211982_X_AT, 200993_AT, 211784_S_AT, 210825_S_AT, 202690_S_AT, 209143_S_AT, 219166_AT, 220865_S_AT, 201300_S_AT, 202491_S_AT, 201742_X_AT, 209226_S_AT, 210976_S_AT, 40189_AT, 208815_X_AT, 214766_S_AT, 203230_AT, 209225_X_AT, 209017_S_AT, 210766_S_AT, 200841_S_AT, 203893_AT, 205241_AT, 200709_AT, 2033…
GO:0010608~posttranscriptional regulation of gene expression	1.5399905717645869E-6	1.4669019388557913E-4	201368_AT, 214314_S_AT, 208625_S_AT, 201573_S_AT, 212673_AT, 203790_S_AT, 217724_AT, 218238_AT, 201435_S_AT, 201574_AT, 201144_S_AT, 201303_AT, 201025_AT, 210092_AT, 209669_S_AT, 221539_AT, 208708_X_AT, 210512_S_AT, 213757_AT, 214794_AT, 202246_S_AT, 209024_S_AT, 208676_S_AT, 217833_AT, 201024_X_AT, 208688_X_AT, 205963_S_AT, 217832_AT, 201436_AT, 203095_AT, 200807_S_AT, 201422_AT, 218205_S_AT, 21…
GO:0006189~'de novo' IMP biosynthetic process	2.7527601388829626E-6	2.512728325908542E-4	209434_S_AT, 212378_AT, 201014_S_AT, 201013_S_AT, 208758_AT, 209433_S_AT, 213302_AT, 210250_X_AT, 210005_AT, 202144_S_AT
GO:0006188~IMP biosynthetic process	2.7527601388829626E-6	2.512728325908542E-4	209434_S_AT, 212378_AT, 201014_S_AT, 201013_S_AT, 208758_AT, 209433_S_AT, 213302_AT, 210250_X_AT, 210005_AT, 202144_S_AT
GO:0046040~IMP metabolic process	2.7527601388829626E-6	2.512728325908542E-4	209434_S_AT, 212378_AT, 201014_S_AT, 201013_S_AT, 208758_AT, 209433_S_AT, 213302_AT, 210250_X_AT, 210005_AT, 202144_S_AT
GO:0022618~ribonucleoprotein complex assembly	4.612627278234351E-6	4.041698883334721E-4	203852_S_AT, 217786_AT, 218156_S_AT, 221923_S_AT, 221691_X_AT, 203818_S_AT, 203316_S_AT, 205135_S_AT, 211784_S_AT, 221987_S_AT, 202690_S_AT, 209143_S_AT, 203832_AT, 219031_S_AT, 201742_X_AT, 219231_AT, 218932_AT, 203082_AT
GO:0000398~nuclear mRNA splicing, via spliceosome	5.906417385973937E-6	4.976068722346572E-4	217786_AT, 203852_S_AT, 215722_S_AT, 203818_S_AT, 200060_S_AT, 211784_S_AT, 202690_S_AT, 209143_S_AT, 210092_AT, 211929_AT, 203832_AT, 202505_AT, 201742_X_AT, 209302_AT, 216977_X_AT, 203316_S_AT, 204559_S_AT, 213461_AT, 213887_S_AT, 209162_S_AT, 209511_AT, 208628_S_AT, 210093_S_AT, 200073_S_AT, 219231_AT, 201077_S_AT, 208627_S_AT, 217854_S_AT
GO:0000377~RNA splicing, via transesterification reactions with bulged adenosine as nucleophile	5.906417385973937E-6	4.976068722346572E-4	217786_AT, 203852_S_AT, 215722_S_AT, 203818_S_AT, 200060_S_AT, 211784_S_AT, 202690_S_AT, 209143_S_AT, 210092_AT, 211929_AT, 203832_AT, 202505_AT, 201742_X_AT, 209302_AT, 216977_X_AT, 203316_S_AT, 204559_S_AT, 213461_AT, 213887_S_AT, 209162_S_AT, 209511_AT, 208628_S_AT, 210093_S_AT, 200073_S_AT, 219231_AT, 201077_S_AT, 208627_S_AT, 217854_S_AT
GO:0000375~RNA splicing, via transesterification reactions	5.906417385973937E-6	4.976068722346572E-4	217786_AT, 203852_S_AT, 215722_S_AT, 203818_S_AT, 200060_S_AT, 211784_S_AT, 202690_S_AT, 209143_S_AT, 210092_AT, 211929_AT, 203832_AT, 202505_AT, 201742_X_AT, 209302_AT, 216977_X_AT, 203316_S_AT, 204559_S_AT, 213461_AT, 213887_S_AT, 209162_S_AT, 209511_AT, 208628_S_AT, 210093_S_AT, 200073_S_AT, 219231_AT, 201077_S_AT, 208627_S_AT, 217854_S_AT
GO:0009259~ribonucleotide metabolic process	6.916005033257292E-6	5.610654856038622E-4	204120_S_AT, 208972_S_AT, 204119_S_AT, 203401_AT, 214432_AT, 210250_X_AT, 213302_AT, 201268_AT, 208836_AT, 201577_AT, 221761_AT, 212378_AT, 208758_AT, 219293_S_AT, 202613_AT, 212297_AT, 209017_S_AT, 219558_AT, 201014_S_AT, 210337_S_AT, 201013_S_AT, 201892_S_AT, 201127_S_AT, 214594_X_AT, 210005_AT, 209434_S_AT, 209433_S_AT, 203085_S_AT, 202706_S_AT, 202144_S_AT
GO:0034654~nucleobase, nucleoside, nucleotide and nucleic acid biosynthetic process	9.04582417147567E-6	7.075884840312963E-4	204120_S_AT, 204119_S_AT, 208972_S_AT, 203401_AT, 201572_X_AT, 213892_S_AT, 202309_AT, 201268_AT, 210250_X_AT, 214432_AT, 213302_AT, 201577_AT, 208836_AT, 221761_AT, 212378_AT, 208758_AT, 202613_AT, 201571_S_AT, 212297_AT, 219558_AT, 217738_AT, 201014_S_AT, 201013_S_AT, 201892_S_AT, 214594_X_AT, 210005_AT, 209434_S_AT, 217739_S_AT, 208398_S_AT, 201695_S_AT, 209433_S_AT, 203085_S_AT, 202706_S_AT, …
GO:0034404~nucleobase, nucleoside and nucleotide biosynthetic process	9.04582417147567E-6	7.075884840312963E-4	204120_S_AT, 204119_S_AT, 208972_S_AT, 203401_AT, 201572_X_AT, 213892_S_AT, 202309_AT, 201268_AT, 210250_X_AT, 214432_AT, 213302_AT, 201577_AT, 208836_AT, 221761_AT, 212378_AT, 208758_AT, 202613_AT, 201571_S_AT, 212297_AT, 219558_AT, 217738_AT, 201014_S_AT, 201013_S_AT, 201892_S_AT, 214594_X_AT, 210005_AT, 209434_S_AT, 217739_S_AT, 208398_S_AT, 201695_S_AT, 209433_S_AT, 203085_S_AT, 202706_S_AT, …
GO:0009168~purine ribonucleoside monophosphate biosynthetic process	1.0442747648462193E-5	7.88660552762388E-4	221761_AT, 209434_S_AT, 212378_AT, 201014_S_AT, 201013_S_AT, 208758_AT, 209433_S_AT, 201892_S_AT, 213302_AT, 210250_X_AT, 210005_AT, 202144_S_AT
GO:0009127~purine nucleoside monophosphate biosynthetic process	1.0442747648462193E-5	7.88660552762388E-4	221761_AT, 209434_S_AT, 212378_AT, 201014_S_AT, 201013_S_AT, 208758_AT, 209433_S_AT, 201892_S_AT, 213302_AT, 210250_X_AT, 210005_AT, 202144_S_AT
GO:0009165~nucleotide biosynthetic process	1.6826103617576356E-5	0.001228122012972288	204120_S_AT, 208972_S_AT, 204119_S_AT, 203401_AT, 201572_X_AT, 202309_AT, 201268_AT, 214432_AT, 210250_X_AT, 213302_AT, 208836_AT, 201577_AT, 221761_AT, 212378_AT, 208758_AT, 202613_AT, 201571_S_AT, 212297_AT, 219558_AT, 217738_AT, 201014_S_AT, 201013_S_AT, 201892_S_AT, 214594_X_AT, 210005_AT, 217739_S_AT, 209434_S_AT, 208398_S_AT, 201695_S_AT, 209433_S_AT, 203085_S_AT, 202706_S_AT, 202144_S_AT
GO:0009126~purine nucleoside monophosphate metabolic process	1.6919019348282676E-5	0.001195088054291249	221761_AT, 209434_S_AT, 212378_AT, 201014_S_AT, 201013_S_AT, 208758_AT, 209433_S_AT, 201892_S_AT, 213302_AT, 210250_X_AT, 210005_AT, 202144_S_AT
GO:0009167~purine ribonucleoside monophosphate metabolic process	1.6919019348282676E-5	0.001195088054291249	221761_AT, 209434_S_AT, 212378_AT, 201014_S_AT, 201013_S_AT, 208758_AT, 209433_S_AT, 201892_S_AT, 213302_AT, 210250_X_AT, 210005_AT, 202144_S_AT
GO:0009260~ribonucleotide biosynthetic process	2.2894063231663518E-5	0.001566317877443657	204120_S_AT, 208972_S_AT, 204119_S_AT, 203401_AT, 214432_AT, 210250_X_AT, 213302_AT, 201268_AT, 208836_AT, 201577_AT, 221761_AT, 212378_AT, 208758_AT, 202613_AT, 212297_AT, 219558_AT, 201014_S_AT, 201013_S_AT, 201892_S_AT, 214594_X_AT, 210005_AT, 209434_S_AT, 209433_S_AT, 203085_S_AT, 202706_S_AT, 202144_S_AT
GO:0045454~cell redox homeostasis	2.7387330351985744E-5	0.001816725404900632	201266_AT, 219933_AT, 208097_S_AT, 210027_S_AT, 205241_AT, 221253_S_AT, 208638_AT, 221932_S_AT, 201923_AT, 208864_S_AT, 209080_X_AT, 203857_S_AT
GO:0006605~protein targeting	3.185496194967177E-5	0.0020506983596785266	221502_AT, 201916_S_AT, 204228_AT, 203970_S_AT, 200992_AT, 218305_AT, 218188_S_AT, 201111_AT, 218118_S_AT, 200662_S_AT, 211982_X_AT, 200993_AT, 202264_S_AT, 201821_S_AT, 218119_AT, 218708_AT, 212434_AT, 213757_AT, 203093_S_AT, 209226_S_AT, 208095_S_AT, 200994_AT, 209678_S_AT, 209225_X_AT, 200692_S_AT, 210766_S_AT, 212432_AT, 200690_AT, 203092_AT, 215171_S_AT, 221503_S_AT, 203517_AT, 200891_S_AT, …
GO:0006626~protein targeting to mitochondrion	3.58708608594797E-5	0.0022430367899647363	212432_AT, 218188_S_AT, 218118_S_AT, 203092_AT, 215171_S_AT, 200662_S_AT, 203517_AT, 201519_AT, 202264_S_AT, 201821_S_AT, 218119_AT, 212434_AT, 203093_S_AT, 201512_S_AT
GO:0070585~protein localization in mitochondrion	3.58708608594797E-5	0.0022430367899647363	212432_AT, 218188_S_AT, 218118_S_AT, 203092_AT, 215171_S_AT, 200662_S_AT, 203517_AT, 201519_AT, 202264_S_AT, 201821_S_AT, 218119_AT, 212434_AT, 203093_S_AT, 201512_S_AT
GO:0043623~cellular protein complex assembly	4.241692876003269E-5	0.002578266712670252	211015_S_AT, 203177_X_AT, 211727_S_AT, 200992_AT, 218305_AT, 201111_AT, 219006_AT, 211982_X_AT, 200993_AT, 208778_S_AT, 219166_AT, 203176_S_AT, 200894_S_AT, 203405_AT, 209226_S_AT, 200994_AT, 208815_X_AT, 214766_S_AT, 203230_AT, 209225_X_AT, 210766_S_AT, 219449_S_AT, 205241_AT, 200709_AT, 222011_S_AT, 207618_S_AT, 203667_AT, 200807_S_AT, 214119_S_AT, 221829_S_AT, 200995_AT, 207657_X_AT, 200806_S_…
GO:0009309~amine biosynthetic process	6.242150653219938E-5	0.0036896572236857494	217791_S_AT, 202148_S_AT, 201397_AT, 202309_AT, 202043_S_AT, 200708_AT, 201197_AT, 220892_S_AT, 201516_AT, 36553_AT, 200790_AT, 214452_AT, 200768_S_AT, 205047_S_AT, 205048_S_AT, 214390_S_AT, 200769_S_AT, 205194_AT
GO:0070271~protein complex biogenesis	9.057467007186074E-5	0.005208967345731841	203177_X_AT, 204228_AT, 211727_S_AT, 205353_S_AT, 218305_AT, 201111_AT, 200085_S_AT, 211982_X_AT, 200993_AT, 210825_S_AT, 219166_AT, 220865_S_AT, 201300_S_AT, 202491_S_AT, 209226_S_AT, 210976_S_AT, 208815_X_AT, 214766_S_AT, 209225_X_AT, 203230_AT, 210766_S_AT, 209017_S_AT, 200841_S_AT, 203893_AT, 205241_AT, 200709_AT, 221540_X_AT, 203667_AT, 200807_S_AT, 221829_S_AT, 214119_S_AT, 200843_S_AT, 200…
GO:0006461~protein complex assembly	9.057467007186074E-5	0.005208967345731841	203177_X_AT, 204228_AT, 211727_S_AT, 205353_S_AT, 218305_AT, 201111_AT, 200085_S_AT, 211982_X_AT, 200993_AT, 210825_S_AT, 219166_AT, 220865_S_AT, 201300_S_AT, 202491_S_AT, 209226_S_AT, 210976_S_AT, 208815_X_AT, 214766_S_AT, 209225_X_AT, 203230_AT, 210766_S_AT, 209017_S_AT, 200841_S_AT, 203893_AT, 205241_AT, 200709_AT, 221540_X_AT, 203667_AT, 200807_S_AT, 221829_S_AT, 214119_S_AT, 200843_S_AT, 200…
GO:0009124~nucleoside monophosphate biosynthetic process	1.0099338342013539E-4	0.0056579760348342	204120_S_AT, 204119_S_AT, 203401_AT, 201014_S_AT, 201013_S_AT, 201892_S_AT, 210250_X_AT, 213302_AT, 210005_AT, 221761_AT, 209434_S_AT, 212378_AT, 208758_AT, 209433_S_AT, 202706_S_AT, 202144_S_AT
GO:0006417~regulation of translation	1.0229809276634807E-4	0.005587993415257619	214314_S_AT, 208625_S_AT, 201573_S_AT, 212673_AT, 203790_S_AT, 201435_S_AT, 201574_AT, 201144_S_AT, 201303_AT, 201025_AT, 210092_AT, 208708_X_AT, 221539_AT, 213757_AT, 214794_AT, 202246_S_AT, 208676_S_AT, 201024_X_AT, 208688_X_AT, 201436_AT, 203095_AT, 218205_S_AT, 208624_S_AT, 203462_X_AT, 201027_S_AT, 211501_S_AT, 210093_S_AT, 201437_S_AT, 212265_AT
GO:0006390~transcription from mitochondrial promoter	1.2145229164425863E-4	0.00646966713499586	218605_AT, 203177_X_AT, 203176_S_AT, 218590_AT, 203931_S_AT, 203782_S_AT
GO:0006413~translational initiation	1.6009427626594144E-4	0.008317470175744468	201016_AT, 201018_AT, 208985_S_AT, 202232_S_AT, 221509_AT, 208688_X_AT, 215230_X_AT, 208264_S_AT, 201435_S_AT, 201436_AT, 203095_AT, 203462_X_AT, 208708_X_AT, 210949_S_AT, 200647_X_AT, 211501_S_AT, 201437_S_AT, 201017_AT, 208726_S_AT, 201019_S_AT, 202231_AT
GO:0033365~protein localization in organelle	1.6138349838971922E-4	0.008189993565668185	221502_AT, 204228_AT, 200992_AT, 218305_AT, 218188_S_AT, 201111_AT, 218118_S_AT, 200662_S_AT, 211982_X_AT, 200993_AT, 202264_S_AT, 201821_S_AT, 218119_AT, 212434_AT, 203093_S_AT, 209226_S_AT, 208095_S_AT, 200994_AT, 203230_AT, 209225_X_AT, 210766_S_AT, 212432_AT, 203092_AT, 215171_S_AT, 221503_S_AT, 203517_AT, 201519_AT, 221829_S_AT, 200995_AT, 207657_X_AT, 203085_S_AT, 201512_S_AT
GO:0006730~one-carbon metabolic process	1.6197143439877337E-4	0.008033650805250425	201761_AT, 217786_AT, 214095_AT, 214437_S_AT, 201573_S_AT, 212512_S_AT, 215438_X_AT, 214096_S_AT, 202309_AT, 221570_S_AT, 201574_AT, 218605_AT, 205324_S_AT, 218131_S_AT, 206445_S_AT, 201912_S_AT, 200768_S_AT, 219231_AT, 213320_AT, 200769_S_AT, 218877_S_AT
GO:0017038~protein import	1.7793620487748524E-4	0.008626860212293308	221502_AT, 204228_AT, 203970_S_AT, 200992_AT, 218305_AT, 218188_S_AT, 201111_AT, 218118_S_AT, 200662_S_AT, 211982_X_AT, 200993_AT, 202264_S_AT, 201821_S_AT, 218119_AT, 212434_AT, 203093_S_AT, 209226_S_AT, 200994_AT, 209225_X_AT, 210766_S_AT, 212432_AT, 203092_AT, 215171_S_AT, 221503_S_AT, 203517_AT, 201519_AT, 221829_S_AT, 200995_AT, 207657_X_AT, 203085_S_AT, 201512_S_AT
GO:0009123~nucleoside monophosphate metabolic process	3.0100562843471314E-4	0.014236870635624954	204120_S_AT, 204119_S_AT, 203401_AT, 201014_S_AT, 201013_S_AT, 201892_S_AT, 210250_X_AT, 213302_AT, 210005_AT, 221761_AT, 209434_S_AT, 212181_S_AT, 212378_AT, 208758_AT, 209433_S_AT, 206302_S_AT, 202706_S_AT, 202144_S_AT
GO:0006259~DNA metabolic process	3.068083112236031E-4	0.014202858196280976	203103_S_AT, 203177_X_AT, 212141_AT, 212211_AT, 206554_X_AT, 201479_AT, 222036_S_AT, 200659_S_AT, 200957_S_AT, 204244_S_AT, 202591_S_AT, 216212_S_AT, 202268_S_AT, 40189_AT, 201115_AT, 221521_S_AT, 200956_S_AT, 203277_AT, 209017_S_AT, 221540_X_AT, 213047_X_AT, 208070_S_AT, 204461_X_AT, 201478_S_AT, 200631_S_AT, 202330_S_AT, 204033_AT, 200807_S_AT, 200975_AT, 210216_X_AT, 200658_S_AT, 213334_X_AT, …
GO:0009150~purine ribonucleotide metabolic process	3.2958873300714946E-4	0.01493419422164799	208972_S_AT, 210250_X_AT, 214432_AT, 213302_AT, 201268_AT, 208836_AT, 201577_AT, 221761_AT, 212378_AT, 208758_AT, 219293_S_AT, 209017_S_AT, 212297_AT, 219558_AT, 210337_S_AT, 201014_S_AT, 201013_S_AT, 201892_S_AT, 201127_S_AT, 214594_X_AT, 210005_AT, 209434_S_AT, 209433_S_AT, 203085_S_AT, 202144_S_AT
GO:0032259~methylation	4.0722395838066954E-4	0.018047592772054033	217786_AT, 201573_S_AT, 212512_S_AT, 215438_X_AT, 221570_S_AT, 201574_AT, 218605_AT, 205324_S_AT, 218131_S_AT, 206445_S_AT, 201912_S_AT, 219231_AT, 213320_AT, 218877_S_AT
GO:0006260~DNA replication	5.661212175296466E-4	0.02450910868017997	213097_S_AT, 203177_X_AT, 208097_S_AT, 212141_AT, 201479_AT, 222036_S_AT, 200659_S_AT, 200957_S_AT, 203176_S_AT, 211212_S_AT, 218244_AT, 202591_S_AT, 204244_S_AT, 216212_S_AT, 202268_S_AT, 204957_AT, 40189_AT, 201115_AT, 200956_S_AT, 221521_S_AT, 218590_AT, 213047_X_AT, 208070_S_AT, 204461_X_AT, 205963_S_AT, 201478_S_AT, 200631_S_AT, 215780_S_AT, 218496_AT, 218497_S_AT, 210216_X_AT, 200658_S_AT, …
GO:0009451~RNA modification	7.160044250605932E-4	0.030302516803088375	217106_X_AT, 210802_S_AT, 201479_AT, 209104_S_AT, 201139_S_AT, 204405_X_AT, 201478_S_AT, 218605_AT, 201138_S_AT, 205324_S_AT, 218670_AT, 218984_AT, 219231_AT, 216212_S_AT
GO:0006839~mitochondrial transport	8.024761894464784E-4	0.033259910140157944	221920_S_AT, 212432_AT, 201490_S_AT, 218188_S_AT, 218118_S_AT, 203092_AT, 215171_S_AT, 200662_S_AT, 203517_AT, 201519_AT, 202264_S_AT, 201821_S_AT, 218119_AT, 212434_AT, 203093_S_AT, 201512_S_AT
GO:0043414~biopolymer methylation	8.024761894464784E-4	0.033259910140157944	217786_AT, 201573_S_AT, 212512_S_AT, 215438_X_AT, 221570_S_AT, 201574_AT, 218605_AT, 205324_S_AT, 218131_S_AT, 206445_S_AT, 201912_S_AT, 219231_AT, 213320_AT
GO:0009116~nucleoside metabolic process	9.265896325910534E-4	0.037597602513288586	204120_S_AT, 204119_S_AT, 203401_AT, 210337_S_AT, 213892_S_AT, 201127_S_AT, 201268_AT, 201577_AT, 209434_S_AT, 208398_S_AT, 200768_S_AT, 201695_S_AT, 209433_S_AT, 202613_AT, 200769_S_AT, 202706_S_AT
GO:0006401~RNA catabolic process	9.265896325910534E-4	0.037597602513288586	201368_AT, 217983_S_AT, 212627_S_AT, 201873_S_AT, 215438_X_AT, 200060_S_AT, 201303_AT, 201912_S_AT, 201064_S_AT, 201872_S_AT, 210092_AT, 218497_S_AT, 218496_AT, 210093_S_AT, 200073_S_AT
GO:0008652~cellular amino acid biosynthetic process	0.0011795939573815645	0.04676058369615421	217791_S_AT, 201397_AT, 202148_S_AT, 202309_AT, 200708_AT, 220892_S_AT, 214452_AT, 200768_S_AT, 205047_S_AT, 205048_S_AT, 214390_S_AT, 200769_S_AT, 205194_AT
GO:0009152~purine ribonucleotide biosynthetic process	0.0012572963704645386	0.04888246049011635	212297_AT, 208972_S_AT, 219558_AT, 201014_S_AT, 201013_S_AT, 201892_S_AT, 214594_X_AT, 201268_AT, 214432_AT, 210250_X_AT, 213302_AT, 210005_AT, 208836_AT, 201577_AT, 209434_S_AT, 221761_AT, 212378_AT, 208758_AT, 209433_S_AT, 203085_S_AT, 202144_S_AT

## Sheet: Down-regulated GO_CC
Term	PValue	Benjamini	Genes
GO:0031974~membrane-enclosed lumen	4.075798997568111E-46	1.4795150361172243E-43	203103_S_AT, 215136_S_AT, 213848_AT, 219217_AT, 200085_S_AT, 218006_S_AT, 212783_AT, 201479_AT, 201113_AT, 222036_S_AT, 213427_AT, 219220_X_AT, 213149_AT, 218981_AT, 204331_S_AT, 218886_AT, 221437_S_AT, 216212_S_AT, 209024_S_AT, 201115_AT, 209017_S_AT, 200098_S_AT, 208910_S_AT, 212072_S_AT, 208787_AT, 221970_S_AT, 204999_S_AT, 200708_AT, 217754_AT, 201478_S_AT, 221606_S_AT, 218256_S_AT, 212563_AT…
GO:0070013~intracellular organelle lumen	7.053364110473585E-46	1.2801855860509557E-43	203103_S_AT, 215136_S_AT, 213848_AT, 200085_S_AT, 219217_AT, 218006_S_AT, 212783_AT, 201479_AT, 201113_AT, 222036_S_AT, 213427_AT, 219220_X_AT, 213149_AT, 204331_S_AT, 218886_AT, 221437_S_AT, 216212_S_AT, 209024_S_AT, 201115_AT, 209017_S_AT, 200098_S_AT, 208910_S_AT, 212072_S_AT, 208787_AT, 221970_S_AT, 204999_S_AT, 200708_AT, 217754_AT, 201478_S_AT, 221606_S_AT, 218256_S_AT, 212563_AT, 210093_S_…
GO:0043233~organelle lumen	1.5795812346622637E-44	1.911293293941339E-42	203103_S_AT, 215136_S_AT, 213848_AT, 219217_AT, 200085_S_AT, 218006_S_AT, 212783_AT, 201479_AT, 201113_AT, 222036_S_AT, 213427_AT, 219220_X_AT, 213149_AT, 204331_S_AT, 218886_AT, 221437_S_AT, 216212_S_AT, 209024_S_AT, 201115_AT, 209017_S_AT, 200098_S_AT, 208910_S_AT, 212072_S_AT, 208787_AT, 221970_S_AT, 204999_S_AT, 200708_AT, 217754_AT, 201478_S_AT, 221606_S_AT, 218256_S_AT, 212563_AT, 210093_S_…
GO:0031981~nuclear lumen	5.476029208755074E-30	4.969496506945229E-28	215136_S_AT, 203103_S_AT, 213848_AT, 200085_S_AT, 218006_S_AT, 201479_AT, 212783_AT, 222036_S_AT, 213427_AT, 218886_AT, 216212_S_AT, 209024_S_AT, 201115_AT, 200098_S_AT, 212072_S_AT, 221970_S_AT, 204999_S_AT, 217754_AT, 201478_S_AT, 221606_S_AT, 218256_S_AT, 210093_S_AT, 212563_AT, 200658_S_AT, 201073_S_AT, 211623_S_AT, 201075_S_AT, 201387_S_AT, 209340_AT, 218238_AT, 203622_S_AT, 219098_AT, 20089…
GO:0005730~nucleolus	2.801673826686684E-28	2.0340151981745327E-26	215136_S_AT, 201922_AT, 212141_AT, 213637_AT, 212627_S_AT, 218006_S_AT, 201479_AT, 212783_AT, 222036_S_AT, 209486_AT, 213427_AT, 218005_AT, 218886_AT, 212422_AT, 212846_AT, 214794_AT, 218199_S_AT, 216212_S_AT, 219581_AT, 221970_S_AT, 217915_S_AT, 217754_AT, 201478_S_AT, 221606_S_AT, 205264_AT, 212563_AT, 214011_S_AT, 212591_AT, 217106_X_AT, 203712_AT, 211623_S_AT, 209340_AT, 201387_S_AT, 204405_X…
GO:0030529~ribonucleoprotein complex	1.7636440180990727E-22	1.067004630949939E-20	204133_AT, 203103_S_AT, 201922_AT, 204228_AT, 218112_AT, 218398_AT, 201479_AT, 203818_S_AT, 212885_AT, 201139_S_AT, 213427_AT, 219220_X_AT, 211784_S_AT, 218140_X_AT, 212018_S_AT, 202690_S_AT, 204331_S_AT, 201303_AT, 210092_AT, 211929_AT, 221437_S_AT, 217919_S_AT, 212846_AT, 214794_AT, 201742_X_AT, 218199_S_AT, 216212_S_AT, 208095_S_AT, 209024_S_AT, 209233_AT, 221688_S_AT, 221514_AT, 217833_AT, 20…
GO:0005739~mitochondrion	3.917369649585994E-21	2.0314359754281654E-19	211662_S_AT, 217791_S_AT, 205353_S_AT, 201490_S_AT, 207622_S_AT, 219217_AT, 218557_AT, 201113_AT, 219220_X_AT, 213149_AT, 200659_S_AT, 202264_S_AT, 201821_S_AT, 218981_AT, 204331_S_AT, 221437_S_AT, 217919_S_AT, 204809_AT, 212449_S_AT, 221920_S_AT, 209017_S_AT, 208910_S_AT, 205241_AT, 201797_S_AT, 208787_AT, 221425_S_AT, 205996_S_AT, 200708_AT, 213129_S_AT, 218732_AT, 203095_AT, 211754_S_AT, 20393…
GO:0005759~mitochondrial matrix	2.323561197540052E-16	1.0103029524088925E-14	200840_AT, 211662_S_AT, 203177_X_AT, 201490_S_AT, 219217_AT, 203782_S_AT, 201113_AT, 214096_S_AT, 213149_AT, 202077_AT, 219220_X_AT, 204331_S_AT, 221437_S_AT, 200079_S_AT, 217919_S_AT, 202591_S_AT, 204809_AT, 209017_S_AT, 208910_S_AT, 208787_AT, 200690_AT, 200708_AT, 211615_S_AT, 201599_AT, 200807_S_AT, 214214_S_AT, 221510_S_AT, 205133_S_AT, 203931_S_AT, 205565_S_AT, 217140_S_AT, 205412_AT, 21409…
GO:0031980~mitochondrial lumen	2.323561197540052E-16	1.0103029524088925E-14	200840_AT, 211662_S_AT, 203177_X_AT, 201490_S_AT, 219217_AT, 203782_S_AT, 201113_AT, 214096_S_AT, 213149_AT, 202077_AT, 219220_X_AT, 204331_S_AT, 221437_S_AT, 200079_S_AT, 217919_S_AT, 202591_S_AT, 204809_AT, 209017_S_AT, 208910_S_AT, 208787_AT, 200690_AT, 200708_AT, 211615_S_AT, 201599_AT, 200807_S_AT, 214214_S_AT, 221510_S_AT, 205133_S_AT, 203931_S_AT, 205565_S_AT, 217140_S_AT, 205412_AT, 21409…
GO:0044429~mitochondrial part	1.3143555908942077E-15	5.3734794391857577E-14	211662_S_AT, 217791_S_AT, 205353_S_AT, 207622_S_AT, 201490_S_AT, 219217_AT, 201113_AT, 219220_X_AT, 213149_AT, 200659_S_AT, 202264_S_AT, 201821_S_AT, 218981_AT, 204331_S_AT, 221437_S_AT, 217919_S_AT, 204809_AT, 209017_S_AT, 221920_S_AT, 208910_S_AT, 208787_AT, 205241_AT, 205996_S_AT, 200708_AT, 211754_S_AT, 203931_S_AT, 200658_S_AT, 205565_S_AT, 217140_S_AT, 212894_AT, 214437_S_AT, 218188_S_AT, 2…
GO:0009295~nucleoid	7.225222643225968E-12	2.622755346237682E-10	204809_AT, 211662_S_AT, 203177_X_AT, 217140_S_AT, 222231_S_AT, 200692_S_AT, 214095_AT, 209017_S_AT, 212894_AT, 218590_AT, 214437_S_AT, 200690_AT, 203782_S_AT, 201113_AT, 214096_S_AT, 205963_S_AT, 211615_S_AT, 218605_AT, 211971_S_AT, 203176_S_AT, 200691_S_AT, 202591_S_AT
GO:0042645~mitochondrial nucleoid	7.225222643225968E-12	2.622755346237682E-10	204809_AT, 211662_S_AT, 203177_X_AT, 217140_S_AT, 222231_S_AT, 200692_S_AT, 214095_AT, 209017_S_AT, 212894_AT, 218590_AT, 214437_S_AT, 200690_AT, 203782_S_AT, 201113_AT, 214096_S_AT, 205963_S_AT, 211615_S_AT, 218605_AT, 211971_S_AT, 203176_S_AT, 200691_S_AT, 202591_S_AT
GO:0043228~non-membrane-bounded organelle	1.2988581223083584E-11	4.2862413618394157E-10	215136_S_AT, 218006_S_AT, 201479_AT, 212783_AT, 201113_AT, 222036_S_AT, 213427_AT, 219220_X_AT, 204331_S_AT, 221437_S_AT, 218886_AT, 216212_S_AT, 203230_AT, 209017_S_AT, 212072_S_AT, 208787_AT, 200969_AT, 221970_S_AT, 217754_AT, 201478_S_AT, 221606_S_AT, 212563_AT, 203931_S_AT, 222010_AT, 217140_S_AT, 212894_AT, 201073_S_AT, 212604_AT, 211623_S_AT, 201075_S_AT, 201387_S_AT, 209340_AT, 218238_AT, …
GO:0043232~intracellular non-membrane-bounded organelle	1.2988581223083584E-11	4.2862413618394157E-10	215136_S_AT, 218006_S_AT, 201479_AT, 212783_AT, 201113_AT, 222036_S_AT, 213427_AT, 219220_X_AT, 204331_S_AT, 221437_S_AT, 218886_AT, 216212_S_AT, 203230_AT, 209017_S_AT, 212072_S_AT, 208787_AT, 200969_AT, 221970_S_AT, 217754_AT, 201478_S_AT, 221606_S_AT, 212563_AT, 203931_S_AT, 222010_AT, 217140_S_AT, 212894_AT, 201073_S_AT, 212604_AT, 211623_S_AT, 201075_S_AT, 201387_S_AT, 209340_AT, 218238_AT, …
GO:0005654~nucleoplasm	7.631379262553376E-8	2.3084896502156838E-6	203103_S_AT, 218866_S_AT, 212141_AT, 213848_AT, 200085_S_AT, 201479_AT, 222036_S_AT, 200659_S_AT, 211784_S_AT, 201303_AT, 210092_AT, 216212_S_AT, 209024_S_AT, 201115_AT, 200098_S_AT, 212072_S_AT, 204999_S_AT, 201833_AT, 201478_S_AT, 200631_S_AT, 221606_S_AT, 218256_S_AT, 219158_S_AT, 205264_AT, 217834_S_AT, 210093_S_AT, 212563_AT, 200658_S_AT, 201073_S_AT, 206075_S_AT, 201075_S_AT, 209731_AT, 201…
GO:0031967~organelle envelope	2.169794970176097E-7	6.058717489709764E-6	201675_AT, 212174_AT, 211662_S_AT, 211727_S_AT, 217791_S_AT, 208972_S_AT, 205353_S_AT, 218305_AT, 209247_S_AT, 201490_S_AT, 207622_S_AT, 201917_S_AT, 201111_AT, 214096_S_AT, 211982_X_AT, 202077_AT, 212175_S_AT, 200659_S_AT, 200993_AT, 202264_S_AT, 210825_S_AT, 201821_S_AT, 218981_AT, 210691_S_AT, 213757_AT, 209226_S_AT, 214484_S_AT, 204809_AT, 214766_S_AT, 209225_X_AT, 221920_S_AT, 210766_S_AT, 2…
GO:0031975~envelope	2.478061056015766E-7	6.425238464613514E-6	201675_AT, 212174_AT, 211662_S_AT, 211727_S_AT, 217791_S_AT, 208972_S_AT, 205353_S_AT, 218305_AT, 209247_S_AT, 201490_S_AT, 207622_S_AT, 201917_S_AT, 201111_AT, 214096_S_AT, 211982_X_AT, 202077_AT, 212175_S_AT, 200659_S_AT, 200993_AT, 202264_S_AT, 210825_S_AT, 201821_S_AT, 218981_AT, 210691_S_AT, 213757_AT, 209226_S_AT, 214484_S_AT, 204809_AT, 214766_S_AT, 209225_X_AT, 221920_S_AT, 210766_S_AT, 2…
GO:0005840~ribosome	3.473662392335983E-7	8.406229116575403E-6	218112_AT, 218001_AT, 218398_AT, 212604_AT, 212603_AT, 219220_X_AT, 212018_S_AT, 204331_S_AT, 221437_S_AT, 217919_S_AT, 217980_S_AT, 218982_S_AT, 218830_AT, 213897_S_AT, 221688_S_AT, 218281_AT, 222216_S_AT, 218049_S_AT, 200969_AT, 208787_AT, 221923_S_AT, 221691_X_AT, 218105_S_AT, 217915_S_AT, 205135_S_AT, 203465_AT, 210027_S_AT, 213187_X_AT, 203931_S_AT, 213320_AT
GO:0005732~small nucleolar ribonucleoprotein complex	2.084191631905976E-6	4.728402900044948E-5	209233_AT, 204133_AT, 211623_S_AT, 200875_S_AT, 212885_AT, 218199_S_AT, 219110_AT, 209104_S_AT, 201077_S_AT
GO:0044452~nucleolar part	2.6126868992554757E-6	5.578706639552955E-5	218512_AT, 211623_S_AT, 205264_AT, 221923_S_AT, 212563_AT, 221691_X_AT, 200875_S_AT, 209317_AT, 201077_S_AT, 202212_AT, 213427_AT
GO:0005829~cytosol	2.8490280668899298E-6	5.745383066091403E-5	204119_S_AT, 201532_AT, 213848_AT, 201018_AT, 200085_S_AT, 201572_X_AT, 206158_S_AT, 201435_S_AT, 214805_AT, 212422_AT, 210949_S_AT, 212846_AT, 208726_S_AT, 214390_S_AT, 210976_S_AT, 205361_S_AT, 209678_S_AT, 200650_S_AT, 204744_S_AT, 201016_AT, 200098_S_AT, 217738_AT, 201797_S_AT, 200709_AT, 220587_S_AT, 208264_S_AT, 203225_S_AT, 203253_S_AT, 200631_S_AT, 201503_AT, 200843_S_AT, 200975_AT, 20254…
GO:0005832~chaperonin-containing T-complex	9.335947626460762E-6	1.78350662472182E-4	208778_S_AT, 200877_AT, 200812_AT, 200910_AT, 208696_AT, 201946_S_AT, 222011_S_AT, 222010_AT, 201947_S_AT
GO:0030684~preribosome	1.8417429969730833E-5	3.3422356710044454E-4	218882_S_AT, 221514_AT, 221513_S_AT, 218512_AT, 212846_AT, 212563_AT, 218235_S_AT, 202212_AT
GO:0046930~pore complex	2.6080998221603342E-5	4.5073295204800523E-4	211662_S_AT, 221502_AT, 217140_S_AT, 200992_AT, 218305_AT, 202577_S_AT, 201111_AT, 211982_X_AT, 200993_AT, 202264_S_AT, 212160_AT, 218708_AT, 213757_AT, 209226_S_AT, 200994_AT, 214766_S_AT, 209225_X_AT, 210766_S_AT, 221931_S_AT, 221503_S_AT, 221829_S_AT, 202188_AT, 200995_AT, 218256_S_AT, 207657_X_AT
GO:0005761~mitochondrial ribosome	2.85204179375973E-5	4.7048289496076645E-4	213897_S_AT, 204331_S_AT, 218049_S_AT, 221437_S_AT, 208787_AT, 217980_S_AT, 217919_S_AT, 218982_S_AT, 203931_S_AT, 219220_X_AT
GO:0000313~organellar ribosome	2.85204179375973E-5	4.7048289496076645E-4	213897_S_AT, 204331_S_AT, 218049_S_AT, 221437_S_AT, 208787_AT, 217980_S_AT, 217919_S_AT, 218982_S_AT, 203931_S_AT, 219220_X_AT
GO:0005740~mitochondrial envelope	3.1913047802765304E-5	5.035523577034962E-4	201675_AT, 212174_AT, 211662_S_AT, 217791_S_AT, 211727_S_AT, 205353_S_AT, 208972_S_AT, 209247_S_AT, 207622_S_AT, 201490_S_AT, 201917_S_AT, 214096_S_AT, 200659_S_AT, 212175_S_AT, 202077_AT, 202264_S_AT, 210825_S_AT, 201821_S_AT, 218981_AT, 204809_AT, 221920_S_AT, 205241_AT, 205996_S_AT, 201674_S_AT, 200708_AT, 200807_S_AT, 211754_S_AT, 210625_S_AT, 200658_S_AT, 217140_S_AT, 205412_AT, 214095_AT, 2…
GO:0005681~spliceosome	3.441692453336403E-5	5.204294713188062E-4	203103_S_AT, 203852_S_AT, 204228_AT, 218593_AT, 212896_AT, 215722_S_AT, 203818_S_AT, 211784_S_AT, 202690_S_AT, 201303_AT, 210092_AT, 211929_AT, 203832_AT, 202505_AT, 201742_X_AT, 209024_S_AT, 200870_AT, 216977_X_AT, 217833_AT, 203316_S_AT, 217832_AT, 209162_S_AT, 217834_S_AT, 210093_S_AT, 201077_S_AT
GO:0031966~mitochondrial membrane	4.301400549733307E-5	6.243817852085165E-4	201675_AT, 212174_AT, 211662_S_AT, 211727_S_AT, 217791_S_AT, 208972_S_AT, 205353_S_AT, 201490_S_AT, 201917_S_AT, 214096_S_AT, 200659_S_AT, 212175_S_AT, 202077_AT, 202264_S_AT, 210825_S_AT, 201821_S_AT, 204809_AT, 221920_S_AT, 205241_AT, 205996_S_AT, 201674_S_AT, 200708_AT, 200807_S_AT, 211754_S_AT, 210625_S_AT, 200658_S_AT, 217140_S_AT, 214095_AT, 205412_AT, 214437_S_AT, 208967_S_AT, 218188_S_AT,…
GO:0030880~RNA polymerase complex	1.1884374825463981E-4	0.0016579642214925583	213887_S_AT, 218866_S_AT, 206654_S_AT, 209511_AT, 209302_AT, 214173_X_AT, 205264_AT, 209317_AT, 217854_S_AT, 206653_AT
GO:0000428~DNA-directed RNA polymerase complex	1.1884374825463981E-4	0.0016579642214925583	213887_S_AT, 218866_S_AT, 206654_S_AT, 209511_AT, 209302_AT, 214173_X_AT, 205264_AT, 209317_AT, 217854_S_AT, 206653_AT
GO:0055029~nuclear DNA-directed RNA polymerase complex	1.1884374825463981E-4	0.0016579642214925583	213887_S_AT, 218866_S_AT, 206654_S_AT, 209511_AT, 209302_AT, 214173_X_AT, 205264_AT, 209317_AT, 217854_S_AT, 206653_AT
GO:0005643~nuclear pore	1.9269052624712707E-4	0.0025875133024156893	221502_AT, 214766_S_AT, 209225_X_AT, 210766_S_AT, 200992_AT, 218305_AT, 221931_S_AT, 202577_S_AT, 201111_AT, 221503_S_AT, 211982_X_AT, 200993_AT, 212160_AT, 218708_AT, 221829_S_AT, 218256_S_AT, 200995_AT, 202188_AT, 207657_X_AT, 213757_AT, 209226_S_AT, 200994_AT
GO:0044451~nucleoplasm part	2.0417353646022275E-4	0.0026437334838483872	204228_AT, 218866_S_AT, 214173_X_AT, 208835_S_AT, 201479_AT, 203818_S_AT, 200060_S_AT, 211784_S_AT, 212073_AT, 201303_AT, 213400_S_AT, 213729_AT, 210092_AT, 202491_S_AT, 201742_X_AT, 216212_S_AT, 202246_S_AT, 208993_S_AT, 203893_AT, 212075_S_AT, 212072_S_AT, 221536_S_AT, 204999_S_AT, 221540_X_AT, 201833_AT, 201478_S_AT, 219158_S_AT, 205264_AT, 210093_S_AT, 219231_AT, 201407_S_AT, 203852_S_AT, 201…
GO:0016604~nuclear body	2.1075590780320205E-4	0.00263488319045313	203852_S_AT, 204228_AT, 208835_S_AT, 203818_S_AT, 201479_AT, 209104_S_AT, 200060_S_AT, 211784_S_AT, 218131_S_AT, 201303_AT, 213729_AT, 210092_AT, 201742_X_AT, 219110_AT, 216212_S_AT, 208993_S_AT, 221536_S_AT, 221923_S_AT, 221691_X_AT, 202431_S_AT, 201478_S_AT, 213461_AT, 209162_S_AT, 218889_AT, 210093_S_AT, 219231_AT
GO:0000315~organellar large ribosomal subunit	9.040982688421994E-4	0.0108848637176302	213897_S_AT, 218049_S_AT, 208787_AT, 217980_S_AT, 203931_S_AT
GO:0005762~mitochondrial large ribosomal subunit	9.040982688421994E-4	0.0108848637176302	213897_S_AT, 218049_S_AT, 208787_AT, 217980_S_AT, 203931_S_AT
GO:0070761~pre-snoRNP complex	0.0015106035202448666	0.017546292789413998	203893_AT, 200875_S_AT, 218932_AT, 205135_S_AT
GO:0019866~organelle inner membrane	0.002157860443622167	0.024206875621808344	212174_AT, 217140_S_AT, 217791_S_AT, 211727_S_AT, 205412_AT, 214095_AT, 208972_S_AT, 214437_S_AT, 201490_S_AT, 218188_S_AT, 201917_S_AT, 208967_S_AT, 218118_S_AT, 214096_S_AT, 202077_AT, 212175_S_AT, 200659_S_AT, 201821_S_AT, 221020_S_AT, 218119_AT, 211971_S_AT, 203093_S_AT, 214484_S_AT, 215416_S_AT, 204809_AT, 221920_S_AT, 222216_S_AT, 205241_AT, 203092_AT, 215171_S_AT, 205996_S_AT, 200708_AT, 2…
GO:0005743~mitochondrial inner membrane	0.002977486610710371	0.032269083884211014	212174_AT, 217140_S_AT, 217791_S_AT, 205412_AT, 211727_S_AT, 214095_AT, 208972_S_AT, 214437_S_AT, 201490_S_AT, 218188_S_AT, 208967_S_AT, 201917_S_AT, 218118_S_AT, 214096_S_AT, 202077_AT, 212175_S_AT, 200659_S_AT, 201821_S_AT, 221020_S_AT, 218119_AT, 203093_S_AT, 215416_S_AT, 204809_AT, 221920_S_AT, 222216_S_AT, 205241_AT, 203092_AT, 215171_S_AT, 205996_S_AT, 200708_AT, 207618_S_AT, 200807_S_AT, 2…
GO:0016607~nuclear speck	0.0032555804738133125	0.03421574786174053	204228_AT, 208993_S_AT, 208835_S_AT, 221923_S_AT, 221691_X_AT, 203818_S_AT, 200060_S_AT, 211784_S_AT, 218131_S_AT, 201303_AT, 209162_S_AT, 213729_AT, 210092_AT, 218889_AT, 210093_S_AT, 201742_X_AT
GO:0033279~ribosomal subunit	0.004018905266609482	0.04090559856495235	213897_S_AT, 218001_AT, 218049_S_AT, 208787_AT, 221923_S_AT, 221691_X_AT, 219220_X_AT, 204331_S_AT, 221437_S_AT, 217980_S_AT, 218982_S_AT, 217919_S_AT, 218830_AT, 213187_X_AT, 203931_S_AT

## Sheet: Down-regulated GO_MF
Term	PValue	Benjamini	Genes
GO:0003723~RNA binding	2.129059492927903E-28	1.6180852146252063E-25	215136_S_AT, 201018_AT, 213637_AT, 212211_AT, 212627_S_AT, 201573_S_AT, 206158_S_AT, 201479_AT, 211784_S_AT, 201435_S_AT, 201303_AT, 218670_AT, 214805_AT, 209669_S_AT, 210092_AT, 212422_AT, 214794_AT, 208726_S_AT, 218199_S_AT, 216212_S_AT, 209024_S_AT, 201016_AT, 209017_S_AT, 208787_AT, 217754_AT, 201478_S_AT, 201064_S_AT, 201503_AT, 200843_S_AT, 210076_X_AT, 217834_S_AT, 202541_AT, 210093_S_AT, …
GO:0051082~unfolded protein binding	1.564651572113771E-13	5.944356118448013E-11	213097_S_AT, 214359_S_AT, 201916_S_AT, 200877_AT, 201459_AT, 200910_AT, 214173_X_AT, 200662_S_AT, 201946_S_AT, 208778_S_AT, 212693_AT, 212434_AT, 201947_S_AT, 200873_S_AT, 205361_S_AT, 204809_AT, 200692_S_AT, 200812_AT, 212432_AT, 221923_S_AT, 201391_AT, 200690_AT, 221691_X_AT, 208696_AT, 222011_S_AT, 205963_S_AT, 203667_AT, 208852_S_AT, 200807_S_AT, 205133_S_AT, 218976_AT, 200968_S_AT, 200691_S_…
GO:0008135~translation factor activity, nucleic acid binding	1.60112887765764E-10	4.0561939695926696E-8	214314_S_AT, 201018_AT, 208985_S_AT, 208625_S_AT, 201573_S_AT, 200085_S_AT, 215438_X_AT, 221509_AT, 201113_AT, 201574_AT, 201435_S_AT, 201144_S_AT, 214805_AT, 201912_S_AT, 201025_AT, 208708_X_AT, 213757_AT, 200647_X_AT, 210949_S_AT, 222104_X_AT, 201017_AT, 208726_S_AT, 202231_AT, 201016_AT, 202232_S_AT, 204868_AT, 201024_X_AT, 208688_X_AT, 221540_X_AT, 215230_X_AT, 208264_S_AT, 201436_AT, 203095_…
GO:0000166~nucleotide binding	6.9261970014803905E-9	1.3159765590575745E-6	217791_S_AT, 212211_AT, 207622_S_AT, 219217_AT, 201113_AT, 222036_S_AT, 221761_AT, 219068_X_AT, 201912_S_AT, 200769_S_AT, 209024_S_AT, 208815_X_AT, 204744_S_AT, 209017_S_AT, 212072_S_AT, 217754_AT, 203253_S_AT, 203225_S_AT, 201503_AT, 201064_S_AT, 222010_AT, 211015_S_AT, 212894_AT, 218238_AT, 213626_AT, 200894_S_AT, 202200_S_AT, 213897_S_AT, 215772_X_AT, 209825_S_AT, 208693_S_AT, 201475_X_AT, 212…
GO:0004812~aminoacyl-tRNA ligase activity	1.8002512204297122E-7	2.736344662601642E-5	200840_AT, 204744_S_AT, 208693_S_AT, 201475_X_AT, 200841_S_AT, 222064_S_AT, 200629_AT, 219217_AT, 201797_S_AT, 212048_S_AT, 213671_S_AT, 217810_X_AT, 200843_S_AT, 200079_S_AT, 200842_S_AT, 200027_AT, 216602_S_AT
GO:0016875~ligase activity, forming carbon-oxygen bonds	1.8002512204297122E-7	2.736344662601642E-5	200840_AT, 204744_S_AT, 208693_S_AT, 201475_X_AT, 200841_S_AT, 222064_S_AT, 200629_AT, 219217_AT, 201797_S_AT, 212048_S_AT, 213671_S_AT, 217810_X_AT, 200843_S_AT, 200079_S_AT, 200842_S_AT, 200027_AT, 216602_S_AT
GO:0016876~ligase activity, forming aminoacyl-tRNA and related compounds	1.8002512204297122E-7	2.736344662601642E-5	200840_AT, 204744_S_AT, 208693_S_AT, 201475_X_AT, 200841_S_AT, 222064_S_AT, 200629_AT, 219217_AT, 201797_S_AT, 212048_S_AT, 213671_S_AT, 217810_X_AT, 200843_S_AT, 200079_S_AT, 200842_S_AT, 200027_AT, 216602_S_AT
GO:0005524~ATP binding	1.283036347912826E-6	1.6250483632285206E-4	222163_S_AT, 201991_S_AT, 217791_S_AT, 219733_S_AT, 212141_AT, 204119_S_AT, 205353_S_AT, 213637_AT, 212211_AT, 207622_S_AT, 219217_AT, 222036_S_AT, 201303_AT, 219068_X_AT, 214805_AT, 200769_S_AT, 210976_S_AT, 204809_AT, 209678_S_AT, 208815_X_AT, 204744_S_AT, 209017_S_AT, 203196_AT, 212072_S_AT, 201797_S_AT, 205996_S_AT, 217754_AT, 203225_S_AT, 203253_S_AT, 219200_AT, 201503_AT, 200843_S_AT, 21218…
GO:0032559~adenyl ribonucleotide binding	1.3171434691900493E-6	1.4299401764183983E-4	222163_S_AT, 201991_S_AT, 217791_S_AT, 219733_S_AT, 212141_AT, 204119_S_AT, 205353_S_AT, 213637_AT, 212211_AT, 207622_S_AT, 219217_AT, 222036_S_AT, 201303_AT, 219068_X_AT, 214805_AT, 200769_S_AT, 210976_S_AT, 204809_AT, 209678_S_AT, 208815_X_AT, 204744_S_AT, 209017_S_AT, 203196_AT, 212072_S_AT, 201797_S_AT, 205996_S_AT, 217754_AT, 203225_S_AT, 203253_S_AT, 219200_AT, 201503_AT, 200843_S_AT, 21218…
GO:0030554~adenyl nucleotide binding	1.599957749404384E-6	1.5198455696341373E-4	222163_S_AT, 201991_S_AT, 217791_S_AT, 219733_S_AT, 212141_AT, 204119_S_AT, 205353_S_AT, 213637_AT, 212211_AT, 207622_S_AT, 219217_AT, 222036_S_AT, 201303_AT, 219068_X_AT, 214805_AT, 200769_S_AT, 210976_S_AT, 204809_AT, 209678_S_AT, 208815_X_AT, 204744_S_AT, 209017_S_AT, 203196_AT, 212072_S_AT, 201797_S_AT, 205996_S_AT, 217754_AT, 203225_S_AT, 203253_S_AT, 219200_AT, 201503_AT, 200843_S_AT, 21218…
GO:0003743~translation initiation factor activity	1.7828644302335476E-6	1.5054179798212886E-4	214314_S_AT, 208985_S_AT, 201018_AT, 208625_S_AT, 221509_AT, 201435_S_AT, 201144_S_AT, 214805_AT, 201025_AT, 208708_X_AT, 200647_X_AT, 210949_S_AT, 208726_S_AT, 201017_AT, 202231_AT, 201016_AT, 202232_S_AT, 201024_X_AT, 208688_X_AT, 208264_S_AT, 215230_X_AT, 201436_AT, 203095_AT, 208624_S_AT, 203462_X_AT, 201027_S_AT, 211501_S_AT, 201437_S_AT, 201019_S_AT
GO:0001882~nucleoside binding	2.8333292056197202E-6	2.1531014212350374E-4	222163_S_AT, 201991_S_AT, 217791_S_AT, 219733_S_AT, 212141_AT, 204119_S_AT, 205353_S_AT, 213637_AT, 212211_AT, 207622_S_AT, 219217_AT, 222036_S_AT, 201303_AT, 219068_X_AT, 214805_AT, 200769_S_AT, 210976_S_AT, 204809_AT, 209678_S_AT, 208815_X_AT, 204744_S_AT, 209017_S_AT, 203196_AT, 212072_S_AT, 201797_S_AT, 205996_S_AT, 217754_AT, 203225_S_AT, 203253_S_AT, 219200_AT, 201503_AT, 200843_S_AT, 21218…
GO:0017076~purine nucleotide binding	3.0117318189175238E-6	2.0806195476319456E-4	222163_S_AT, 201991_S_AT, 217791_S_AT, 219733_S_AT, 212141_AT, 204119_S_AT, 205353_S_AT, 201543_S_AT, 218150_AT, 213637_AT, 212211_AT, 207622_S_AT, 219217_AT, 201113_AT, 222036_S_AT, 218140_X_AT, 221761_AT, 201303_AT, 219068_X_AT, 201912_S_AT, 214805_AT, 200769_S_AT, 210976_S_AT, 204809_AT, 209678_S_AT, 208815_X_AT, 204744_S_AT, 209017_S_AT, 203196_AT, 212072_S_AT, 201797_S_AT, 205996_S_AT, 21775…
GO:0001883~purine nucleoside binding	3.5374678086129598E-6	2.2401492905133047E-4	222163_S_AT, 201991_S_AT, 217791_S_AT, 219733_S_AT, 212141_AT, 204119_S_AT, 205353_S_AT, 213637_AT, 212211_AT, 207622_S_AT, 219217_AT, 222036_S_AT, 201303_AT, 219068_X_AT, 214805_AT, 200769_S_AT, 210976_S_AT, 204809_AT, 209678_S_AT, 208815_X_AT, 204744_S_AT, 209017_S_AT, 203196_AT, 212072_S_AT, 201797_S_AT, 205996_S_AT, 217754_AT, 203225_S_AT, 203253_S_AT, 219200_AT, 201503_AT, 200843_S_AT, 21218…
GO:0032555~purine ribonucleotide binding	4.437086449468547E-6	2.5936583447783157E-4	222163_S_AT, 201991_S_AT, 217791_S_AT, 219733_S_AT, 212141_AT, 204119_S_AT, 205353_S_AT, 201543_S_AT, 218150_AT, 213637_AT, 212211_AT, 207622_S_AT, 219217_AT, 201113_AT, 222036_S_AT, 218140_X_AT, 221761_AT, 201303_AT, 219068_X_AT, 201912_S_AT, 214805_AT, 200769_S_AT, 210976_S_AT, 204809_AT, 209678_S_AT, 208815_X_AT, 204744_S_AT, 209017_S_AT, 203196_AT, 212072_S_AT, 201797_S_AT, 205996_S_AT, 21775…
GO:0032553~ribonucleotide binding	4.437086449468547E-6	2.5936583447783157E-4	222163_S_AT, 201991_S_AT, 217791_S_AT, 219733_S_AT, 212141_AT, 204119_S_AT, 205353_S_AT, 201543_S_AT, 218150_AT, 213637_AT, 212211_AT, 207622_S_AT, 219217_AT, 201113_AT, 222036_S_AT, 218140_X_AT, 221761_AT, 201303_AT, 219068_X_AT, 201912_S_AT, 214805_AT, 200769_S_AT, 210976_S_AT, 204809_AT, 209678_S_AT, 208815_X_AT, 204744_S_AT, 209017_S_AT, 203196_AT, 212072_S_AT, 201797_S_AT, 205996_S_AT, 21775…
GO:0030515~snoRNA binding	3.832526237699048E-5	0.0020783912599992016	200875_S_AT, 209104_S_AT, 201077_S_AT, 214661_S_AT, 205135_S_AT
GO:0004386~helicase activity	9.414678152398365E-5	0.004758968211633574	201459_AT, 31807_AT, 208895_S_AT, 212896_AT, 212894_AT, 212141_AT, 218590_AT, 213637_AT, 202577_S_AT, 222036_S_AT, 204258_AT, 201614_S_AT, 217754_AT, 201303_AT, 204977_AT, 214805_AT, 201503_AT, 208152_S_AT, 200694_S_AT
GO:0003735~structural constituent of ribosome	1.9416567222374528E-4	0.00918135649776386	213897_S_AT, 218281_AT, 218049_S_AT, 222216_S_AT, 218001_AT, 218398_AT, 208787_AT, 218105_S_AT, 217915_S_AT, 219220_X_AT, 203465_AT, 212018_S_AT, 204331_S_AT, 221437_S_AT, 217919_S_AT, 217980_S_AT, 218982_S_AT, 218830_AT, 203931_S_AT
GO:0070035~purine NTP-dependent helicase activity	2.850846201136966E-4	0.012665880458988865	201459_AT, 31807_AT, 212896_AT, 208895_S_AT, 202577_S_AT, 213637_AT, 204258_AT, 217754_AT, 204977_AT, 201303_AT, 201503_AT, 214805_AT, 208152_S_AT, 200694_S_AT
GO:0008026~ATP-dependent helicase activity	2.850846201136966E-4	0.012665880458988865	201459_AT, 31807_AT, 212896_AT, 208895_S_AT, 202577_S_AT, 213637_AT, 204258_AT, 217754_AT, 204977_AT, 201303_AT, 201503_AT, 214805_AT, 208152_S_AT, 200694_S_AT
GO:0004518~nuclease activity	3.766838227407941E-4	0.01578156944612452	215136_S_AT, 217983_S_AT, 219581_AT, 203277_AT, 218194_AT, 212627_S_AT, 208114_S_AT, 203790_S_AT, 204461_X_AT, 201268_AT, 218481_AT, 213427_AT, 201577_AT, 209731_AT, 210027_S_AT, 201503_AT, 218496_AT, 218497_S_AT, 210216_X_AT, 213334_X_AT, 212766_S_AT
GO:0000049~tRNA binding	3.8099566099916065E-4	0.015127147926474183	212160_AT, 201138_S_AT, 201475_X_AT, 202542_S_AT, 202541_AT, 212048_S_AT, 213671_S_AT, 201139_S_AT, 216602_S_AT
GO:0016779~nucleotidyltransferase activity	4.773222188564066E-4	0.01797898886433258	201115_AT, 218866_S_AT, 218947_S_AT, 209302_AT, 218016_S_AT, 201479_AT, 203782_S_AT, 209317_AT, 209340_AT, 208070_S_AT, 201478_S_AT, 213887_S_AT, 219098_AT, 206654_S_AT, 209511_AT, 205264_AT, 216212_S_AT, 217854_S_AT, 206653_AT
GO:0034062~RNA polymerase activity	4.981440721841761E-4	0.01787094919529819	213887_S_AT, 218866_S_AT, 206654_S_AT, 209511_AT, 209302_AT, 218016_S_AT, 205264_AT, 203782_S_AT, 209317_AT, 217854_S_AT, 206653_AT
GO:0003899~DNA-directed RNA polymerase activity	4.981440721841761E-4	0.01787094919529819	213887_S_AT, 218866_S_AT, 206654_S_AT, 209511_AT, 209302_AT, 218016_S_AT, 205264_AT, 203782_S_AT, 209317_AT, 217854_S_AT, 206653_AT
GO:0016887~ATPase activity	7.131239947867467E-4	0.024342797000969862	201459_AT, 212896_AT, 208895_S_AT, 208972_S_AT, 209247_S_AT, 202577_S_AT, 213637_AT, 207622_S_AT, 201873_S_AT, 204258_AT, 214432_AT, 208836_AT, 201303_AT, 214805_AT, 212693_AT, 222104_X_AT, 200873_S_AT, 204809_AT, 209017_S_AT, 212297_AT, 31807_AT, 203196_AT, 219558_AT, 214594_X_AT, 201614_S_AT, 221540_X_AT, 217754_AT, 200807_S_AT, 204977_AT, 201872_S_AT, 201503_AT, 200806_S_AT, 208152_S_AT, 20069…
GO:0008408~3'-5' exonuclease activity	8.012227645720607E-4	0.026138126385179428	215136_S_AT, 210027_S_AT, 218194_AT, 212627_S_AT, 210216_X_AT, 213334_X_AT, 204461_X_AT, 218481_AT
GO:0008320~protein transmembrane transporter activity	8.132321824367561E-4	0.025433799392270307	202264_S_AT, 201519_AT, 201821_S_AT, 218119_AT, 218118_S_AT, 203093_S_AT, 203092_AT, 215171_S_AT, 200662_S_AT, 201512_S_AT
GO:0043021~ribonucleoprotein binding	8.199086522754284E-4	0.024627126584129466	203025_AT, 201574_AT, 217786_AT, 203095_AT, 219158_S_AT, 213757_AT, 221923_S_AT, 201573_S_AT, 221691_X_AT, 208095_S_AT

## Sheet: Down-regulated SMART
Term	PValue	Benjamini	Genes
SM00360:RRM	9.039923352234461E-6	0.0013641033601450303	214155_S_AT, 203737_S_AT, 218593_AT, 212714_AT, 208840_S_AT, 212060_AT, 200060_S_AT, 201139_S_AT, 211784_S_AT, 211929_AT, 202505_AT, 201742_X_AT, 218244_AT, 209024_S_AT, 221434_S_AT, 217833_AT, 208688_X_AT, 212058_AT, 217832_AT, 201138_S_AT, 200610_S_AT,
SM00320:WD40	2.0071897431924197E-4	0.015041532467535701	204133_AT, 203103_S_AT, 209336_AT, 200870_AT, 221931_S_AT, 218512_AT, 220587_S_AT, 209196_AT, 214662_AT, 221712_S_AT, 218882_S_AT, 201606_S_AT, 213400_S_AT, 203867_S_AT, 209162_S_AT, 212429_S_AT, 218886_AT, 201608_S_AT, 212563_AT, 218585_S_AT
SM00490:HELICc	2.761508006076332E-4	0.013805330051456233	201303_AT, 204977_AT, 31807_AT, 208895_S_AT, 212896_AT, 212894_AT, 214805_AT, 213637_AT, 202577_S_AT, 200694_S_AT, 208152_S_AT, 217754_AT
SM00487:DEXDc	3.728017059308719E-4	0.013977286183255	201303_AT, 204977_AT, 31807_AT, 208895_S_AT, 212896_AT, 214805_AT, 213637_AT, 202577_S_AT, 200694_S_AT, 208152_S_AT, 204258_AT, 217754_AT
SM00382:AAA	9.474834230424041E-4	0.028221677291865865	204809_AT, 222163_S_AT, 201459_AT, 209017_S_AT, 212141_AT, 209247_S_AT, 203196_AT, 207622_S_AT, 201873_S_AT, 222036_S_AT, 201614_S_AT, 207618_S_AT, 204033_AT, 219068_X_AT, 212693_AT, 201872_S_AT
